# Supplementary material for: Identification of Sesame Genomic Variations from Genome Comparison of Landrace and Variety
Source: Front Plant Sci. 2016 Aug 3;7:1169. doi: 10.3389/fpls.2016.01169 (PMC4971434; doi:10.3389/fpls.2016.01169)
Supplement: Supplementary file 1 [file Table1.XLSX]

## Sheet: Table S1
Table S1 List of primers used in the heterozygosity detection.
Primer ID	Name	Location	Forward primeir sequence	Reverse primer sequence
SSR1	ZMM0987	LG01	CTTTGATTGGGCCACCCTA	TGTTTGTTCTTCTTCCCCCA
SSR2	ZMM1415	LG01	TGTTGTTTGACCGTCTTCCA	TCGGGCTAGAAACCAACAGT
SSR3	ZMM2734	LG02	TGGACAAAGACACAATCACACA	TTGAATTTCGATCTTTCCATCA
SSR4	ZMM2738	LG02	CTGATGCAAAAACTGCCAAA	ACCGCACTCAAAGGTTCAAT
SSR5	ZMM2218	LG03	GATGGGGAAAGAGATTGGGT	ATTGAATCGACGTAATTTATCCTT
SSR6	ZMM2313	LG03	TCAAAGTGTACCACAAAACGC	TCTTTCTCTCTCAATCATTTGTTTATG
SSR7	ZMM0734	LG04	CCAGACCCAAACCCAATAGA	TGCATTTAAGGCTGTGCAAC
SSR8	ZMM2562	LG04	GCCATTTCTTCATTTGGTGC	GCATTTCAATTTTTCACCCC
SSR9	ZMM1700	LG05	CATTAACACCATTACGCAAACA	TTTGGCAAAACTGCAATGAA
SSR10	ZMM2818	LG05	CGTGTGCCCAATATTTGAGTT	TCAACCTCCTCCCTACACAA
SSR11	ZMM1762	LG06	TGCAAGGACAACCAAAATCA	TGCACTGCATTGTCTCCTTT
SSR12	ZMM2202	LG06	TCAGGAAGAAAGAATTGCTGC	CAACCCAACCATCCTGACTC
SSR13	ZMM2793	LG07	TGGTTCATACATCCTCTTTTTGG	CATAATTGATGCCTAAATTTCTCC
SSR14	ZMM3059	LG07	TTCTGTCACCAAGAATTGCG	GTCAAAATTGAGGGTTGCGT
SSR15	ZMM1194	LG08	TTCCAATTCTACAAGCGCAG	CCGATCAAAACTAGTATGGCAA
SSR16	ZMM1383	LG08	TCATTAACCCATCATTGCGA	TGCTCACACATAACAGTTGGG
SSR17	ZMM1202	LG09	AATTAAAATTGGCCCAAGCC	GGCCAAGTGGAAATTTGAAG
SSR18	ZMM2494	LG09	GTCCGTCAACTCGATCACCT	TTCAACCAAACCCCATCATT
SSR19	ZMM2877	LG10	AAAATCCTCTTTTTCCGACGA	GATTTTGACACCTTTGCCTGA
SSR20	ZMM3037	LG10	ACACATACGGACAGGCACAG	ATATAGCCAGTTTGGCTGCG
SSR21	ZMM0689	LG11	CGCTTGAATTAATTGCATCTACC	CCAAGTGAACATAGAAATCTGCC
SSR22	ZMM1816	LG11	CCAGCTCTATTGTGCGTTGA	CACTGCTTTCTCTGAAAGGCT
SSR23	ZMM2283	LG12	CGCCTTTCTCCTCCTTATCC	CATTCAGTCTTACGTCCAAATTTCT
SSR24	ZMM2285	LG12	ACTGCACCCTCTGCATTTTT	GCACGTGTGGGGTACCTTTA
SSR25	ZMM0294	LG13	GGCCAACCCTTTTCAGATTT	GGGCTTCACAACACAAGACA
SSR26	ZMM2356	LG13	GGGGTGAGTATTTCGGGAGT	TCCATGCATCTTTTACACTGAA
SSR27	ZMM0425	LG14	CAAGTCGCCATCACACTCAT	TCGAGTTGGAATGCAACAAA
SSR28	ZMM1303	LG14	TCCCAATCAGTTAGGTCGAG	TTAAGCTTAGGGGTCGGGTT
SSR29	ZMM1648	LG15	TCCTGAATTCAAACGCATTG	TCCTAAACCCTCTGCACCAC
SSR30	ZMM2321	LG15	CAACACCACCAACGCATATC	AGCAACGATTCACGACATTG
SSR31	ZMM0334	LG16	AATTGGACTCCGGCTAGGAT	CGCCCTCATCCTTACAATCT
SSR32	ZMM0715	LG16	CCCCTCTCAAATAAGCCCTC	AGGAAGGAGGGTGTCCCTAA
