# Supplementary material for: Identification of Sesame Genomic Variations from Genome Comparison of Landrace and Variety
Source: Front Plant Sci. 2016 Aug 3;7:1169. doi: 10.3389/fpls.2016.01169 (PMC4971434; doi:10.3389/fpls.2016.01169)
Supplement: Supplementary file 2 [file Table2.XLSX]

## Sheet: Table S2
Table S2 List of SSR markers used in the fine mapping of seed coat color.
Primer ID	Location	Position	Scaffold	Forward primer (5'-3')	Reverse primer (5'-3')
ZZM4018	LG4	11406947	scaffold00027	GCGGGTCGAGTTATTCAAGA	CGCATTAAATGGTCGTACGTT
ZZM4019	LG4	11413767	scaffold00027	GGGTGAACGTCAAAACACCT	TTGTGATTATTTGCAGAGTTGACA
ZZM4020	LG4	11413945	scaffold00027	TGTCAACTCTGCAAATAATCACAA	GCCAGTAAAACTTATGGGCTTG
ZZM4021	LG4	11414993	scaffold00027	AACAACCGTCCAATTCTTGC	GCTTTGTCCCTAGTGGCAGT
ZZM4022	LG4	11415736	scaffold00027	GCTTTGGTCGGATGCAGTAT	GACGGTGCAGCTACTTTGAA
ZZM4023	LG4	11416968	scaffold00027	TCCTCAAAACCCATGTACCC	ACTCACCGAAAATTGAACGG
ZZM4024	LG4	11424527	scaffold00027	TGAATTTGCTGCTTTGTTGG	GGTATTTTGATCGTGCGGAA
ZZM4025	LG4	11432603	scaffold00027	TTTTTAGCTTTGATCCCAGTCA	CACATAATTCAAGCATGGAAAAA
ZZM4026	LG4	11438230	scaffold00027	ATCCCTACAACCCAGGCTCT	AATAGCGTGAAGGCATCGAC
ZZM4027	LG4	11450560	scaffold00027	AATTTCCGAAACAGGCACAC	TGTCAGTTGCAACCCTTTTG
ZZM4028	LG4	11459408	scaffold00027	GCGATGAACATTCCGAAAAT	GCCAGAAGAGAAAGCTGCAT
ZZM4029	LG4	11459807	scaffold00027	ACTTGCAGCTGCCAAAAAGT	ACTTCAACAGATGCCAGGCT
ZZM4030	LG4	11460047	scaffold00027	AACTTCGCGAGCTCAAGGTA	ATGGGTTGGCAAGTCTTTGT
ZZM4031	LG4	11462275	scaffold00027	GTCGTTGTGTAGCCGGATTT	ACTACCGTCATGCGTCCTTC
ZZM4032	LG4	11468387	scaffold00027	CAGAGGTCTTTTTCATCTAGTGGAG	GCAGTATCCATATTTTCTCTTCTCG
ZZM4033	LG4	11471567	scaffold00027	CGGGCAATATGAACGAAGTT	GAGAATTTGGTGATTCGCCT
ZZM4034	LG4	11479943	scaffold00027	CCACGTTGGTTGTAATAGTTGG	TTTACATCGATTTTGTTTTAACTATCG
ZZM4035	LG4	11480649	scaffold00027	GCCAAAAAGAAAGCAGCAAG	TATGCAAGAGTACGCGGATG
ZZM4036	LG4	11482840	scaffold00027	TGTTCTGGCTCACAACAATGA	TTCTTTTTGGGGATAATTGCAT
ZZM4037	LG4	11485320	scaffold00027	AAAATAATTTGCGCTTCTCAATC	CGAATTGAACTCGGCAAAAA
ZZM4038	LG4	11496358	scaffold00027	CAACGTATGTTCTGGCTCACA	TTACACATCACCCACCAGAAA
ZZM4039	LG4	11497022	scaffold00027	GAAACAATGACGAGCTGGGT	TATGCTTCCTTCGCCAAATC
ZZM4040	LG4	11512711	scaffold00027	ACCAAATCTCAGGAAGGGCT	TTTAGCCACGGGATCTTCAG
ZZM4041	LG4	11521356	scaffold00027	GGGATGTAGGTAGGTGGCAA	GCCCTCCTGCATCTGAGTAT
ZZM4042	LG4	11528318	scaffold00027	AAAGTGCCCTTTGTCTTTGG	AAACGGTATTTTATTTTGTTCCAT
ZZM4043	LG4	11529704	scaffold00027	TCCCCCACATAACTACCCAA	GCTCATCCTGAGAGTGGAGG
ZZM4044	LG4	11545900	scaffold00027	TCTTTATTTAAATCTAGCCGCGA	CCTGATTTTGTACCGAGGGA
ZZM4045	LG4	11548108	scaffold00027	GCCTACCCCTTGAAAGATTG	TGCACCTTAAGCGTACAAAA
ZZM4046	LG4	11554382	scaffold00027	GGGTGAGGGTTTGATCTTGA	TGGGGAAAAGCTGAATCTTG
ZZM4047	LG4	11554862	scaffold00027	TCGATGTTTTATTCCAAAGCAA	CACTGGGTGTTTAAGGGTAAGC
ZZM4048	LG4	11557034	scaffold00027	GTTTTTGGGCCCATTTTGTA	ACGTAATGGATGGCATTGAA
ZZM4049	LG4	11567421	scaffold00027	TCGATGATTCCCAGTGTTCA	TCGAACTCCAAATTTGAGGAA
ZZM4050	LG4	11580943	scaffold00027	ATCTCCCGTCCTGAATTGTG	AATTTAGGGGTGGAGAGCGT
ZZM4051	LG4	11583300	scaffold00027	TGTCCGTCTAACAAGGACCC	TTACAAAGACCCCCTTCAAA
ZZM4052	LG4	11601280	scaffold00027	ATAGAGGCACACCCACCAAC	CGTCCCTGGGTTTTTCTTTT
ZZM4053	LG4	11601841	scaffold00027	CAAATGAAGTTGAAAATACGAACG	TCGTTTTTCTTTTGGTTGGG
ZZM4054	LG4	11602061	scaffold00027	CCCAACCAAAAGAAAAACGA	TGGAATCATTCTGAAAGGGC
ZZM4055	LG4	11605519	scaffold00027	ATGCAGACATCACAATCCCA	CCGCTGACTCCAAAGCTAAG
ZZM4056	LG4	11605682	scaffold00027	GCAGAAGGGTCAATATCGGA	ATCCAAACCCCAGAAAATCC
ZZM4057	LG4	11609565	scaffold00027	GTTTCTCGGTGGAAAGTGGA	CAGAGCGGTTTCTGACTGTTT
ZZM4058	LG4	11610799	scaffold00027	CCAGCCTTGAGCTACAACTT	TCGATCATACCATGATTGGTT
ZZM4059	LG4	11611074	scaffold00027	CAGTAAGGGCCCATCCAAAT	GAAAAATCCGACGAAAAAGG
ZZM4060	LG4	11611830	scaffold00027	CCTGAATATAGGGGCGACAA	ATTGCCCAATCAACAAAAGC
ZZM4061	LG4	11612561	scaffold00027	TTCCACATCATTGCTTGTGTT	TTGGGTTTTGGCTTAAATGC
ZZM4062	LG4	11641924	scaffold00044	GCAAAACCCGACAACAAAAC	AAGCAAGGCCCTCAAAAAGT
ZZM4063	LG4	11642508	scaffold00044	GCTTAAACTTGGTTGTCGGG	AAGGGAATTGCTTGCATTTTT
ZZM4064	LG4	11642902	scaffold00044	TGCAAGCAATTCCCTTATGA	TGAGCACATTAACCCCTTATGA
ZZM4065	LG4	11643656	scaffold00044	CCCATTAAGCCTTCCTCCAT	AGACGTCTTTTGAAGCGAGG
ZZM4066	LG4	11647472	scaffold00044	ACTTCATGTGTCACGGTCCA	AAGCAAGGCCCTCAAAAAGT
ZZM4067	LG4	11648106	scaffold00044	GCTTAAACTTGGTTGTCGGG	AAACCCTATCATTTCTTTGCCA
ZZM4068	LG4	11648500	scaffold00044	AGCGATTTAACCCCCTGTAA	GGGTGACTAGCAATTTACCCTG
ZZM4069	LG4	11653004	scaffold00044	ACTTGATGTGTCACGGTCCA	AAAAGGGGGCAAAGATGATT
ZZM4070	LG4	11653609	scaffold00044	TTAAACTTGGTTGTCGGGTTG	TCATAAGGGAATTGCTTGCAT
ZZM4071	LG4	11658554	scaffold00044	ACTTGATGTGTCACGGTCCA	CTGTTTTGCTGTCGGGTTTT
ZZM4072	LG4	11658706	scaffold00044	AAAACCCGACAGCAAAACAG	AAGCAAGGCCCTCAAAAAGT
ZZM4073	LG4	11659309	scaffold00044	GCTTAAACTTGGTTGTCGGG	TCATAAGGGAATTGCTTGCAT
ZZM4074	LG4	11661625	scaffold00044	TTTGGCGAGTGAGTTGTGAG	AAAATGTGGAGTAGCTCGTGG
ZZM4075	LG4	11673192	scaffold00044	GCTTAAACTTGGTTGTCGGG	TCATAAGGGAATTGCTTGCAT
ZZM4076	LG4	11677774	scaffold00044	ACTTCATGTGTCACGGTCCA	GGTAATGATAGCCGGCAAAG
ZZM4077	LG4	11678487	scaffold00044	GCTTAAACTTGGTTGACGGG	CTCCATCATTTCTTTCCCAAA
ZZM4078	LG4	11682906	scaffold00044	GTTTTTGCCTGAGCCATGTT	GAAACCCCATAACCTCGACA
ZZM4079	LG4	11683386	scaffold00044	TAGTGCTAGGGGCGAGTGAG	TTCAACTCATCTGCCACGTC
ZZM4080	LG4	11687935	scaffold00044	ACCAAAAAGCCTCTCTCCAA	CGAAAATTGCCTTTAAGCCT
ZZM4081	LG4	11690057	scaffold00044	TGCCGTAGATACAATTGACCC	CCCAAATTTCAATGATTCCG
ZZM4082	LG4	11695854	scaffold00044	TGTGACCGGATAGGGAAAAG	ATATGGCTTCTCCCCCACTT
ZZM4083	LG4	11724908	scaffold00044	ATCCGCATGCTTTTGGTAAA	GGGGACCCGGTATAAAAGAA
ZZM4084	LG4	11729487	scaffold00044	CGAGGTCATGGATTTCGAGT	CAAATTTGGCGACTACAATTCA
ZZM4085	LG4	11733723	scaffold00044	TCTGCATGCTTTCGGTAAAA	TGTATGGGGACCCGGTATAA
ZZM4086	LG4	11744518	scaffold00044	GATCAATTCAGGCCGAGAAG	CAGCAGCACAAAGGTATTGC
ZZM4087	LG4	11761283	scaffold00044	GGACAAGAAATGCTGATATTGG	GCTTGGATGAAAAATGCCA
ZZM4088	LG4	11775885	scaffold00044	GATGCGAAATTGTGAACACG	AAGGTCGTGCGAATAACGAC
ZZM4089	LG4	11782295	scaffold00044	CCAATGTCATTTGCTTTACGG	AGGGTGCATGAGTCCAATGT
ZZM4090	LG4	11785970	scaffold00044	CCCATCATCTCCTCTCTTGC	TGAAACCCTAAATCCCCCAT
ZZM4091	LG4	11793683	scaffold00044	TCTCTTTACTGGCGATTGGC	AGCTGGTGATTCCCATAACG
ZZM4092	LG4	11805017	scaffold00044	TTTCCTTCCAGGACCAAAGTT	CAAAAATGATGGATATTTCGCTT
ZZM4093	LG4	11814695	scaffold00044	TATTAATCCACGACTCGCCC	AAGTCTTCCTGCCGTGTTTG
ZZM4094	LG4	11837431	scaffold00044	TGAAAGGAGGAAGGTTGGTG	CAACACCAAATGGAGAAGCA
ZZM4095	LG4	11841288	scaffold00044	TCAAAACCAGGAACTGAAAGG	CTGAGCATTCCCCACAATCT
ZZM4096	LG4	11861657	scaffold00044	TCCAAACTCCCAACAGTTCC	GGTAGCTGCAGTGCGTGTTA
ZMM4097	LG4	11865740	scaffold00044	TCGATTCAATCACAGGACCA	GGCTATGGATTTTGCTCGAT
