# Supplementary material for: Identification of Sesame Genomic Variations from Genome Comparison of Landrace and Variety
Source: Front Plant Sci. 2016 Aug 3;7:1169. doi: 10.3389/fpls.2016.01169 (PMC4971434; doi:10.3389/fpls.2016.01169)
Supplement: Supplementary file 3 [file Table3.XLSX]

## Sheet: Table S3
Table S3 Primers and probes used in qRT-PCR.
Gene	Primer			Probe
	Forward (5'-3')	Reverse (5'-3')	Produnction length (bp)
actin7	TTTGAGCAGGAACTGGACACT	ACAACACTTCTGGACAACGGA	90	FAM-CCTTCTACAATGAACTTCGTGTGGC-BHQ1
SIN_1016759	ATCGGTTTCTCCAGATTACTTG	ATCTCACATTTGAATAGCCCTC	74	FAM-TTCGTCTACCAGCAACACCTCTT-BHQ1
SIN_1016760	ACTTCGTGAACCGCCACTT	CACCCCGCACTTTTCTGTC	97	FAM-TCTTATCCAACTTCGCCAACTCCG-BHQ1
SIN_1016761	AAAGGCAGGAACTCAGGAAA	GTCAAGCTCGCTTAAATGGT	88	FAM-TCTCCACCTGTTGGAATGCGA-BHQ1
SIN_1016762	TCCGATGAACCTATTCCTGC	GGGTCTCCGTACAATGTGATG	178	FAM-ATCCAGTGTCGTTCATTGCAGC-BHQ1
SIN_1016763	AGAAGAATGTCACGGTGGTCC	CGGCATGTTGTTCGGGTCT	98	FAM-TATTCTCCTGCAATTTTCATCGCCAC-BHQ1
SIN_1012023	ACCGCTCTTCTCGTCCTT	CATTCTTCTCAGCCTCAACC	157	FAM-TAGCAGGAATAGGTTCATCGTT-BHQ1
