# Supplementary material for: Identification of Sesame Genomic Variations from Genome Comparison of Landrace and Variety
Source: Front Plant Sci. 2016 Aug 3;7:1169. doi: 10.3389/fpls.2016.01169 (PMC4971434; doi:10.3389/fpls.2016.01169)
Supplement: Supplementary file 4 [file Table4.XLSX]

## Sheet: Table S4
Table S4 List of contig length in 'Baizhima’ and 'Mishuozhima' genomes.
Length (bp)	Baizhima	Mishuozhima
<1000	59529	35590
1000-2000	4047	3744
2001-3000	1496	1428
3001-4000	831	874
4001-5000	614	595
5001-6000	415	473
6001-7000	379	377
7001-8000	342	336
8001-9000	259	289
9001-10000	237	235
10001-20000	1622	1705
20001-30000	975	983
30001-40000	706	670
40001-50000	482	450
50001-60000	385	385
60001-70000	259	271
70001-80000	192	175
80001-90000	153	133
90001-100000	105	123
100001-110000	74	80
110001-120000	67	47
120001-130000	43	39
130001-140000	36	34
140001-150000	31	23
150001-160000	27	15
160001-170000	17	16
170001-180000	9	13
180001-190000	20	11
190001-200000	12	10
200001-210000	8	11
210001-220000	3	7
220001-230000	2	9
230001-240000	4	1
240001-250000	2	3
250001-260000	3	1
260001-270000	2	1
270001-280000	2	3
280001-290000	0	1
290001-300000	0	1
300001-310000	0	1
310001-320000	0	1
320001-330000	0	0
330001-340000	2	1
340001-350000	1	1
350001-360000	1	0
360000-370000	0	0
370001-380000	0	1
>500000	1	0
