# Supplementary material for: Identification of Sesame Genomic Variations from Genome Comparison of Landrace and Variety
Source: Front Plant Sci. 2016 Aug 3;7:1169. doi: 10.3389/fpls.2016.01169 (PMC4971434; doi:10.3389/fpls.2016.01169)
Supplement: Supplementary file 6 [file Table6.XLSX]

## Sheet: Table S6
Table S6 Summary of transposon in the homologous region of ‘Baizhima’ and ‘Mishuozhima’ genomes.
Transposon ID	Baizhima	Mishuozhima	LG	Start	End	Length	Type
TE001	NA	NA	LG01	11920235	11920251	17	LTR/Copia
TE002	NA	yes	LG01	11920537	11920587	51	LINE/L2
TE003	NA	NA	LG01	11921244	11921618	375	LTR/Copia
TE004	yes	yes	LG01	11921253	11921806	554	Unknown
TE005	NA	NA	LG01	11921819	11922035	217	Unknown
TE006	yes	yes	LG01	11922015	11922295	281	Unknown
TE007	NA	yes	LG01	11922246	11922303	58	LTR/Copia
TE008	yes	yes	LG01	11922294	11923109	816	LTR/Copia
TE009	yes	yes	LG01	11923607	11924019	413	Unknown
TE010	NA	yes	LG01	11924043	11924085	43	LTR/Gypsy
TE011	yes	yes	LG01	11924331	11924755	425	LTR/Gypsy
TE012	NA	yes	LG01	11927018	11927094	77	LTR
TE013	NA	NA	LG01	11927058	11927103	46	DNA/hAT-Charlie
TE014	NA	NA	LG01	11928678	11928729	52	LTR/Gypsy
TE015	NA	NA	LG01	11928706	11928767	62	DNA/TcMar
TE016	yes	yes	LG01	11929404	11929566	163	Unknown
TE017	yes	yes	LG01	11929633	11929795	163	LTR/Copia
TE018	yes	yes	LG01	11929650	11930077	428	Unknown
TE019	yes	yes	LG01	11931598	11931687	90	Unknown
TE020	NA	NA	LG01	11932287	11932361	75	DNA/En-Spm
TE021	NA	NA	LG01	11932306	11932364	59	LTR/Gypsy
TE022	NA	NA	LG01	11932320	11932371	52	LTR
TE023	yes	yes	LG01	11932637	11932995	359	LTR
TE024	yes	yes	LG01	11932874	11933013	140	Unknown
TE025	NA	NA	LG01	11933280	11933296	17	LTR/Copia
TE026	yes	yes	LG01	11933297	11933479	183	LTR/Gypsy
TE027	yes	yes	LG01	11933480	11933589	110	LTR/Copia
TE028	yes	yes	LG01	11933714	11934001	288	LTR/Copia
TE029	yes	yes	LG01	11938953	11939031	79	SINE?
TE030	NA	yes	LG01	11939270	11939326	57	LTR
TE031	yes	yes	LG01	11939443	11939535	93	Unknown
TE032	yes	yes	LG01	11939500	11940567	1068	LTR
TE033	NA	yes	LG01	11946086	11946134	49	Unknown
TE034	NA	NA	LG01	11946093	11946278	186	Unknown
TE035	NA	NA	LG01	11946272	11946442	171	Unknown
TE036	yes	yes	LG01	11953412	11953588	177	LTR
TE037	yes	yes	LG01	11965006	11965143	138	Unknown
TE038	yes	yes	LG01	11965213	11965290	78	Unknown
TE039	yes	yes	LG01	11965396	11965578	183	Unknown
TE040	yes	yes	LG01	11967717	11967846	130	DNA/TcMar-Pogo
TE041	yes	yes	LG01	11968286	11968371	86	LTR
TE042	yes	yes	LG01	11978822	11978897	76	LTR
TE043	yes	yes	LG01	11987055	11987304	250	LTR/Copia
TE044	yes	yes	LG01	11988013	11988065	53	DNA/hAT-Ac
TE045	yes	yes	LG01	11988024	11988284	261	LTR/Copia
TE046	NA	NA	LG01	11988442	11988491	50	Unknown
TE047	yes	NA	LG01	11988603	11988652	50	Unknown
TE048	yes	yes	LG01	11988859	11988936	78	DNA/hAT-Ac
TE049	yes	yes	LG01	11994442	11994514	73	LTR
TE050	yes	yes	LG01	11995256	11995675	420	LTR/Gypsy
TE051	yes	yes	LG01	11995351	11995892	542	LTR/Copia
TE052	yes	yes	LG01	11996922	11997205	284	Unknown
TE053	yes	yes	LG01	11997679	11997844	166	Unknown
TE054	yes	yes	LG01	11999109	11999339	231	LTR/Copia
TE055	yes	yes	LG01	11999217	11999495	279	Unknown
TE056	yes	yes	LG01	11999388	11999508	121	Unknown
TE057	yes	NA	LG01	12006792	12006837	46	LTR/Copia
TE058	yes	yes	LG01	12007457	12007546	90	LTR/Copia
TE059	yes	yes	LG01	12007798	12007940	143	LTR/ERV1
TE060	yes	yes	LG01	12008789	12008959	171	DNA/hAT-Charlie
TE061	yes	yes	LG01	12008808	12008992	185	LTR/Gypsy
TE062	yes	yes	LG01	12008914	12009292	379	LTR/Copia
TE063	NA	NA	LG01	12009009	12009315	307	LTR/Gypsy
TE064	yes	yes	LG01	12009406	12009539	134	Unknown
TE065	NA	NA	LG01	12009447	12009526	80	Unknown
TE066	yes	yes	LG01	12017432	12017735	304	Unknown
TE067	NA	NA	LG01	12021419	12021677	259	Unknown
TE068	yes	yes	LG01	12021422	12021908	487	LTR/Gypsy
TE069	NA	NA	LG01	12021909	12022041	133	Unknown
TE070	NA	NA	LG01	12022029	12022221	193	Unknown
TE071	yes	NA	LG01	12022362	12022779	418	Unknown
TE072	yes	NA	LG01	12022613	12023137	525	LTR
TE073	yes	yes	LG01	12024801	12025066	266	Unknown
TE074	NA	NA	LG01	12025118	12025147	30	LTR/Copia
TE075	yes	yes	LG01	12025148	12025362	215	DNA/TcMar-Pogo
TE076	NA	NA	LG01	12025363	12025402	40	LTR/Copia
TE077	yes	yes	LG01	12032620	12032852	233	SINE?
TE078	yes	yes	LG01	12032929	12033319	391	LTR/Copia
TE079	yes	yes	LG01	12033165	12033364	200	LTR
TE080	NA	NA	LG01	12033645	12033742	98	LTR/Gypsy
TE081	NA	NA	LG01	12033743	12033821	79	Unknown
TE082	yes	yes	LG01	12037252	12037548	297	LTR/Copia
TE083	yes	yes	LG01	12037549	12039036	1488	LTR/Gypsy
TE084	NA	NA	LG01	12039044	12039194	151	Unknown
TE085	yes	yes	LG01	12039059	12039215	157	LTR/Copia
TE086	yes	yes	LG01	12039539	12039945	407	LTR/Copia
TE087	yes	yes	LG01	12039617	12039995	379	DNA/En-Spm
TE088	yes	yes	LG01	12040451	12040998	548	Unknown
TE089	yes	yes	LG01	12041411	12041740	330	Unknown
TE090	yes	yes	LG01	12044001	12044552	552	DNA/hAT-hATw
TE091	yes	yes	LG01	12045681	12045887	207	Unknown
TE092	yes	yes	LG01	12046109	12046660	552	LINE/L2
TE093	NA	NA	LG01	12046188	12046667	480	Unknown
TE094	NA	NA	LG01	12047044	12047072	29	DNA/hAT-Ac
TE095	NA	yes	LG01	12047073	12047140	68	LTR/Copia
TE096	yes	yes	LG01	12050536	12050910	375	LTR
TE097	yes	yes	LG01	12050801	12050938	138	LTR/Copia
TE098	yes	yes	LG01	12051032	12051276	245	Unknown
TE099	yes	yes	LG01	12052251	12052366	116	LTR/Gypsy
TE100	yes	yes	LG01	12052268	12052392	125	LTR
TE101	yes	yes	LG01	12052470	12052565	96	LTR
TE102	yes	yes	LG01	12052496	12052589	94	Unknown
TE103	yes	yes	LG01	12058489	12058677	189	Unknown
TE104	yes	yes	LG01	12058698	12058856	159	Unknown
TE105	yes	yes	LG01	12059086	12059772	687	Unknown
TE106	yes	yes	LG01	12060013	12060731	719	DNA/TcMar-Pogo
TE107	yes	yes	LG01	12060809	12061159	351	Unknown
TE108	NA	yes	LG01	12064964	12065045	82	Unknown
TE109	yes	yes	LG01	12072206	12072330	125	LTR/Copia
TE110	NA	NA	LG01	12072219	12072331	113	LTR
TE111	yes	yes	LG01	12076735	12077000	266	DNA/Transib
TE112	yes	yes	LG01	12077526	12077792	267	DNA/Transib
TE113	yes	yes	LG01	12080476	12080734	259	LTR
TE114	NA	yes	LG01	12089498	12089552	55	LTR/Copia
TE115	NA	NA	LG01	12090259	12090281	23	Unknown
TE116	yes	yes	LG01	12090282	12090412	131	LTR
TE117	NA	NA	LG01	12090524	12090568	45	DNA/En-Spm
TE118	NA	NA	LG01	12092110	12092198	89	Unknown
TE119	yes	yes	LG01	12092117	12092307	191	Unknown
TE120	NA	NA	LG01	12094060	12094127	68	LTR/Copia
TE121	yes	yes	LG01	12094128	12094323	196	LTR
TE122	yes	yes	LG01	12094438	12094708	271	LTR/Copia
TE123	NA	NA	LG01	12094709	12094738	30	DNA/MuDR
TE124	yes	yes	LG01	12094736	12095069	334	LTR/Copia
TE125	yes	yes	LG01	12095256	12095424	169	LINE/L2
TE126	yes	yes	LG01	12095300	12095490	191	Unknown
TE127	yes	yes	LG01	12095413	12096026	614	LTR/Copia
TE128	yes	yes	LG01	12095606	12096315	710	LINE/Penelope
TE129	yes	yes	LG01	12096454	12096553	100	LTR/Copia
TE130	NA	NA	LG01	12097788	12097909	122	LTR/Copia
TE131	yes	yes	LG01	12097793	12097937	145	Unknown
TE132	NA	NA	LG01	12097938	12097953	16	LTR
TE133	yes	yes	LG01	12101306	12101833	528	Unknown
TE134	NA	NA	LG01	12101784	12101848	65	SINE?
TE135	yes	yes	LG01	12101940	12102071	132	DNA/TcMar-Pogo
TE136	yes	yes	LG01	12102073	12102189	117	DNA/TcMar-Pogo
TE137	yes	yes	LG01	12104700	12104967	268	LTR/Gypsy
TE138	yes	yes	LG01	12104966	12105082	117	LTR/Gypsy
TE139	yes	yes	LG01	12105904	12106049	146	LTR
TE140	yes	yes	LG01	12106050	12106169	120	LTR/Copia
TE141	yes	yes	LG01	12106656	12106797	142	LTR
TE142	yes	yes	LG01	12111818	12111913	96	LTR
TE143	NA	NA	LG01	12111820	12111896	77	DNA/En-Spm
TE144	NA	NA	LG01	12112682	12112734	53	Unknown
TE145	yes	yes	LG01	12113749	12114008	260	Unknown
TE146	NA	NA	LG01	12113788	12114010	223	LTR/Copia
TE147	yes	yes	LG01	12113930	12114036	107	DNA/Transib
TE148	yes	yes	LG01	12114905	12115048	144	Unknown
TE149	yes	yes	LG01	12114931	12115064	134	LTR
TE150	yes	yes	LG01	12115342	12116235	894	LTR/Gypsy
TE151	yes	yes	LG01	12116686	12116875	190	Unknown
TE152	yes	yes	LG01	12119936	12120243	308	Unknown
TE153	yes	yes	LG01	12121304	12121388	85	LTR/Gypsy
TE154	NA	NA	LG01	12121335	12121397	63	LTR
TE155	NA	NA	LG01	12121335	12121391	57	LTR/Gypsy
TE156	yes	yes	LG01	12126525	12126717	193	LTR
TE157	yes	yes	LG01	12126692	12127227	536	Unknown
TE158	yes	yes	LG01	12126805	12127276	472	LTR
TE159	NA	NA	LG01	12127373	12127390	18	DNA/Transib
TE160	yes	yes	LG01	12127391	12127564	174	Unknown
TE161	NA	NA	LG01	12127565	12127579	15	DNA/Transib
TE162	yes	yes	LG01	12128555	12128696	142	LTR
TE163	yes	yes	LG01	12136865	12136987	123	DNA/Sola
TE164	yes	yes	LG01	12138163	12138364	202	LTR
TE165	yes	yes	LG01	12138193	12138384	192	Unknown
TE166	yes	yes	LG01	12138249	12138453	205	LTR/Copia
TE167	yes	yes	LG01	12138316	12138650	335	LTR/Gypsy
TE168	NA	NA	LG01	12138388	12138655	268	LTR/Copia
TE169	yes	yes	LG01	12138819	12139067	249	LTR
TE170	yes	yes	LG01	12139420	12139719	300	LINE/L1
TE171	NA	NA	LG01	12139716	12139791	76	Unknown
TE172	NA	NA	LG01	12139720	12139753	34	LTR/Gypsy
TE173	NA	NA	LG01	12139803	12139828	26	LTR
TE174	yes	yes	LG01	12139829	12140077	249	Unknown
TE175	NA	NA	LG01	12140307	12140351	45	DNA/TcMar
TE176	yes	yes	LG01	12143973	12144103	131	LTR/Copia
TE177	yes	yes	LG01	12143992	12144152	161	DNA/MuDR
TE178	yes	yes	LG01	12144013	12144384	372	DNA/hAT-Charlie
TE179	yes	yes	LG01	12144678	12144859	182	Unknown
TE180	yes	yes	LG01	12144700	12144905	206	LTR/Gypsy
TE181	yes	yes	LG01	12154496	12154623	128	LTR/Gypsy
TE182	yes	yes	LG01	12156610	12156742	133	LTR
TE183	NA	NA	LG01	12156784	12156885	102	LTR/Gypsy
TE184	yes	yes	LG01	12156788	12157060	273	Unknown
TE185	NA	NA	LG01	12157033	12157082	50	Unknown
TE186	yes	NA	LG01	12161644	12161720	77	Unknown
TE187	NA	NA	LG01	12164110	12164131	22	DNA/hAT-Charlie
TE188	yes	yes	LG01	12164132	12164295	164	Unknown
TE189	NA	NA	LG01	12164296	12164312	17	DNA/hAT-Charlie
TE190	yes	yes	LG01	12166024	12166136	113	Unknown
TE191	yes	yes	LG01	12166525	12166670	146	Unknown
TE192	yes	yes	LG01	12166787	12166980	194	Unknown
TE193	yes	yes	LG01	12170282	12170655	374	LTR
TE194	yes	yes	LG01	12171248	12171547	300	DNA/Transib
TE195	yes	yes	LG01	12171529	12171652	124	Unknown
TE196	yes	yes	LG01	12171544	12171808	265	Unknown
TE197	yes	yes	LG01	12173565	12173674	110	DNA/Transib
TE198	yes	yes	LG01	12173719	12174211	493	DNA/MuDR
TE199	yes	NA	LG01	12175255	12175332	78	LTR
TE200	yes	yes	LG01	12175347	12175493	147	LINE/L1
TE201	NA	NA	LG01	12175365	12175749	385	LTR
TE202	yes	yes	LG01	12175368	12175797	430	LTR/Gypsy
TE203	yes	yes	LG01	12177795	12177911	117	LTR/Copia
TE204	yes	yes	LG01	12180147	12180663	517	DNA/MuDR
TE205	yes	yes	LG01	12180985	12181180	196	LTR/Copia
TE206	yes	yes	LG01	12185584	12185753	170	DNA/Sola
TE207	yes	yes	LG01	12190213	12190594	382	LTR/Gypsy
TE208	yes	yes	LG01	12190950	12191084	135	LTR/Copia
TE209	yes	yes	LG01	12195310	12195862	553	Unknown
TE210	yes	yes	LG01	12196290	12196725	436	LTR
TE211	NA	NA	LG01	12196668	12196734	67	Unknown
TE212	NA	NA	LG01	12197038	12197076	39	LTR/Gypsy
TE213	NA	NA	LG01	12210136	12210191	56	DNA/hAT-Ac
TE214	yes	yes	LG01	12210224	12210309	86	LTR/Gypsy
TE215	yes	yes	LG01	12210580	12210661	82	LTR
TE216	yes	yes	LG01	12210593	12211534	942	LTR/Copia
TE217	NA	NA	LG01	12210873	12211535	663	Unknown
TE218	yes	yes	LG01	12211920	12212519	600	Unknown
TE219	NA	NA	LG01	12212850	12212869	20	LTR/Copia
TE220	yes	yes	LG01	12212870	12212995	126	LTR
TE221	yes	yes	LG01	12212890	12213127	238	LTR
TE222	NA	NA	LG01	12213128	12213154	27	LTR/Copia
TE223	yes	yes	LG01	12213647	12213812	166	DNA/Chapaev
TE224	NA	NA	LG01	12218654	12218706	53	LTR/Gypsy
TE225	yes	yes	LG01	12218695	12218876	182	LINE/Penelope
TE226	yes	yes	LG01	12218877	12218987	111	Unknown
TE227	yes	yes	LG01	12220456	12220695	240	LTR/Copia
TE228	yes	yes	LG01	12220773	12221004	232	LTR
TE229	yes	yes	LG01	12221021	12221086	66	LTR/Copia
TE230	yes	yes	LG01	12221732	12222066	335	Unknown
TE231	yes	yes	LG01	12222815	12223010	196	Unknown
TE232	yes	yes	LG01	12224638	12224733	96	LTR/Gypsy
TE233	yes	yes	LG01	12225532	12226058	527	Unknown
TE234	NA	NA	LG01	12226340	12226378	39	LTR/Gypsy
TE235	yes	yes	LG01	12227376	12227481	106	LTR
TE236	yes	NA	LG01	12227874	12227945	72	LTR/Copia
TE237	yes	NA	LG01	12233946	12234000	55	Unknown
TE238	yes	yes	LG01	12235313	12235493	181	Unknown
TE239	yes	yes	LG01	12236425	12236495	71	LTR/Copia
TE240	yes	yes	LG01	12237079	12237277	199	LTR
TE241	yes	yes	LG01	12237099	12237535	437	Unknown
TE242	yes	yes	LG01	12237597	12237674	78	LTR
TE243	NA	NA	LG01	12241739	12241908	170	LTR/Gypsy
