# Supplementary material for: Identification of Sesame Genomic Variations from Genome Comparison of Landrace and Variety
Source: Front Plant Sci. 2016 Aug 3;7:1169. doi: 10.3389/fpls.2016.01169 (PMC4971434; doi:10.3389/fpls.2016.01169)
Supplement: Supplementary file 7 [file Table7.XLSX]

## Sheet: Table S7
Table S7 Flowering-related and lipid metabolism related genes in sesame genome.
Sesame Gene ID	LG	Position		Baizhima		Mishuozhima
		Start	End	Number of synonymous SNPs	Number of nonsynonymous SNPs	Number of synonymous SNPs	Number of nonsynonymous SNPs	Arabidopsis homologous Gene ID	Gene function
SIN_1002586	LG10	1841514	1845336	0	0	0	0	AT2G26640.1	lipid metabolism-related
SIN_1018957	LG10	3641053	3645874	0	0	2	1	AT2G33150.1	lipid metabolism-related
SIN_1019047	LG10	4345828	4349855	0	0	0	0	AT3G55360.1	lipid metabolism-related
SIN_1019096	LG10	4845001	4849262	0	0	7	3	AT2G43710.1	lipid metabolism-related
SIN_1025782	LG10	11508535	11523040	0	0	0	0	AT5G27600.1	lipid metabolism-related
SIN_1009950	LG11	1142780	1152304	0	0	0	1	AT1G01710.1	lipid metabolism-related
SIN_1011117	LG11	14486589	14490735	0	0	1	1	AT2G38040.1	lipid metabolism-related
SIN_1011073	LG11	14770667	14774253	0	0	0	0	AT3G51840.1	lipid metabolism-related
SIN_1001803	LG12	5020730	5024213	0	0	0	0	AT5G46290.1	lipid metabolism-related
SIN_1004024	LG13	3389636	3391468	0	1	0	0	AT1G67730.1	lipid metabolism-related
SIN_1004306	LG13	4480007	4482667	0	0	0	0	AT5G59770.1	lipid metabolism-related
SIN_1004334	LG13	4826031	4830412	0	1	0	1	AT5G65110.1	lipid metabolism-related
SIN_1025550	LG15	5234653	5236143	5	1	5	1	AT1G68530.1	lipid metabolism-related
SIN_1016799	LG16	329216	333824	0	0	0	0	AT1G06290.1	lipid metabolism-related
SIN_1007259	LG16	3759110	3765041	0	0	0	0	AT5G48230.2	lipid metabolism-related
SIN_1017077	LG2	1484939	1491000	0	0	0	0	AT4G16800.1	lipid metabolism-related
SIN_1007398	LG2	2674392	2676949	0	0	0	0	AT5G42250.1	lipid metabolism-related
SIN_1007403	LG2	2712259	2715934	0	0	0	0	AT1G76150.1	lipid metabolism-related
SIN_1013313	LG2	4531429	4533624	0	0	0	0	AT1G77120.1	lipid metabolism-related
SIN_1013230	LG2	5154884	5159000	0	0	0	0	AT1G77590.1	lipid metabolism-related
SIN_1021015	LG2	11911804	11920313	0	0	0	0	AT4G16760.1	lipid metabolism-related
SIN_1021159	LG2	13551191	13556709	0	0	0	0	AT1G32780.1	lipid metabolism-related
SIN_1021219	LG2	14064775	14075345	0	0	0	0	AT5G35360.1	lipid metabolism-related
SIN_1016209	LG3	597185	603804	0	0	0	0	AT3G06810.1	lipid metabolism-related
SIN_1016224	LG3	703415	708583	0	0	0	0	AT3G06860.1	lipid metabolism-related
SIN_1020462	LG3	3729579	3733847	0	0	0	0	AT3G48000.1	lipid metabolism-related
SIN_1020176	LG3	6112812	6116321	0	0	0	0	AT5G24760.1	lipid metabolism-related
SIN_1010454	LG3	9326069	9332430	0	0	0	0	AT1G54100.1	lipid metabolism-related
SIN_1017453	LG3	10429287	10433427	0	0	0	0	AT5G16390.1	lipid metabolism-related
SIN_1021889	LG3	14331599	14333223	0	1	0	1	AT3G15850.1	lipid metabolism-related
SIN_1015892	LG3	18992274	18996631	0	0	2	1	AT2G43710.1	lipid metabolism-related
SIN_1008977	LG3	24107564	24109077	6	3	6	3	AT1G43800.1	lipid metabolism-related
SIN_1008942	LG3	24317668	24322780	0	0	0	0	AT1G44170.1	lipid metabolism-related
SIN_1006307	LG4	220605	221408	0	0	0	0	AT4G13180.1	lipid metabolism-related
SIN_1006263	LG4	477619	483130	1	0	1	0	AT3G12120.1	lipid metabolism-related
SIN_1018725	LG4	3418723	3421140	0	0	0	0	AT3G55290.1	lipid metabolism-related
SIN_1012164	LG4	12961194	12963634	0	0	0	0	AT5G05580.1	lipid metabolism-related
SIN_1007158	LG4	15188556	15194912	0	0	0	0	AT2G04540.1	lipid metabolism-related
SIN_1001899	LG4	16237142	16241886	0	0	0	0	AT5G15530.1	lipid metabolism-related
SIN_1007554	LG5	4053716	4061641	0	0	0	0	AT1G74960.2	lipid metabolism-related
SIN_1007525	LG5	4303325	4305980	0	0	4	0	AT2G26250.1	lipid metabolism-related
SIN_1013492	LG5	5375011	5384130	0	0	0	0	AT4G29010.1	lipid metabolism-related
SIN_1013505	LG5	5499176	5503022	3	1	3	1	AT1G08510.1	lipid metabolism-related
SIN_1023601	LG5	12588992	12590320	1	0	1	0	AT3G03980.1	lipid metabolism-related
SIN_1011765	LG5	17236719	17242258	0	0	0	0	AT1G62640.1	lipid metabolism-related
SIN_1009790	LG6	3280922	3285513	0	0	2	2	AT2G05990.1	lipid metabolism-related
SIN_1023213	LG6	6984389	6988616	0	0	0	0	AT2G30200.1	lipid metabolism-related
SIN_1023191	LG6	7191580	7197099	0	0	5	1	AT2G29980.1	lipid metabolism-related
SIN_1018526	LG6	11236257	11242210	0	0	0	0	AT3G60340.1	lipid metabolism-related
SIN_1020710	LG6	17697617	17699152	0	0	0	0	AT2G26640.1	lipid metabolism-related
SIN_1020680	LG6	17875490	17878823	0	0	0	1	AT2G26250.1	lipid metabolism-related
SIN_1022292	LG6	23970811	23973305	0	0	0	0	AT5G43940.1	lipid metabolism-related
SIN_1022271	LG6	24167536	24171008	0	0	0	0	AT2G33150.1	lipid metabolism-related
SIN_1005828	LG7	2022700	2036214	0	0	0	0	AT1G36160.1	lipid metabolism-related
SIN_1011591	LG7	3755174	3757939	0	1	0	1	AT1G19440.1	lipid metabolism-related
SIN_1019758	LG8	1743082	1748038	2	3	2	3	AT2G04350.1	lipid metabolism-related
SIN_1026676	LG8	10961326	10965210	0	0	0	0	AT1G23800.1	lipid metabolism-related
SIN_1026528	LG8	12324862	12330459	0	3	1	1	AT1G24360.1	lipid metabolism-related
SIN_1023013	LG8	18024571	18026661	0	0	0	0	AT2G22230.1	lipid metabolism-related
SIN_1014815	LG8	19973821	19978027	0	0	1	0	AT1G49430.1	lipid metabolism-related
SIN_1014764	LG8	20286512	20288008	0	0	0	0	AT1G19440.1	lipid metabolism-related
SIN_1014758	LG8	20343939	20345241	0	0	0	0	AT5G10480.1	lipid metabolism-related
SIN_1024502	LG9	2661156	2667217	0	0	0	0	AT3G45770.1	lipid metabolism-related
SIN_1024483	LG9	2825409	2827545	0	0	0	0	AT2G28630.1	lipid metabolism-related
SIN_1024296	LG9	4169439	4177042	3	0	3	0	AT4G13050.1	lipid metabolism-related
SIN_1015013	LG9	8134934	8139022	0	1	0	0	AT4G36250.1	lipid metabolism-related
SIN_1009785	LG6	3251390	3254952	0	0	8	1	AT3G12120.1	lipid metabolism-related
SIN_1021657	LG1	929833	932576	0	0	0	0	AT5G24930.1	flowering-related
SIN_1021541	LG1	1814019	1817223	0	0	0	0	AT2G25930.1	flowering-related
SIN_1021529	LG1	1882500	1887279	5	0	0	0	AT4G32980.1	flowering-related
SIN_1021481	LG1	2205171	2208991	0	0	0	0	AT1G48270.1	flowering-related
SIN_1017801	LG1	6369552	6370480	2	0	4	0	AT1G12610.1	flowering-related
SIN_1017963	LG1	8298125	8305646	0	0	0	0	AT4G11110.1	flowering-related
SIN_1013638	LG1	10217510	10227358	1	0	0	0	AT1G25540.1	flowering-related
SIN_1013634	LG1	10257054	10258859	0	0	0	0	AT1G25560.1	flowering-related
SIN_1009430	LG1	10873327	10874013	0	0	0	0	AT2G13570.1	flowering-related
SIN_1009546	LG1	11785601	11791906	0	0	0	0	AT1G79730.1	flowering-related
SIN_1008105	LG1	16115687	16121016	0	0	0	0	AT5G13480.1	flowering-related
SIN_1013970	LG1	17126051	17127839	1	0	1	0	AT2G45430.1	flowering-related
SIN_1014073	LG1	17720482	17731712	0	0	0	0	AT4G00450.1	flowering-related
SIN_1010010	LG10	274077	279100	3	0	3	0	AT3G22590.1	flowering-related
SIN_1010070	LG10	692957	693733	0	0	0	0	AT1G08970.4	flowering-related
SIN_1002863	LG10	3119991	3123450	0	1	0	0	AT1G04400.2	flowering-related
SIN_1019197	LG10	5855438	5862357	0	0	0	0	AT2G43410.2	flowering-related
SIN_1026056	LG10	14541265	14544595	0	0	0	0	AT5G58230.1	flowering-related
SIN_1026099	LG10	14902723	14905637	0	0	0	0	AT1G62830.1	flowering-related
SIN_1005758	LG11	107716	115315	0	1	0	0	AT2G46830.1	flowering-related
SIN_1025010	LG11	5944652	5948862	0	0	0	0	AT5G17690.1	flowering-related
SIN_1003513	LG11	10410974	10416023	0	0	0	0	AT4G26000.1	flowering-related
SIN_1013060	LG11	11398283	11406948	6	0	0	0	AT3G11540.1	flowering-related
SIN_1013020	LG11	11657830	11659532	2	0	0	0	AT2G36270.1	flowering-related
SIN_1012901	LG11	12729225	12732443	0	0	1	0	AT3G10390.1	flowering-related
SIN_1011285	LG11	13633366	13639025	0	0	0	0	AT5G02810.1	flowering-related
SIN_1011133	LG11	14420242	14422702	2	2	2	2	AT3G09220.1	flowering-related
SIN_1014547	LG12	98781	106588	0	0	0	0	AT3G13682.1	flowering-related
SIN_1014483	LG12	561262	565476	0	1	0	0	AT3G20740.1	flowering-related
SIN_1014344	LG12	1400828	1402694	0	0	0	0	AT4G14540.1	flowering-related
SIN_1005232	LG12	3962266	3971885	0	0	0	0	AT4G04920.2	flowering-related
SIN_1005293	LG12	4355240	4358975	0	0	0	0	AT1G53160.2	flowering-related
SIN_1006821	LG12	6197324	6201927	0	0	0	0	AT1G30970.1	flowering-related
SIN_1006402	LG13	970924	984912	0	0	0	0	AT1G18450.1	flowering-related
SIN_1004295	LG13	4382390	4384172	1	0	1	0	AT1G78300.1	flowering-related
SIN_1008018	LG15	1006747	1009488	0	0	0	0	AT5G39660.1	flowering-related
SIN_1004862	LG15	2772515	2779225	0	0	0	0	AT2G23380.1	flowering-related
SIN_1004856	LG15	2812269	2824096	0	0	0	0	AT5G67100.1	flowering-related
SIN_1025612	LG15	4778942	4780210	0	0	0	0	AT1G66400.1	flowering-related
SIN_1025546	LG15	5315313	5316415	0	1	0	1	AT3G02520.1	flowering-related
SIN_1025409	LG15	6460916	6462689	0	0	0	0	AT5G37055.1	flowering-related
SIN_1025213	LG15	8468168	8474741	0	0	0	0	AT2G22540.1	flowering-related
SIN_1016944	LG16	1934422	1936323	0	0	0	0	AT1G53160.2	flowering-related
SIN_1017263	LG2	235200	236086	0	0	0	0	AT5G10625.1	flowering-related
SIN_1017236	LG2	389725	400747	0	0	0	0	AT1G73720.1	flowering-related
SIN_1005378	LG2	6773739	6778582	0	0	0	0	AT5G46910.1	flowering-related
SIN_1023828	LG2	10229975	10232939	0	0	0	0	AT4G30200.3	flowering-related
SIN_1021067	LG2	12475081	12490164	0	0	0	0	AT5G47010.1	flowering-related
SIN_1021291	LG2	14713791	14716496	2	0	2	0	AT1G68050.1	flowering-related
SIN_1018312	LG2	16330259	16331918	0	0	0	0	AT1G13260.1	flowering-related
SIN_1018175	LG2	17312149	17313432	0	0	0	0	AT1G26945.1	flowering-related
SIN_1017990	LG2	18400908	18414936	0	0	0	0	AT5G65060.1	flowering-related
SIN_1017504	LG3	9842399	9847765	0	0	0	0	AT2G03070.1	flowering-related
SIN_1017486	LG3	9994680	10000625	6	2	6	2	AT5G61380.1	flowering-related
SIN_1017437	LG3	10548822	10557558	4	0	4	0	AT5G61150.2	flowering-related
SIN_1017396	LG3	11010523	11019515	3	7	3	7	AT3G48430.1	flowering-related
SIN_1021999	LG3	13410412	13415002	0	0	0	0	AT4G00650.1	flowering-related
SIN_1021933	LG3	13933361	13935991	0	0	0	0	AT1G80680.1	flowering-related
SIN_1015835	LG3	19489234	19490085	0	0	0	0	AT1G27650.1	flowering-related
SIN_1015799	LG3	19797151	19808055	0	1	0	1	AT1G22770.1	flowering-related
SIN_1015727	LG3	20453991	20460752	0	0	0	0	AT4G08920.1	flowering-related
SIN_1015711	LG3	20561206	20564340	0	0	0	0	AT1G78300.1	flowering-related
SIN_1011433	LG3	22071241	22079943	0	0	7	3	AT1G45249.1	flowering-related
SIN_1011516	LG3	22589175	22591183	0	0	0	0	AT1G47250.1	flowering-related
SIN_1008985	LG3	24069846	24076865	0	0	0	0	AT3G18640.1	flowering-related
SIN_1008955	LG3	24200465	24217423	0	0	3	3	AT1G77300.1	flowering-related
SIN_1006259	LG4	506094	518298	0	0	3	3	AT3G12810.1	flowering-related
SIN_1018758	LG4	3788479	3794264	0	0	0	0	AT1G26830.1	flowering-related
SIN_1005900	LG4	8619250	8624800	0	1	0	0	AT5G24470.1	flowering-related
SIN_1016570	LG4	10124811	10125723	0	0	0	0	AT2G27550.1	flowering-related
SIN_1012150	LG4	12760353	12768187	0	0	0	0	AT5G05690.1	flowering-related
SIN_1007132	LG4	15443648	15446931	0	0	0	0	AT2G28550.3	flowering-related
SIN_1007062	LG4	16066847	16072708	0	0	5	5	AT5G16260.1	flowering-related
SIN_1005501	LG5	509592	512524	0	0	0	0	AT2G28550.3	flowering-related
SIN_1007751	LG5	2283798	2289415	0	0	0	0	AT3G54720.1	flowering-related
SIN_1007646	LG5	3303021	3310931	0	0	0	0	AT2G19520.1	flowering-related
SIN_1020123	LG5	16740155	16741258	0	0	2	1	AT3G56850.1	flowering-related
SIN_1011745	LG5	17026790	17029233	0	0	0	1	AT1G72050.1	flowering-related
SIN_1011759	LG5	17147944	17160948	1	0	1	0	AT5G57360.1	flowering-related
SIN_1011762	LG5	17190867	17193625	0	0	0	0	AT4G30200.2	flowering-related
SIN_1012566	LG6	703227	708220	0	0	0	0	AT4G02280.1	flowering-related
SIN_1012539	LG6	843061	844038	0	0	0	0	AT4G02440.1	flowering-related
SIN_1012514	LG6	1002675	1011981	0	0	0	0	AT4G02560.1	flowering-related
SIN_1009688	LG6	2501486	2503951	0	0	0	0	AT5G27220.1	flowering-related
SIN_1009821	LG6	3542633	3562841	0	0	0	0	AT2G28290.1	flowering-related
SIN_1022435	LG6	22780539	22784885	0	0	0	0	AT5G48300.1	flowering-related
SIN_1022160	LG6	25207638	25214147	2	2	3	1	AT5G42400.1	flowering-related
SIN_1007327	LG7	6714130	6717118	2	0	0	0	AT3G33520.1	flowering-related
SIN_1004762	LG7	8157273	8164714	0	0	0	1	AT5G04240.1	flowering-related
SIN_1009320	LG7	9910245	9913507	0	0	0	0	AT1G65480.1	flowering-related
SIN_1008734	LG7	10866995	10867447	0	0	0	0	AT2G40080.1	flowering-related
SIN_1019747	LG8	1661953	1670303	0	1	0	1	AT5G35840.1	flowering-related
SIN_1019889	LG8	2936072	2937312	0	0	0	0	AT3G02380.1	flowering-related
SIN_1019911	LG8	3075851	3081543	0	0	0	0	AT5G60910.1	flowering-related
SIN_1026932	LG8	8909301	8916136	4	1	0	0	AT2G32950.1	flowering-related
SIN_1026864	LG8	9293764	9312051	0	0	0	0	AT1G79280.1	flowering-related
SIN_1026671	LG8	10991764	11001934	0	0	0	0	AT3G01460.1	flowering-related
SIN_1026406	LG8	13517544	13523120	0	1	0	1	AT1G57820.1	flowering-related
SIN_1006042	LG8	14599767	14605277	0	0	0	0	AT5G62640.3	flowering-related
SIN_1006007	LG8	14949214	14961955	0	0	0	2	AT1G74460.1	flowering-related
SIN_1022696	LG8	15723835	15731524	0	0	0	0	AT3G04610.1	flowering-related
SIN_1022719	LG8	15939139	15943431	0	0	0	0	AT4G13090.1	flowering-related
SIN_1022985	LG8	17845698	17850286	0	0	0	0	AT5G44080.1	flowering-related
SIN_1023084	LG8	18488108	18507119	1	0	1	0	AT1G09730.2	flowering-related
SIN_1010554	LG9	649613	651421	0	0	0	0	AT2G27550.1	flowering-related
SIN_1010564	LG9	704757	710154	0	0	0	0	AT1G09700.1	flowering-related
