# Supplementary material for: Identification of Sesame Genomic Variations from Genome Comparison of Landrace and Variety
Source: Front Plant Sci. 2016 Aug 3;7:1169. doi: 10.3389/fpls.2016.01169 (PMC4971434; doi:10.3389/fpls.2016.01169)
Supplement: Supplementary file 8 [file Table8.XLSX]

## Sheet: Table S8
Table S8 Positive selected genes in 'Baizhima' and 'Mishuozhima'.
Sesame Gene ID	Mishuozhima			Baizhima
	Number of synonymous SNPs	Number of nonsynonymous SNPs	dN/dS	Number of synonymous SNPs	Number of nonsynonymous SNPs	dN/dS
SIN_1000407	3	4	1.33333	0	0	NA
SIN_1000408	6	13	2.16667	7	14	2
SIN_1000409	3	8	2.66667	3	8	2.66667
SIN_1000994	8	10	1.25	8	9	1.125
SIN_1000995	2	18	9	0	0	NA
SIN_1001127	28	35	1.25	11	29	2.63636
SIN_1001128	10	16	1.6	15	19	1.26667
SIN_1001129	1	5	5	0	1	NA
SIN_1001130	5	11	2.2	5	11	2.2
SIN_1001193	0	0	NA	2	3	1.5
SIN_1001197	51	69	1.35294	41	55	1.34146
SIN_1001198	7	14	2	3	2	0.666667
SIN_1001199	10	19	1.9	10	18	1.8
SIN_1001200	2	4	2	1	9	9
SIN_1001201	4	26	6.5	6	29	4.83333
SIN_1001204	2	6	3	0	0	NA
SIN_1001205	1	4	4	3	7	2.33333
SIN_1001206	1	6	6	6	4	0.666667
SIN_1001207	2	9	4.5	1	0	0
SIN_1001208	11	13	1.18182	0	0	NA
SIN_1001209	7	15	2.14286	0	0	NA
SIN_1001212	1	4	4	0	0	NA
SIN_1001234	7	9	1.28571	0	0	NA
SIN_1001235	2	11	5.5	0	0	NA
SIN_1001236	7	8	1.14286	0	0	NA
SIN_1001237	7	9	1.28571	0	0	NA
SIN_1001240	2	2	1	2	3	1.5
SIN_1001242	8	9	1.125	0	2	NA
SIN_1001247	9	15	1.66667	0	0	NA
SIN_1001373	2	9	4.5	0	0	NA
SIN_1001392	20	51	2.55	20	51	2.55
SIN_1001396	2	5	2.5	2	4	2
SIN_1001402	3	10	3.33333	3	10	3.33333
SIN_1001403	4	7	1.75	4	7	1.75
SIN_1001404	2	4	2	2	4	2
SIN_1001406	3	9	3	0	0	NA
SIN_1001407	1	3	3	0	0	NA
SIN_1001409	4	8	2	0	0	NA
SIN_1001410	3	6	2	0	0	NA
SIN_1001413	1	2	2	0	0	NA
SIN_1001414	3	5	1.66667	0	0	NA
SIN_1001415	3	3	1	1	2	2
SIN_1001418	7	13	1.85714	14	13	0.928571
SIN_1001419	14	35	2.5	11	32	2.90909
SIN_1001420	2	11	5.5	0	5	NA
SIN_1001421	10	30	3	3	14	4.66667
SIN_1001422	13	21	1.61538	15	19	1.26667
SIN_1001423	6	18	3	12	31	2.58333
SIN_1001427	3	6	2	2	15	7.5
SIN_1001428	1	9	9	0	0	NA
SIN_1001430	11	28	2.54545	5	7	1.4
SIN_1001431	10	28	2.8	4	20	5
SIN_1001432	4	21	5.25	10	35	3.5
SIN_1001433	2	0	0	5	6	1.2
SIN_1001558	2	6	3	2	5	2.5
SIN_1001561	1	2	2	1	2	2
SIN_1001566	19	30	1.57895	13	30	2.30769
SIN_1001568	3	4	1.33333	3	6	2
SIN_1001570	2	11	5.5	4	12	3
SIN_1001572	23	62	2.69565	17	52	3.05882
SIN_1001573	1	6	6	1	3	3
SIN_1001575	2	7	3.5	2	4	2
SIN_1001587	2	5	2.5	3	9	3
SIN_1001588	5	41	8.2	0	0	NA
SIN_1001589	2	11	5.5	3	13	4.33333
SIN_1001599	2	6	3	2	6	3
SIN_1001601	2	7	3.5	2	8	4
SIN_1001622	0	0	NA	1	4	4
SIN_1001625	0	0	NA	1	2	2
SIN_1001627	0	0	NA	2	5	2.5
SIN_1001752	19	42	2.21053	14	35	2.5
SIN_1001756	3	9	3	2	5	2.5
SIN_1001758	6	9	1.5	7	17	2.42857
SIN_1001759	1	2	2	1	2	2
SIN_1001760	2	2	1	1	2	2
SIN_1001764	5	4	0.8	1	3	3
SIN_1001829	4	4	1	4	6	1.5
SIN_1001830	28	41	1.46429	23	33	1.43478
SIN_1001831	5	11	2.2	5	11	2.2
SIN_1001832	6	11	1.83333	6	11	1.83333
SIN_1001835	4	12	3	3	2	0.666667
SIN_1001836	9	28	3.11111	11	27	2.45455
SIN_1001837	5	9	1.8	3	7	2.33333
SIN_1001839	2	6	3	2	3	1.5
SIN_1001840	1	6	6	0	0	NA
SIN_1001841	0	2	NA	1	9	9
SIN_1001842	0	0	NA	2	6	3
SIN_1001843	10	19	1.9	12	24	2
SIN_1001844	3	11	3.66667	3	14	4.66667
SIN_1001845	1	1	1	1	3	3
SIN_1001846	5	10	2	4	15	3.75
SIN_1001847	2	6	3	7	8	1.14286
SIN_1001848	4	16	4	1	7	7
SIN_1001850	1	5	5	1	6	6
SIN_1001853	8	13	1.625	0	0	NA
SIN_1001854	2	3	1.5	0	0	NA
SIN_1001855	2	19	9.5	2	18	9
SIN_1001856	4	15	3.75	4	19	4.75
SIN_1001857	0	0	NA	2	7	3.5
SIN_1001858	4	7	1.75	0	0	NA
SIN_1001862	0	0	NA	2	3	1.5
SIN_1001878	0	0	NA	1	2	2
SIN_1001911	0	0	NA	3	5	1.66667
SIN_1001926	14	29	2.07143	21	51	2.42857
SIN_1001928	2	5	2.5	1	1	1
SIN_1001941	34	93	2.73529	28	81	2.89286
SIN_1001963	2	8	4	3	5	1.66667
SIN_1001964	16	22	1.375	0	0	NA
SIN_1001977	1	6	6	1	6	6
SIN_1001987	12	14	1.16667	12	14	1.16667
SIN_1001988	6	6	1	6	7	1.16667
SIN_1001989	4	14	3.5	4	14	3.5
SIN_1001990	2	8	4	2	8	4
SIN_1001991	5	10	2	5	10	2
SIN_1002032	1	2	2	0	2	NA
SIN_1002052	1	2	2	1	2	2
SIN_1002126	0	0	NA	2	3	1.5
SIN_1002127	5	13	2.6	4	11	2.75
SIN_1002132	2	6	3	2	6	3
SIN_1002134	2	9	4.5	1	6	6
SIN_1002135	9	39	4.33333	5	27	5.4
SIN_1002138	11	12	1.09091	14	16	1.14286
SIN_1002139	1	6	6	1	6	6
SIN_1002151	2	3	1.5	3	1	0.333333
SIN_1002152	40	69	1.725	33	61	1.84848
SIN_1002153	2	7	3.5	2	5	2.5
SIN_1002154	0	0	NA	1	2	2
SIN_1002196	5	33	6.6	8	33	4.125
SIN_1002198	0	0	NA	4	14	3.5
SIN_1002199	0	0	NA	2	3	1.5
SIN_1002207	0	0	NA	3	4	1.33333
SIN_1002209	1	1	1	2	7	3.5
SIN_1002216	0	0	NA	3	5	1.66667
SIN_1002226	1	2	2	1	2	2
SIN_1002228	3	4	1.33333	3	4	1.33333
SIN_1002229	1	3	3	1	3	3
SIN_1002233	0	1	NA	3	5	1.66667
SIN_1002235	2	6	3	2	6	3
SIN_1002237	2	4	2	2	4	2
SIN_1002238	5	11	2.2	5	11	2.2
SIN_1002242	1	4	4	1	4	4
SIN_1002243	2	14	7	2	14	7
SIN_1002247	1	4	4	1	4	4
SIN_1002253	2	6	3	2	6	3
SIN_1002254	8	21	2.625	8	21	2.625
SIN_1002259	7	7	1	6	7	1.16667
SIN_1002260	1	5	5	1	5	5
SIN_1002261	0	0	NA	2	5	2.5
SIN_1002262	48	66	1.375	36	69	1.91667
SIN_1002263	71	100	1.40845	26	41	1.57692
SIN_1002264	2	6	3	2	2	1
SIN_1002280	5	12	2.4	5	12	2.4
SIN_1002333	20	44	2.2	26	36	1.38462
SIN_1002370	1	4	4	0	0	NA
SIN_1002382	6	8	1.33333	0	0	NA
SIN_1002385	2	4	2	0	0	NA
SIN_1002386	1	4	4	0	0	NA
SIN_1002387	1	7	7	0	0	NA
SIN_1002388	4	7	1.75	0	0	NA
SIN_1002389	7	9	1.28571	0	0	NA
SIN_1002393	3	9	3	0	0	NA
SIN_1002394	2	11	5.5	5	7	1.4
SIN_1002395	4	11	2.75	7	2	0.285714
SIN_1002396	4	5	1.25	0	0	NA
SIN_1002397	22	24	1.09091	0	0	NA
SIN_1002399	1	6	6	0	0	NA
SIN_1002403	2	7	3.5	0	0	NA
SIN_1002405	2	5	2.5	0	0	NA
SIN_1002414	12	25	2.08333	4	22	5.5
SIN_1002437	3	5	1.66667	3	5	1.66667
SIN_1002491	0	0	NA	4	5	1.25
SIN_1002492	0	0	NA	2	4	2
SIN_1002493	0	0	NA	1	3	3
SIN_1002494	0	0	NA	5	12	2.4
SIN_1002522	14	21	1.5	0	0	NA
SIN_1002531	6	11	1.83333	6	11	1.83333
SIN_1002534	9	18	2	5	10	2
SIN_1002536	0	7	NA	3	11	3.66667
SIN_1002537	1	0	0	6	7	1.16667
SIN_1002538	5	16	3.2	1	9	9
SIN_1002539	5	14	2.8	0	4	NA
SIN_1002550	0	1	NA	1	3	3
SIN_1002552	0	0	NA	2	4	2
SIN_1002553	0	1	NA	3	7	2.33333
SIN_1002554	0	0	NA	5	6	1.2
SIN_1002558	0	0	NA	2	3	1.5
SIN_1002561	1	2	2	1	2	2
SIN_1002596	2	8	4	0	0	NA
SIN_1002597	1	8	8	0	1	NA
SIN_1002600	7	11	1.57143	0	0	NA
SIN_1002603	4	6	1.5	4	6	1.5
SIN_1002786	3	5	1.66667	3	5	1.66667
SIN_1002795	3	5	1.66667	3	5	1.66667
SIN_1002801	3	5	1.66667	3	5	1.66667
SIN_1002802	4	5	1.25	4	5	1.25
SIN_1002804	9	15	1.66667	0	0	NA
SIN_1002805	5	18	3.6	5	18	3.6
SIN_1002806	5	13	2.6	5	13	2.6
SIN_1002816	1	5	5	1	5	5
SIN_1002822	0	0	NA	1	2	2
SIN_1002864	20	49	2.45	5	19	3.8
SIN_1002865	37	67	1.81081	32	56	1.75
SIN_1002866	34	75	2.20588	38	79	2.07895
SIN_1002867	24	63	2.625	19	48	2.52632
SIN_1002868	1	5	5	1	5	5
SIN_1002869	2	2	1	3	4	1.33333
SIN_1002870	15	32	2.13333	1	15	15
SIN_1002871	13	19	1.46154	11	22	2
SIN_1002872	2	3	1.5	0	0	NA
SIN_1002885	3	19	6.33333	5	21	4.2
SIN_1002886	6	25	4.16667	11	25	2.27273
SIN_1002889	36	92	2.55556	32	87	2.71875
SIN_1002890	2	9	4.5	7	13	1.85714
SIN_1003121	1	4	4	1	5	5
SIN_1003175	0	0	NA	4	16	4
SIN_1003180	1	3	3	1	3	3
SIN_1003184	2	6	3	2	6	3
SIN_1003185	1	2	2	1	2	2
SIN_1003218	1	3	3	1	3	3
SIN_1003219	5	11	2.2	5	11	2.2
SIN_1003230	4	8	2	4	8	2
SIN_1003233	1	2	2	1	2	2
SIN_1003237	7	9	1.28571	7	9	1.28571
SIN_1003243	2	10	5	2	10	5
SIN_1003248	1	3	3	1	3	3
SIN_1003255	0	0	NA	5	6	1.2
SIN_1003260	5	6	1.2	5	6	1.2
SIN_1003262	1	3	3	2	7	3.5
SIN_1003264	3	7	2.33333	0	0	NA
SIN_1003268	8	13	1.625	0	2	NA
SIN_1003269	5	11	2.2	0	0	NA
SIN_1003270	5	6	1.2	0	4	NA
SIN_1003285	2	4	2	2	4	2
SIN_1003287	2	6	3	2	6	3
SIN_1003288	3	4	1.33333	3	4	1.33333
SIN_1003290	3	4	1.33333	3	4	1.33333
SIN_1003292	4	7	1.75	4	7	1.75
SIN_1003294	1	2	2	1	0	0
SIN_1003304	1	2	2	1	2	2
SIN_1003305	3	5	1.66667	3	4	1.33333
SIN_1003306	2	5	2.5	2	5	2.5
SIN_1003308	1	2	2	1	2	2
SIN_1003313	5	6	1.2	5	6	1.2
SIN_1003328	0	1	NA	1	2	2
SIN_1003334	0	0	NA	2	6	3
SIN_1003337	0	0	NA	2	4	2
SIN_1003400	6	14	2.33333	7	20	2.85714
SIN_1003401	20	42	2.1	13	33	2.53846
SIN_1003402	4	9	2.25	0	0	NA
SIN_1003403	10	25	2.5	7	20	2.85714
SIN_1003404	1	8	8	2	8	4
SIN_1003405	5	15	3	6	12	2
SIN_1003406	13	35	2.69231	7	33	4.71429
SIN_1003407	7	27	3.85714	6	30	5
SIN_1003408	9	35	3.88889	8	31	3.875
SIN_1003410	0	2	NA	1	5	5
SIN_1003411	49	84	1.71429	39	75	1.92308
SIN_1003412	41	69	1.68293	24	45	1.875
SIN_1003413	37	72	1.94595	39	74	1.89744
SIN_1003415	15	46	3.06667	0	0	NA
SIN_1003416	16	35	2.1875	18	40	2.22222
SIN_1003417	2	8	4	2	4	2
SIN_1003418	0	0	NA	1	2	2
SIN_1003419	13	28	2.15385	12	30	2.5
SIN_1003420	10	27	2.7	12	32	2.66667
SIN_1003421	2	5	2.5	0	0	NA
SIN_1003422	48	66	1.375	15	25	1.66667
SIN_1003423	4	10	2.5	3	3	1
SIN_1003424	18	61	3.38889	24	70	2.91667
SIN_1003425	18	36	2	22	37	1.68182
SIN_1003426	20	32	1.6	13	26	2
SIN_1003427	4	10	2.5	3	9	3
SIN_1003428	4	7	1.75	2	19	9.5
SIN_1003429	16	33	2.0625	5	6	1.2
SIN_1003432	5	15	3	4	20	5
SIN_1003433	7	8	1.14286	7	6	0.857143
SIN_1003434	32	53	1.65625	0	0	NA
SIN_1003489	27	37	1.37037	12	10	0.833333
SIN_1003497	1	3	3	0	0	NA
SIN_1003534	2	8	4	2	8	4
SIN_1003669	4	7	1.75	4	7	1.75
SIN_1003689	1	2	2	1	2	2
SIN_1003695	3	4	1.33333	3	4	1.33333
SIN_1003697	1	2	2	1	2	2
SIN_1003762	3	6	2	4	9	2.25
SIN_1003763	2	11	5.5	0	4	NA
SIN_1003764	35	175	5	26	128	4.92308
SIN_1003776	12	15	1.25	14	19	1.35714
SIN_1003793	2	4	2	3	5	1.66667
SIN_1003795	1	7	7	2	6	3
SIN_1004019	1	2	2	1	2	2
SIN_1004033	1	2	2	1	2	2
SIN_1004047	3	5	1.66667	3	7	2.33333
SIN_1004056	0	0	NA	6	11	1.83333
SIN_1004068	3	4	1.33333	3	4	1.33333
SIN_1004069	4	14	3.5	4	14	3.5
SIN_1004072	1	3	3	1	3	3
SIN_1004076	2	4	2	2	4	2
SIN_1004084	1	4	4	1	4	4
SIN_1004090	6	10	1.66667	6	10	1.66667
SIN_1004091	1	2	2	1	2	2
SIN_1004097	3	3	1	3	4	1.33333
SIN_1004100	2	9	4.5	2	9	4.5
SIN_1004101	1	8	8	1	8	8
SIN_1004105	4	6	1.5	4	6	1.5
SIN_1004109	2	5	2.5	2	5	2.5
SIN_1004111	2	8	4	2	8	4
SIN_1004112	4	3	0.75	2	4	2
SIN_1004118	1	6	6	1	6	6
SIN_1004122	4	5	1.25	4	5	1.25
SIN_1004124	0	0	NA	3	9	3
SIN_1004137	3	8	2.66667	0	1	NA
SIN_1004233	2	4	2	2	4	2
SIN_1004236	1	2	2	1	2	2
SIN_1004237	17	33	1.94118	15	33	2.2
SIN_1004254	4	7	1.75	5	12	2.4
SIN_1004256	1	8	8	1	8	8
SIN_1004266	1	3	3	0	0	NA
SIN_1004268	9	9	1	15	19	1.26667
SIN_1004270	14	21	1.5	8	14	1.75
SIN_1004271	1	3	3	1	7	7
SIN_1004275	0	0	NA	2	8	4
SIN_1004276	1	2	2	2	3	1.5
SIN_1004277	4	19	4.75	1	6	6
SIN_1004278	12	25	2.08333	16	27	1.6875
SIN_1004280	13	21	1.61538	14	15	1.07143
SIN_1004282	5	7	1.4	3	0	0
SIN_1004284	7	23	3.28571	8	23	2.875
SIN_1004285	9	12	1.33333	8	12	1.5
SIN_1004286	2	6	3	2	6	3
SIN_1004287	3	9	3	3	9	3
SIN_1004290	1	4	4	1	4	4
SIN_1004303	1	4	4	1	3	3
SIN_1004307	3	5	1.66667	3	5	1.66667
SIN_1004309	1	6	6	1	6	6
SIN_1004387	2	5	2.5	0	0	NA
SIN_1004393	4	6	1.5	0	0	NA
SIN_1004428	1	5	5	0	1	NA
SIN_1004525	2	6	3	0	2	NA
SIN_1004695	3	5	1.66667	3	3	1
SIN_1004697	2	4	2	9	8	0.888889
SIN_1004703	3	1	0.333333	4	5	1.25
SIN_1004708	0	0	NA	1	2	2
SIN_1004711	1	2	2	3	6	2
SIN_1004905	1	2	2	6	2	0.333333
SIN_1004942	3	7	2.33333	3	5	1.66667
SIN_1004944	2	4	2	2	3	1.5
SIN_1004945	0	0	NA	1	4	4
SIN_1004980	0	0	NA	2	3	1.5
SIN_1004986	4	13	3.25	4	13	3.25
SIN_1005034	1	4	4	1	0	0
SIN_1005045	1	4	4	0	0	NA
SIN_1005052	2	7	3.5	0	0	NA
SIN_1005054	1	2	2	0	0	NA
SIN_1005060	3	8	2.66667	2	9	4.5
SIN_1005076	2	3	1.5	2	3	1.5
SIN_1005079	1	3	3	1	3	3
SIN_1005084	3	7	2.33333	3	8	2.66667
SIN_1005098	1	0	0	1	3	3
SIN_1005107	0	0	NA	2	4	2
SIN_1005110	0	0	NA	2	9	4.5
SIN_1005112	40	46	1.15	40	45	1.125
SIN_1005114	0	0	NA	1	16	16
SIN_1005117	0	0	NA	5	9	1.8
SIN_1005118	0	0	NA	5	7	1.4
SIN_1005119	0	0	NA	4	6	1.5
SIN_1005120	0	0	NA	2	4	2
SIN_1005126	0	1	NA	3	6	2
SIN_1005127	0	0	NA	1	2	2
SIN_1005135	10	39	3.9	13	41	3.15385
SIN_1005137	3	11	3.66667	1	0	0
SIN_1005139	21	50	2.38095	14	45	3.21429
SIN_1005184	1	0	0	2	5	2.5
SIN_1005185	14	30	2.14286	10	28	2.8
SIN_1005186	14	29	2.07143	10	28	2.8
SIN_1005198	9	21	2.33333	11	16	1.45455
SIN_1005199	0	0	NA	1	4	4
SIN_1005201	2	8	4	3	12	4
SIN_1005206	6	25	4.16667	5	18	3.6
SIN_1005207	5	20	4	7	18	2.57143
SIN_1005208	2	4	2	0	0	NA
SIN_1005209	8	23	2.875	7	19	2.71429
SIN_1005210	2	3	1.5	0	0	NA
SIN_1005212	4	5	1.25	3	8	2.66667
SIN_1005214	7	32	4.57143	16	50	3.125
SIN_1005215	1	1	1	5	17	3.4
SIN_1005216	6	20	3.33333	5	12	2.4
SIN_1005217	1	4	4	0	0	NA
SIN_1005218	4	9	2.25	2	13	6.5
SIN_1005219	3	24	8	9	28	3.11111
SIN_1005220	1	5	5	0	0	NA
SIN_1005221	2	0	0	2	4	2
SIN_1005223	0	19	NA	1	21	21
SIN_1005319	0	2	NA	3	4	1.33333
SIN_1005324	2	9	4.5	2	9	4.5
SIN_1005373	1	3	3	1	3	3
SIN_1005375	13	14	1.07692	18	18	1
SIN_1005392	0	0	NA	5	14	2.8
SIN_1005393	0	0	NA	4	12	3
SIN_1005397	2	8	4	2	8	4
SIN_1005400	1	4	4	1	4	4
SIN_1005401	1	2	2	1	2	2
SIN_1005402	2	6	3	2	6	3
SIN_1005403	3	5	1.66667	3	5	1.66667
SIN_1005404	3	6	2	3	6	2
SIN_1005405	3	4	1.33333	3	4	1.33333
SIN_1005406	3	5	1.66667	3	4	1.33333
SIN_1005407	3	10	3.33333	3	10	3.33333
SIN_1005411	7	19	2.71429	7	19	2.71429
SIN_1005412	3	5	1.66667	3	5	1.66667
SIN_1005414	1	8	8	1	7	7
SIN_1005426	2	5	2.5	2	5	2.5
SIN_1005436	1	4	4	7	11	1.57143
SIN_1005437	4	7	1.75	0	0	NA
SIN_1005438	2	4	2	5	15	3
SIN_1005439	2	8	4	0	0	NA
SIN_1005440	25	45	1.8	14	33	2.35714
SIN_1005441	4	6	1.5	0	0	NA
SIN_1005442	4	7	1.75	0	0	NA
SIN_1005446	7	10	1.42857	0	0	NA
SIN_1005448	1	3	3	0	0	NA
SIN_1005511	0	2	NA	1	4	4
SIN_1005513	2	1	0.5	1	2	2
SIN_1005514	4	6	1.5	6	6	1
SIN_1005520	4	5	1.25	0	1	NA
SIN_1005528	4	7	1.75	0	0	NA
SIN_1005531	1	8	8	0	0	NA
SIN_1005536	0	2	NA	1	3	3
SIN_1005547	0	0	NA	9	10	1.11111
SIN_1005554	1	3	3	1	3	3
SIN_1005556	5	9	1.8	4	9	2.25
SIN_1005558	2	4	2	2	5	2.5
SIN_1005568	0	1	NA	8	12	1.5
SIN_1005578	0	0	NA	2	9	4.5
SIN_1005581	28	39	1.39286	18	36	2
SIN_1005588	4	12	3	2	0	0
SIN_1005603	7	22	3.14286	11	26	2.36364
SIN_1005604	12	20	1.66667	20	25	1.25
SIN_1005607	0	0	NA	3	5	1.66667
SIN_1005621	1	8	8	1	8	8
SIN_1005627	1	2	2	0	0	NA
SIN_1005628	2	6	3	2	6	3
SIN_1005631	0	0	NA	2	4	2
SIN_1005636	3	5	1.66667	3	5	1.66667
SIN_1005637	3	4	1.33333	0	0	NA
SIN_1005638	1	4	4	1	4	4
SIN_1005642	2	5	2.5	0	0	NA
SIN_1005643	0	0	NA	3	8	2.66667
SIN_1005645	4	8	2	0	0	NA
SIN_1005646	1	6	6	0	0	NA
SIN_1005647	4	17	4.25	3	4	1.33333
SIN_1005651	0	0	NA	6	10	1.66667
SIN_1005652	0	0	NA	11	30	2.72727
SIN_1005653	7	23	3.28571	5	21	4.2
SIN_1005654	10	28	2.8	7	20	2.85714
SIN_1005655	5	8	1.6	4	11	2.75
SIN_1005656	23	44	1.91304	28	54	1.92857
SIN_1005659	1	3	3	1	3	3
SIN_1005660	5	9	1.8	5	9	1.8
SIN_1005666	0	0	NA	8	9	1.125
SIN_1005668	7	15	2.14286	9	16	1.77778
SIN_1005673	0	0	NA	3	14	4.66667
SIN_1005674	0	0	NA	6	10	1.66667
SIN_1005676	0	0	NA	1	2	2
SIN_1005678	0	2	NA	1	2	2
SIN_1005679	0	0	NA	3	5	1.66667
SIN_1005724	1	2	2	3	1	0.333333
SIN_1005727	0	0	NA	8	14	1.75
SIN_1005734	0	0	NA	3	4	1.33333
SIN_1005736	0	0	NA	1	3	3
SIN_1005765	8	20	2.5	1	4	4
SIN_1005766	0	2	NA	5	6	1.2
SIN_1005770	1	2	2	1	2	2
SIN_1005827	2	1	0.5	5	9	1.8
SIN_1005886	10	16	1.6	0	0	NA
SIN_1005908	1	2	2	1	2	2
SIN_1005914	2	3	1.5	2	3	1.5
SIN_1005923	2	3	1.5	2	3	1.5
SIN_1005925	5	6	1.2	5	6	1.2
SIN_1005926	5	10	2	5	10	2
SIN_1005932	8	9	1.125	8	9	1.125
SIN_1005938	4	9	2.25	4	11	2.75
SIN_1005944	2	3	1.5	2	3	1.5
SIN_1005946	8	8	1	7	9	1.28571
SIN_1005952	1	3	3	1	3	3
SIN_1005957	4	10	2.5	8	20	2.5
SIN_1005961	1	2	2	1	2	2
SIN_1005963	2	4	2	2	4	2
SIN_1005966	1	6	6	1	6	6
SIN_1005968	9	14	1.55556	9	14	1.55556
SIN_1006096	0	0	NA	3	7	2.33333
SIN_1006109	1	2	2	0	0	NA
SIN_1006139	1	6	6	1	6	6
SIN_1006195	7	9	1.28571	0	0	NA
SIN_1006217	1	2	2	1	2	2
SIN_1006226	0	0	NA	9	13	1.44444
SIN_1006227	0	0	NA	3	4	1.33333
SIN_1006230	0	0	NA	3	6	2
SIN_1006235	4	4	1	3	4	1.33333
SIN_1006239	1	1	1	1	2	2
SIN_1006261	5	14	2.8	5	10	2
SIN_1006323	5	7	1.4	3	3	1
SIN_1006327	11	18	1.63636	6	13	2.16667
SIN_1006329	1	7	7	0	6	NA
SIN_1006330	4	10	2.5	7	7	1
SIN_1006349	14	20	1.42857	0	0	NA
SIN_1006352	28	27	0.964286	25	27	1.08
SIN_1006355	14	20	1.42857	1	4	4
SIN_1006363	1	1	1	1	2	2
SIN_1006365	2	2	1	2	9	4.5
SIN_1006393	4	11	2.75	0	1	NA
SIN_1006396	1	6	6	1	6	6
SIN_1006397	0	1	NA	4	6	1.5
SIN_1006436	0	0	NA	2	4	2
SIN_1006438	0	0	NA	3	5	1.66667
SIN_1006444	0	1	NA	1	2	2
SIN_1006455	0	0	NA	6	7	1.16667
SIN_1006476	0	0	NA	1	2	2
SIN_1006518	2	6	3	0	0	NA
SIN_1006590	0	2	NA	1	2	2
SIN_1006601	1	2	2	3	2	0.666667
SIN_1006647	3	8	2.66667	0	0	NA
SIN_1006657	1	2	2	1	2	2
SIN_1006678	1	2	2	1	2	2
SIN_1006845	13	15	1.15385	17	15	0.882353
SIN_1006847	1	3	3	0	0	NA
SIN_1006852	1	2	2	1	2	2
SIN_1006860	4	1	0.25	2	3	1.5
SIN_1006861	3	4	1.33333	4	4	1
SIN_1006865	1	3	3	1	3	3
SIN_1006880	0	0	NA	3	4	1.33333
SIN_1006884	0	1	NA	2	3	1.5
SIN_1006887	0	0	NA	1	2	2
SIN_1006888	0	0	NA	2	7	3.5
SIN_1006892	0	0	NA	1	2	2
SIN_1006902	0	0	NA	1	2	2
SIN_1006910	19	21	1.10526	19	40	2.10526
SIN_1006923	2	5	2.5	2	5	2.5
SIN_1006933	3	4	1.33333	3	4	1.33333
SIN_1006934	3	5	1.66667	3	5	1.66667
SIN_1006937	0	0	NA	3	7	2.33333
SIN_1006939	0	0	NA	1	3	3
SIN_1006941	0	0	NA	3	5	1.66667
SIN_1006960	0	0	NA	1	4	4
SIN_1006963	0	0	NA	2	6	3
SIN_1006968	4	5	1.25	0	0	NA
SIN_1007007	4	5	1.25	4	5	1.25
SIN_1007051	1	2	2	1	0	0
SIN_1007059	0	0	NA	1	4	4
SIN_1007065	0	0	NA	17	23	1.35294
SIN_1007109	51	52	1.01961	50	50	1
SIN_1007113	4	11	2.75	0	0	NA
SIN_1007114	1	2	2	0	0	NA
SIN_1007115	2	3	1.5	0	0	NA
SIN_1007117	4	5	1.25	0	0	NA
SIN_1007119	5	14	2.8	0	0	NA
SIN_1007174	1	2	2	0	0	NA
SIN_1007175	1	4	4	1	4	4
SIN_1007185	0	0	NA	6	28	4.66667
SIN_1007186	0	0	NA	1	7	7
SIN_1007190	0	0	NA	1	7	7
SIN_1007191	0	0	NA	2	9	4.5
SIN_1007195	7	21	3	16	41	2.5625
SIN_1007197	1	5	5	1	5	5
SIN_1007200	12	17	1.41667	13	17	1.30769
SIN_1007201	10	20	2	10	20	2
SIN_1007203	4	5	1.25	4	5	1.25
SIN_1007204	4	10	2.5	10	11	1.1
SIN_1007205	4	3	0.75	6	17	2.83333
SIN_1007206	2	12	6	2	11	5.5
SIN_1007211	5	6	1.2	5	6	1.2
SIN_1007212	12	33	2.75	8	27	3.375
SIN_1007216	8	16	2	0	0	NA
SIN_1007220	3	6	2	3	6	2
SIN_1007221	8	12	1.5	8	12	1.5
SIN_1007229	5	7	1.4	5	7	1.4
SIN_1007230	3	4	1.33333	3	4	1.33333
SIN_1007234	4	6	1.5	4	6	1.5
SIN_1007236	8	20	2.5	7	21	3
SIN_1007238	3	4	1.33333	3	4	1.33333
SIN_1007266	0	0	NA	3	5	1.66667
SIN_1007272	1	5	5	0	3	NA
SIN_1007280	2	7	3.5	2	7	3.5
SIN_1007284	3	4	1.33333	3	4	1.33333
SIN_1007291	0	2	NA	1	2	2
SIN_1007314	32	50	1.5625	27	41	1.51852
SIN_1007325	1	3	3	0	0	NA
SIN_1007329	6	9	1.5	0	0	NA
SIN_1007331	1	3	3	0	0	NA
SIN_1007344	0	1	NA	1	2	2
SIN_1007356	0	1	NA	2	4	2
SIN_1007357	0	0	NA	1	4	4
SIN_1007360	2	5	2.5	9	5	0.555556
SIN_1007374	0	0	NA	6	7	1.16667
SIN_1007377	0	0	NA	1	6	6
SIN_1007382	1	0	0	1	5	5
SIN_1007463	0	0	NA	3	10	3.33333
SIN_1007464	2	10	5	0	7	NA
SIN_1007494	2	5	2.5	1	6	6
SIN_1007513	6	8	1.33333	12	8	0.666667
SIN_1007527	0	0	NA	6	10	1.66667
SIN_1007601	1	5	5	0	0	NA
SIN_1007658	0	0	NA	2	4	2
SIN_1007664	0	0	NA	1	3	3
SIN_1007674	0	0	NA	2	3	1.5
SIN_1007675	0	0	NA	12	24	2
SIN_1007678	0	0	NA	1	6	6
SIN_1007679	2	3	1.5	3	0	0
SIN_1007684	2	0	0	3	4	1.33333
SIN_1007690	0	0	NA	1	6	6
SIN_1007766	1	3	3	0	2	NA
SIN_1007768	9	13	1.44444	10	13	1.3
SIN_1007800	1	2	2	1	2	2
SIN_1007860	1	3	3	1	4	4
SIN_1007863	5	11	2.2	5	11	2.2
SIN_1007865	3	8	2.66667	3	8	2.66667
SIN_1007917	4	16	4	6	22	3.66667
SIN_1007925	0	2	NA	5	6	1.2
SIN_1007933	0	0	NA	3	4	1.33333
SIN_1007935	0	0	NA	3	8	2.66667
SIN_1007974	1	11	11	1	11	11
SIN_1008019	0	0	NA	1	3	3
SIN_1008030	1	3	3	1	3	3
SIN_1008033	2	4	2	2	4	2
SIN_1008035	2	7	3.5	2	7	3.5
SIN_1008036	1	2	2	1	2	2
SIN_1008040	2	3	1.5	2	3	1.5
SIN_1008044	1	8	8	1	8	8
SIN_1008046	4	5	1.25	4	5	1.25
SIN_1008047	4	5	1.25	4	5	1.25
SIN_1008051	3	18	6	3	18	6
SIN_1008210	1	2	2	1	1	1
SIN_1008218	0	3	NA	1	2	2
SIN_1008227	5	10	2	4	8	2
SIN_1008237	5	7	1.4	5	7	1.4
SIN_1008238	4	6	1.5	4	6	1.5
SIN_1008251	1	3	3	1	3	3
SIN_1008258	7	8	1.14286	7	8	1.14286
SIN_1008261	2	4	2	2	4	2
SIN_1008262	6	12	2	5	11	2.2
SIN_1008265	2	3	1.5	2	2	1
SIN_1008319	0	0	NA	2	5	2.5
SIN_1008353	1	0	0	1	9	9
SIN_1008357	5	11	2.2	5	12	2.4
SIN_1008358	5	7	1.4	5	7	1.4
SIN_1008359	1	4	4	1	4	4
SIN_1008360	2	5	2.5	2	5	2.5
SIN_1008361	1	3	3	1	3	3
SIN_1008362	3	5	1.66667	3	3	1
SIN_1008364	0	0	NA	8	19	2.375
SIN_1008365	1	6	6	0	0	NA
SIN_1008368	7	19	2.71429	0	1	NA
SIN_1008379	3	4	1.33333	0	0	NA
SIN_1008381	11	18	1.63636	10	18	1.8
SIN_1008383	5	18	3.6	5	18	3.6
SIN_1008384	3	9	3	3	9	3
SIN_1008385	0	0	NA	1	2	2
SIN_1008386	2	4	2	1	4	4
SIN_1008388	12	20	1.66667	11	20	1.81818
SIN_1008389	2	6	3	2	6	3
SIN_1008390	7	19	2.71429	8	19	2.375
SIN_1008391	2	5	2.5	2	4	2
SIN_1008410	1	8	8	1	8	8
SIN_1008411	7	8	1.14286	7	8	1.14286
SIN_1008416	0	0	NA	9	11	1.22222
SIN_1008417	1	8	8	3	4	1.33333
SIN_1008418	0	0	NA	4	7	1.75
SIN_1008422	11	31	2.81818	5	17	3.4
SIN_1008423	0	0	NA	1	4	4
SIN_1008424	0	1	NA	9	23	2.55556
SIN_1008426	8	16	2	15	22	1.46667
SIN_1008427	11	38	3.45455	12	45	3.75
SIN_1008428	3	18	6	2	15	7.5
SIN_1008429	0	0	NA	1	3	3
SIN_1008430	0	0	NA	6	11	1.83333
SIN_1008436	3	10	3.33333	2	2	1
SIN_1008437	1	3	3	0	2	NA
SIN_1008438	5	16	3.2	8	19	2.375
SIN_1008439	9	19	2.11111	9	17	1.88889
SIN_1008440	12	38	3.16667	10	32	3.2
SIN_1008441	10	18	1.8	13	16	1.23077
SIN_1008442	16	52	3.25	8	27	3.375
SIN_1008443	10	31	3.1	22	48	2.18182
SIN_1008444	29	62	2.13793	17	40	2.35294
SIN_1008446	1	2	2	1	2	2
SIN_1008448	1	1	1	1	2	2
SIN_1008454	1	5	5	1	5	5
SIN_1008468	9	14	1.55556	12	17	1.41667
SIN_1008480	4	8	2	3	5	1.66667
SIN_1008481	4	15	3.75	4	15	3.75
SIN_1008483	2	10	5	2	10	5
SIN_1008485	10	17	1.7	13	18	1.38462
SIN_1008490	3	3	1	2	4	2
SIN_1008494	1	2	2	1	2	2
SIN_1008495	1	4	4	1	2	2
SIN_1008506	0	2	NA	2	6	3
SIN_1008538	3	6	2	3	6	2
SIN_1008547	3	19	6.33333	3	19	6.33333
SIN_1008549	3	4	1.33333	1	2	2
SIN_1008550	10	20	2	8	13	1.625
SIN_1008560	1	2	2	1	1	1
SIN_1008565	5	6	1.2	1	1	1
SIN_1008598	0	0	NA	1	14	14
SIN_1008650	0	0	NA	1	2	2
SIN_1008662	16	30	1.875	13	30	2.30769
SIN_1008668	0	0	NA	2	3	1.5
SIN_1008675	0	0	NA	4	6	1.5
SIN_1008684	0	1	NA	4	12	3
SIN_1008696	0	0	NA	2	6	3
SIN_1008697	0	0	NA	1	5	5
SIN_1008703	13	22	1.69231	6	14	2.33333
SIN_1008714	2	1	0.5	1	2	2
SIN_1008715	3	1	0.333333	2	4	2
SIN_1008716	14	43	3.07143	16	54	3.375
SIN_1008718	0	2	NA	1	2	2
SIN_1008720	2	6	3	0	0	NA
SIN_1008726	6	10	1.66667	0	0	NA
SIN_1008729	3	4	1.33333	0	0	NA
SIN_1008747	0	0	NA	3	5	1.66667
SIN_1008749	2	3	1.5	2	3	1.5
SIN_1008807	0	0	NA	1	3	3
SIN_1008847	0	0	NA	2	4	2
SIN_1008848	0	0	NA	5	8	1.6
SIN_1008853	0	0	NA	1	4	4
SIN_1008861	4	7	1.75	4	7	1.75
SIN_1008867	0	0	NA	1	2	2
SIN_1008872	0	0	NA	3	4	1.33333
SIN_1008874	0	0	NA	1	3	3
SIN_1008875	0	0	NA	2	6	3
SIN_1008882	0	0	NA	2	5	2.5
SIN_1008887	0	0	NA	1	7	7
SIN_1008890	1	0	0	2	4	2
SIN_1008914	2	4	2	2	4	2
SIN_1008920	1	3	3	1	3	3
SIN_1008924	2	3	1.5	2	3	1.5
SIN_1008925	2	5	2.5	2	5	2.5
SIN_1008926	2	3	1.5	0	0	NA
SIN_1008967	2	6	3	2	6	3
SIN_1008969	2	4	2	2	4	2
SIN_1008974	3	5	1.66667	3	5	1.66667
SIN_1008975	1	2	2	1	2	2
SIN_1008991	0	0	NA	1	4	4
SIN_1009147	1	4	4	1	4	4
SIN_1009152	3	7	2.33333	4	8	2
SIN_1009202	0	1	NA	4	6	1.5
SIN_1009222	0	0	NA	2	3	1.5
SIN_1009226	0	6	NA	1	7	7
SIN_1009241	1	0	0	1	2	2
SIN_1009243	0	0	NA	1	2	2
SIN_1009248	3	5	1.66667	0	0	NA
SIN_1009330	7	7	1	7	8	1.14286
SIN_1009332	7	8	1.14286	7	8	1.14286
SIN_1009336	10	11	1.1	10	11	1.1
SIN_1009338	3	4	1.33333	3	4	1.33333
SIN_1009426	2	3	1.5	6	8	1.33333
SIN_1009437	0	0	NA	1	2	2
SIN_1009443	0	0	NA	1	3	3
SIN_1009448	0	0	NA	1	2	2
SIN_1009460	0	0	NA	1	2	2
SIN_1009464	8	13	1.625	8	6	0.75
SIN_1009466	0	2	NA	3	4	1.33333
SIN_1009474	0	0	NA	6	11	1.83333
SIN_1009475	0	0	NA	5	7	1.4
SIN_1009481	0	0	NA	2	3	1.5
SIN_1009487	1	2	2	1	1	1
SIN_1009494	1	3	3	1	3	3
SIN_1009496	1	4	4	1	4	4
SIN_1009502	3	5	1.66667	3	5	1.66667
SIN_1009617	0	1	NA	3	9	3
SIN_1009705	0	0	NA	3	9	3
SIN_1009720	3	5	1.66667	0	0	NA
SIN_1009767	0	0	NA	2	4	2
SIN_1009770	0	0	NA	5	8	1.6
SIN_1009776	0	0	NA	2	4	2
SIN_1009777	0	0	NA	1	2	2
SIN_1009784	0	0	NA	7	10	1.42857
SIN_1009788	0	0	NA	1	5	5
SIN_1009796	0	0	NA	1	3	3
SIN_1009797	0	0	NA	6	7	1.16667
SIN_1009801	0	0	NA	3	5	1.66667
SIN_1009803	0	0	NA	5	6	1.2
SIN_1009804	0	0	NA	2	4	2
SIN_1009808	0	0	NA	1	3	3
SIN_1009823	4	7	1.75	4	7	1.75
SIN_1009830	3	5	1.66667	1	0	0
SIN_1009843	2	9	4.5	3	9	3
SIN_1009844	3	5	1.66667	3	6	2
SIN_1009849	1	3	3	0	0	NA
SIN_1009851	2	8	4	0	0	NA
SIN_1009901	5	6	1.2	0	0	NA
SIN_1009909	1	2	2	1	0	0
SIN_1009921	0	0	NA	2	3	1.5
SIN_1009922	0	0	NA	3	8	2.66667
SIN_1009929	0	1	NA	1	6	6
SIN_1009931	11	14	1.27273	16	15	0.9375
SIN_1009940	0	0	NA	1	2	2
SIN_1009944	4	9	2.25	0	0	NA
SIN_1009945	8	16	2	20	31	1.55
SIN_1009946	34	55	1.61765	15	24	1.6
SIN_1009948	0	0	NA	1	4	4
SIN_1009949	7	15	2.14286	39	68	1.74359
SIN_1009958	0	0	NA	4	5	1.25
SIN_1009960	0	0	NA	2	5	2.5
SIN_1009966	0	0	NA	1	3	3
SIN_1009967	0	3	NA	9	14	1.55556
SIN_1009986	2	3	1.5	2	3	1.5
SIN_1010003	1	2	2	1	2	2
SIN_1010011	3	4	1.33333	3	4	1.33333
SIN_1010013	1	2	2	1	2	2
SIN_1010026	2	3	1.5	0	0	NA
SIN_1010029	3	7	2.33333	0	0	NA
SIN_1010223	1	5	5	0	1	NA
SIN_1010248	2	3	1.5	4	7	1.75
SIN_1010303	0	0	NA	5	10	2
SIN_1010378	0	0	NA	13	22	1.69231
SIN_1010379	0	1	NA	11	12	1.09091
SIN_1010381	0	1	NA	1	3	3
SIN_1010382	1	0	0	11	17	1.54545
SIN_1010385	0	0	NA	4	16	4
SIN_1010386	0	0	NA	5	19	3.8
SIN_1010387	0	0	NA	6	13	2.16667
SIN_1010388	0	0	NA	8	14	1.75
SIN_1010392	0	0	NA	7	15	2.14286
SIN_1010470	6	12	2	6	12	2
SIN_1010474	0	0	NA	4	8	2
SIN_1010476	0	0	NA	4	5	1.25
SIN_1010486	0	0	NA	3	4	1.33333
SIN_1010590	2	1	0.5	4	5	1.25
SIN_1010591	0	3	NA	1	4	4
SIN_1010624	4	5	1.25	0	0	NA
SIN_1010631	1	3	3	0	0	NA
SIN_1010632	4	9	2.25	0	0	NA
SIN_1010634	3	6	2	0	0	NA
SIN_1010639	1	3	3	0	0	NA
SIN_1010641	3	7	2.33333	0	0	NA
SIN_1010656	5	6	1.2	0	0	NA
SIN_1010658	1	2	2	0	0	NA
SIN_1010661	2	4	2	0	0	NA
SIN_1010664	4	5	1.25	0	0	NA
SIN_1010672	5	8	1.6	0	0	NA
SIN_1010674	1	6	6	0	0	NA
SIN_1010675	3	4	1.33333	0	0	NA
SIN_1010684	4	6	1.5	0	0	NA
SIN_1010689	2	6	3	0	0	NA
SIN_1010695	1	2	2	0	0	NA
SIN_1010712	2	3	1.5	0	0	NA
SIN_1010713	2	5	2.5	0	0	NA
SIN_1010725	3	7	2.33333	3	3	1
SIN_1010726	1	3	3	2	6	3
SIN_1010729	1	3	3	0	0	NA
SIN_1010732	4	5	1.25	0	0	NA
SIN_1010743	0	3	NA	1	4	4
SIN_1010744	7	13	1.85714	1	4	4
SIN_1010761	0	0	NA	4	10	2.5
SIN_1010765	0	0	NA	1	2	2
SIN_1010848	7	12	1.71429	0	3	NA
SIN_1010852	0	0	NA	1	3	3
SIN_1010878	5	7	1.4	5	7	1.4
SIN_1010902	0	0	NA	2	4	2
SIN_1010904	2	5	2.5	3	1	0.333333
SIN_1010911	0	1	NA	1	2	2
SIN_1010914	1	4	4	0	1	NA
SIN_1010915	1	9	9	0	0	NA
SIN_1010916	2	12	6	1	4	4
SIN_1010917	1	1	1	1	3	3
SIN_1010919	2	4	2	1	3	3
SIN_1010921	4	7	1.75	3	3	1
SIN_1010924	0	0	NA	2	4	2
SIN_1010929	1	3	3	2	2	1
SIN_1010930	0	0	NA	1	2	2
SIN_1010938	0	0	NA	5	6	1.2
SIN_1010955	11	17	1.54545	1	0	0
SIN_1010967	1	0	0	2	3	1.5
SIN_1010972	0	0	NA	3	6	2
SIN_1010977	1	2	2	0	3	NA
SIN_1010981	1	2	2	0	2	NA
SIN_1010984	1	2	2	2	1	0.5
SIN_1010985	0	0	NA	3	6	2
SIN_1010987	1	2	2	0	0	NA
SIN_1010988	1	2	2	1	2	2
SIN_1011012	1	2	2	0	0	NA
SIN_1011017	2	8	4	0	0	NA
SIN_1011021	1	3	3	0	0	NA
SIN_1011034	6	8	1.33333	0	0	NA
SIN_1011036	2	5	2.5	0	0	NA
SIN_1011037	4	6	1.5	0	0	NA
SIN_1011040	1	4	4	0	0	NA
SIN_1011109	0	1	NA	1	2	2
SIN_1011111	0	2	NA	1	2	2
SIN_1011123	1	0	0	2	3	1.5
SIN_1011136	1	2	2	1	2	2
SIN_1011139	1	3	3	1	3	3
SIN_1011148	1	4	4	1	4	4
SIN_1011157	2	8	4	2	8	4
SIN_1011158	1	2	2	1	2	2
SIN_1011174	1	2	2	1	2	2
SIN_1011183	2	4	2	2	3	1.5
SIN_1011187	5	10	2	5	10	2
SIN_1011195	2	5	2.5	2	5	2.5
SIN_1011200	2	3	1.5	2	3	1.5
SIN_1011203	1	2	2	1	2	2
SIN_1011205	3	5	1.66667	3	5	1.66667
SIN_1011208	1	3	3	1	3	3
SIN_1011221	7	8	1.14286	6	9	1.5
SIN_1011223	1	3	3	1	3	3
SIN_1011229	2	3	1.5	2	3	1.5
SIN_1011240	1	4	4	1	4	4
SIN_1011243	2	4	2	2	4	2
SIN_1011245	1	3	3	1	3	3
SIN_1011247	3	5	1.66667	3	5	1.66667
SIN_1011252	3	6	2	3	6	2
SIN_1011256	1	2	2	1	2	2
SIN_1011258	2	5	2.5	2	5	2.5
SIN_1011273	1	5	5	1	5	5
SIN_1011274	1	3	3	1	3	3
SIN_1011275	3	6	2	3	6	2
SIN_1011276	2	3	1.5	2	3	1.5
SIN_1011278	1	3	3	1	3	3
SIN_1011284	1	2	2	1	2	2
SIN_1011289	0	0	NA	2	3	1.5
SIN_1011294	6	12	2	6	12	2
SIN_1011298	3	7	2.33333	3	7	2.33333
SIN_1011300	2	3	1.5	2	3	1.5
SIN_1011305	1	2	2	1	2	2
SIN_1011310	0	0	NA	2	4	2
SIN_1011313	0	0	NA	1	4	4
SIN_1011366	1	3	3	1	3	3
SIN_1011372	0	0	NA	3	4	1.33333
SIN_1011378	10	8	0.8	6	7	1.16667
SIN_1011380	1	2	2	2	2	1
SIN_1011391	2	4	2	0	0	NA
SIN_1011417	0	0	NA	1	3	3
SIN_1011426	0	0	NA	2	3	1.5
SIN_1011438	0	1	NA	2	3	1.5
SIN_1011443	1	4	4	1	4	4
SIN_1011451	2	3	1.5	2	3	1.5
SIN_1011525	8	27	3.375	9	30	3.33333
SIN_1011578	4	9	2.25	3	5	1.66667
SIN_1011597	1	2	2	1	2	2
SIN_1011602	2	3	1.5	2	3	1.5
SIN_1011603	2	3	1.5	2	3	1.5
SIN_1011608	17	19	1.11765	17	19	1.11765
SIN_1011609	1	2	2	1	2	2
SIN_1011615	1	4	4	1	4	4
SIN_1011617	2	3	1.5	2	3	1.5
SIN_1011665	1	2	2	1	2	2
SIN_1011684	6	16	2.66667	0	0	NA
SIN_1011746	0	0	NA	1	2	2
SIN_1011747	0	0	NA	4	5	1.25
SIN_1011800	3	5	1.66667	3	5	1.66667
SIN_1011835	1	3	3	0	0	NA
SIN_1011841	3	11	3.66667	4	12	3
SIN_1011844	4	6	1.5	4	6	1.5
SIN_1011861	15	19	1.26667	12	17	1.41667
SIN_1011866	1	2	2	1	2	2
SIN_1011868	1	6	6	0	0	NA
SIN_1011914	2	4	2	0	4	NA
SIN_1011915	0	1	NA	7	15	2.14286
SIN_1011916	0	0	NA	7	17	2.42857
SIN_1011917	0	0	NA	15	19	1.26667
SIN_1011920	1	2	2	1	3	3
SIN_1011923	3	6	2	3	6	2
SIN_1011924	1	4	4	1	4	4
SIN_1011928	2	4	2	0	1	NA
SIN_1011929	7	24	3.42857	7	28	4
SIN_1011932	0	0	NA	5	8	1.6
SIN_1011947	2	3	1.5	2	4	2
SIN_1011960	4	6	1.5	0	0	NA
SIN_1011975	1	3	3	2	5	2.5
SIN_1011976	1	12	12	1	12	12
SIN_1011985	0	0	NA	3	5	1.66667
SIN_1012012	4	6	1.5	12	22	1.83333
SIN_1012020	3	10	3.33333	3	10	3.33333
SIN_1012031	0	0	NA	1	6	6
SIN_1012037	0	0	NA	2	4	2
SIN_1012038	0	0	NA	1	11	11
SIN_1012039	0	0	NA	7	9	1.28571
SIN_1012040	0	0	NA	6	7	1.16667
SIN_1012042	0	0	NA	3	6	2
SIN_1012081	0	0	NA	10	20	2
SIN_1012082	0	0	NA	1	6	6
SIN_1012101	1	2	2	1	2	2
SIN_1012104	2	1	0.5	3	5	1.66667
SIN_1012246	1	3	3	0	0	NA
SIN_1012248	0	0	NA	4	18	4.5
SIN_1012272	1	4	4	1	4	4
SIN_1012289	0	0	NA	3	9	3
SIN_1012292	2	4	2	0	0	NA
SIN_1012297	20	8	0.4	1	3	3
SIN_1012313	3	6	2	2	5	2.5
SIN_1012320	12	19	1.58333	12	20	1.66667
SIN_1012329	3	4	1.33333	3	4	1.33333
SIN_1012333	2	4	2	3	6	2
SIN_1012335	3	8	2.66667	4	9	2.25
SIN_1012339	9	17	1.88889	8	17	2.125
SIN_1012340	25	41	1.64	18	34	1.88889
SIN_1012349	12	19	1.58333	13	20	1.53846
SIN_1012350	18	29	1.61111	13	20	1.53846
SIN_1012351	25	49	1.96	24	45	1.875
SIN_1012527	2	7	3.5	2	7	3.5
SIN_1012573	3	4	1.33333	0	0	NA
SIN_1012574	6	10	1.66667	0	0	NA
SIN_1012670	3	4	1.33333	0	0	NA
SIN_1012710	5	17	3.4	5	17	3.4
SIN_1012745	4	6	1.5	1	1	1
SIN_1012747	3	9	3	0	0	NA
SIN_1012748	4	7	1.75	0	0	NA
SIN_1012769	1	2	2	0	0	NA
SIN_1012770	1	2	2	1	1	1
SIN_1012771	8	12	1.5	8	13	1.625
SIN_1012813	0	0	NA	1	4	4
SIN_1012851	3	12	4	3	12	4
SIN_1012958	1	2	2	0	0	NA
SIN_1012959	3	4	1.33333	0	1	NA
SIN_1012960	1	3	3	0	0	NA
SIN_1012964	2	7	3.5	0	0	NA
SIN_1012984	1	3	3	0	0	NA
SIN_1012996	1	2	2	0	0	NA
SIN_1013005	3	4	1.33333	0	0	NA
SIN_1013007	1	6	6	0	0	NA
SIN_1013029	2	4	2	0	0	NA
SIN_1013052	6	8	1.33333	0	0	NA
SIN_1013053	3	10	3.33333	0	0	NA
SIN_1013055	1	3	3	0	0	NA
SIN_1013154	4	6	1.5	1	0	0
SIN_1013156	1	4	4	1	1	1
SIN_1013160	0	4	NA	1	4	4
SIN_1013161	4	4	1	1	2	2
SIN_1013167	4	5	1.25	8	17	2.125
SIN_1013171	0	0	NA	1	7	7
SIN_1013175	0	0	NA	1	5	5
SIN_1013177	0	0	NA	4	6	1.5
SIN_1013182	0	0	NA	1	5	5
SIN_1013185	0	1	NA	4	8	2
SIN_1013186	0	0	NA	11	30	2.72727
SIN_1013187	7	14	2	7	14	2
SIN_1013188	0	0	NA	2	8	4
SIN_1013189	0	0	NA	1	23	23
SIN_1013190	3	8	2.66667	5	18	3.6
SIN_1013192	11	21	1.90909	0	0	NA
SIN_1013193	0	0	NA	2	6	3
SIN_1013197	0	0	NA	1	2	2
SIN_1013203	0	0	NA	2	8	4
SIN_1013205	0	0	NA	1	6	6
SIN_1013206	0	0	NA	2	11	5.5
SIN_1013207	1	5	5	2	5	2.5
SIN_1013213	1	5	5	1	5	5
SIN_1013215	3	6	2	3	6	2
SIN_1013216	10	25	2.5	11	25	2.27273
SIN_1013220	1	0	0	1	2	2
SIN_1013260	2	4	2	2	4	2
SIN_1013278	1	6	6	1	3	3
SIN_1013293	2	3	1.5	0	0	NA
SIN_1013297	3	10	3.33333	5	6	1.2
SIN_1013405	2	4	2	2	4	2
SIN_1013406	1	3	3	0	2	NA
SIN_1013407	0	5	NA	1	4	4
SIN_1013412	3	10	3.33333	3	10	3.33333
SIN_1013413	3	6	2	3	6	2
SIN_1013459	0	0	NA	2	3	1.5
SIN_1013499	2	3	1.5	2	3	1.5
SIN_1013500	3	6	2	3	6	2
SIN_1013521	1	2	2	1	1	1
SIN_1013532	5	15	3	5	15	3
SIN_1013555	7	8	1.14286	8	10	1.25
SIN_1013583	2	1	0.5	4	5	1.25
SIN_1013632	0	0	NA	1	2	2
SIN_1013706	1	3	3	1	3	3
SIN_1013709	2	4	2	2	4	2
SIN_1013710	2	6	3	2	6	3
SIN_1013711	7	13	1.85714	8	17	2.125
SIN_1013717	7	10	1.42857	7	10	1.42857
SIN_1013721	2	3	1.5	2	3	1.5
SIN_1013722	1	4	4	1	4	4
SIN_1013723	1	3	3	1	3	3
SIN_1013726	5	15	3	5	15	3
SIN_1013727	9	18	2	11	16	1.45455
SIN_1013730	11	13	1.18182	11	12	1.09091
SIN_1013733	4	6	1.5	4	6	1.5
SIN_1013737	5	12	2.4	5	12	2.4
SIN_1013738	1	2	2	1	2	2
SIN_1013755	1	2	2	0	0	NA
SIN_1013769	3	17	5.66667	0	1	NA
SIN_1013786	1	1	1	3	5	1.66667
SIN_1013787	1	4	4	0	0	NA
SIN_1013850	1	7	7	1	8	8
SIN_1013854	2	3	1.5	2	3	1.5
SIN_1013856	1	2	2	1	2	2
SIN_1013861	1	3	3	1	3	3
SIN_1013865	1	5	5	1	5	5
SIN_1013899	0	0	NA	1	2	2
SIN_1013904	0	0	NA	1	6	6
SIN_1013907	0	0	NA	3	4	1.33333
SIN_1013922	0	0	NA	2	3	1.5
SIN_1013950	8	10	1.25	0	3	NA
SIN_1013978	0	0	NA	3	11	3.66667
SIN_1014032	5	9	1.8	5	9	1.8
SIN_1014099	1	2	2	0	0	NA
SIN_1014141	1	7	7	0	0	NA
SIN_1014144	0	0	NA	2	3	1.5
SIN_1014145	0	0	NA	7	11	1.57143
SIN_1014148	0	0	NA	2	4	2
SIN_1014150	0	0	NA	7	13	1.85714
SIN_1014151	0	0	NA	6	8	1.33333
SIN_1014154	0	1	NA	2	4	2
SIN_1014155	0	0	NA	6	8	1.33333
SIN_1014156	0	0	NA	1	4	4
SIN_1014161	0	0	NA	4	8	2
SIN_1014167	0	0	NA	3	7	2.33333
SIN_1014180	0	0	NA	5	7	1.4
SIN_1014186	0	0	NA	1	5	5
SIN_1014187	0	0	NA	1	2	2
SIN_1014207	0	0	NA	1	2	2
SIN_1014216	5	13	2.6	8	15	1.875
SIN_1014219	0	0	NA	1	2	2
SIN_1014225	0	0	NA	6	9	1.5
SIN_1014226	0	1	NA	2	6	3
SIN_1014296	1	1	1	1	6	6
SIN_1014317	0	0	NA	12	17	1.41667
SIN_1014400	2	5	2.5	2	5	2.5
SIN_1014402	1	2	2	1	2	2
SIN_1014421	2	9	4.5	2	9	4.5
SIN_1014428	3	4	1.33333	3	4	1.33333
SIN_1014493	8	22	2.75	8	22	2.75
SIN_1014497	0	0	NA	23	26	1.13043
SIN_1014522	1	3	3	0	0	NA
SIN_1014563	7	13	1.85714	11	17	1.54545
SIN_1014633	2	4	2	2	4	2
SIN_1014636	5	6	1.2	5	6	1.2
SIN_1014642	1	2	2	1	2	2
SIN_1014665	0	0	NA	5	6	1.2
SIN_1014666	0	0	NA	1	2	2
SIN_1014674	4	5	1.25	0	0	NA
SIN_1014856	17	37	2.17647	13	32	2.46154
SIN_1014948	6	10	1.66667	0	0	NA
SIN_1014949	10	12	1.2	0	0	NA
SIN_1014950	0	0	NA	1	2	2
SIN_1014967	4	19	4.75	4	19	4.75
SIN_1014971	1	3	3	0	0	NA
SIN_1014980	2	4	2	2	4	2
SIN_1014999	15	40	2.66667	15	39	2.6
SIN_1015007	0	0	NA	2	4	2
SIN_1015008	0	0	NA	2	3	1.5
SIN_1015012	0	0	NA	1	2	2
SIN_1015021	0	0	NA	6	7	1.16667
SIN_1015039	0	1	NA	3	5	1.66667
SIN_1015046	0	0	NA	1	4	4
SIN_1015048	4	2	0.5	1	3	3
SIN_1015049	1	5	5	2	4	2
SIN_1015050	2	4	2	4	1	0.25
SIN_1015051	4	7	1.75	1	3	3
SIN_1015058	1	2	2	1	2	2
SIN_1015059	4	9	2.25	4	9	2.25
SIN_1015072	1	3	3	1	3	3
SIN_1015076	1	2	2	1	2	2
SIN_1015093	2	9	4.5	2	9	4.5
SIN_1015098	1	3	3	1	3	3
SIN_1015103	2	3	1.5	2	3	1.5
SIN_1015108	2	3	1.5	2	3	1.5
SIN_1015110	1	7	7	1	7	7
SIN_1015111	4	5	1.25	4	5	1.25
SIN_1015114	2	3	1.5	2	3	1.5
SIN_1015115	1	3	3	1	3	3
SIN_1015125	2	3	1.5	2	3	1.5
SIN_1015131	1	4	4	1	4	4
SIN_1015134	2	4	2	2	4	2
SIN_1015135	2	3	1.5	2	3	1.5
SIN_1015137	1	3	3	1	3	3
SIN_1015138	9	10	1.11111	9	10	1.11111
SIN_1015141	1	2	2	1	2	2
SIN_1015146	1	2	2	1	2	2
SIN_1015150	3	5	1.66667	3	5	1.66667
SIN_1015154	3	6	2	3	6	2
SIN_1015157	3	10	3.33333	3	10	3.33333
SIN_1015161	1	3	3	1	3	3
SIN_1015166	3	9	3	3	9	3
SIN_1015176	1	4	4	1	4	4
SIN_1015179	1	6	6	1	6	6
SIN_1015195	3	4	1.33333	3	4	1.33333
SIN_1015200	1	6	6	1	6	6
SIN_1015201	1	3	3	1	3	3
SIN_1015202	10	11	1.1	2	5	2.5
SIN_1015204	4	8	2	4	8	2
SIN_1015205	3	4	1.33333	3	4	1.33333
SIN_1015206	1	3	3	1	3	3
SIN_1015209	2	4	2	2	4	2
SIN_1015211	2	3	1.5	2	3	1.5
SIN_1015215	6	8	1.33333	6	8	1.33333
SIN_1015218	1	2	2	0	1	NA
SIN_1015226	3	8	2.66667	1	0	0
SIN_1015249	1	2	2	2	3	1.5
SIN_1015252	0	1	NA	1	2	2
SIN_1015261	2	4	2	0	0	NA
SIN_1015293	4	3	0.75	5	6	1.2
SIN_1015295	3	9	3	3	9	3
SIN_1015296	2	9	4.5	2	9	4.5
SIN_1015297	1	2	2	1	2	2
SIN_1015320	26	43	1.65385	26	42	1.61538
SIN_1015368	3	7	2.33333	3	7	2.33333
SIN_1015369	1	9	9	1	9	9
SIN_1015370	1	3	3	1	3	3
SIN_1015375	1	3	3	1	3	3
SIN_1015383	10	2	0.2	2	5	2.5
SIN_1015387	43	86	2	41	89	2.17073
SIN_1015388	1	6	6	13	9	0.692308
SIN_1015389	0	0	NA	1	8	8
SIN_1015391	2	3	1.5	6	6	1
SIN_1015401	0	0	NA	3	8	2.66667
SIN_1015402	0	0	NA	2	8	4
SIN_1015403	0	0	NA	1	2	2
SIN_1015404	0	0	NA	1	2	2
SIN_1015410	0	0	NA	1	2	2
SIN_1015411	0	0	NA	10	16	1.6
SIN_1015420	0	0	NA	1	3	3
SIN_1015431	3	5	1.66667	4	4	1
SIN_1015434	0	0	NA	2	4	2
SIN_1015437	1	0	0	1	2	2
SIN_1015441	0	0	NA	3	4	1.33333
SIN_1015456	14	51	3.64286	18	64	3.55556
SIN_1015525	10	12	1.2	10	12	1.2
SIN_1015528	11	13	1.18182	6	9	1.5
SIN_1015529	1	6	6	1	6	6
SIN_1015535	3	5	1.66667	3	4	1.33333
SIN_1015538	2	4	2	1	4	4
SIN_1015540	0	0	NA	2	3	1.5
SIN_1015544	0	0	NA	4	13	3.25
SIN_1015548	0	1	NA	1	3	3
SIN_1015554	1	5	5	0	0	NA
SIN_1015595	0	0	NA	1	3	3
SIN_1015605	0	0	NA	5	6	1.2
SIN_1015606	0	2	NA	4	6	1.5
SIN_1015611	0	0	NA	2	3	1.5
SIN_1015622	39	56	1.4359	39	56	1.4359
SIN_1015624	2	3	1.5	1	6	6
SIN_1015633	2	1	0.5	1	3	3
SIN_1015635	7	8	1.14286	0	1	NA
SIN_1015645	1	1	1	2	3	1.5
SIN_1015646	2	2	1	1	2	2
SIN_1015654	3	4	1.33333	1	0	0
SIN_1015656	1	2	2	4	7	1.75
SIN_1015658	2	8	4	0	0	NA
SIN_1015662	1	2	2	0	0	NA
SIN_1015665	2	4	2	1	7	7
SIN_1015667	2	3	1.5	0	0	NA
SIN_1015683	3	5	1.66667	0	0	NA
SIN_1015688	1	2	2	0	0	NA
SIN_1015691	4	12	3	0	0	NA
SIN_1015701	2	4	2	0	0	NA
SIN_1015702	2	4	2	0	0	NA
SIN_1015715	5	7	1.4	0	0	NA
SIN_1015728	2	0	0	4	6	1.5
SIN_1015738	4	9	2.25	7	6	0.857143
SIN_1015740	1	4	4	1	4	4
SIN_1015741	4	5	1.25	4	5	1.25
SIN_1015742	3	4	1.33333	3	4	1.33333
SIN_1015743	1	9	9	1	9	9
SIN_1015750	1	2	2	0	0	NA
SIN_1015787	2	3	1.5	0	0	NA
SIN_1015795	1	3	3	0	1	NA
SIN_1015797	3	5	1.66667	0	0	NA
SIN_1015814	6	12	2	0	0	NA
SIN_1015849	0	0	NA	3	4	1.33333
SIN_1015852	0	0	NA	1	2	2
SIN_1015860	0	0	NA	5	6	1.2
SIN_1015862	0	0	NA	2	12	6
SIN_1015867	0	0	NA	1	7	7
SIN_1015872	0	0	NA	5	8	1.6
SIN_1015878	0	0	NA	18	23	1.27778
SIN_1015880	0	0	NA	2	3	1.5
SIN_1015881	0	1	NA	2	7	3.5
SIN_1015885	0	0	NA	3	6	2
SIN_1015890	0	0	NA	2	3	1.5
SIN_1015896	0	0	NA	5	7	1.4
SIN_1015898	0	0	NA	2	3	1.5
SIN_1015899	0	0	NA	1	2	2
SIN_1015900	0	0	NA	1	2	2
SIN_1015903	0	0	NA	8	11	1.375
SIN_1015907	0	0	NA	2	7	3.5
SIN_1015916	0	0	NA	4	6	1.5
SIN_1015920	3	9	3	3	8	2.66667
SIN_1015923	0	0	NA	2	3	1.5
SIN_1015925	0	0	NA	7	18	2.57143
SIN_1015926	0	0	NA	2	8	4
SIN_1015929	0	0	NA	1	2	2
SIN_1015935	0	2	NA	6	7	1.16667
SIN_1015945	0	1	NA	1	2	2
SIN_1015949	0	0	NA	1	3	3
SIN_1015951	0	0	NA	3	4	1.33333
SIN_1015954	0	0	NA	2	3	1.5
SIN_1015957	0	0	NA	1	7	7
SIN_1015966	1	1	1	1	4	4
SIN_1015967	2	3	1.5	1	0	0
SIN_1015968	0	2	NA	5	8	1.6
SIN_1015969	0	0	NA	1	4	4
SIN_1015975	1	3	3	1	1	1
SIN_1015981	6	15	2.5	6	15	2.5
SIN_1015986	6	11	1.83333	6	11	1.83333
SIN_1015990	2	2	1	1	2	2
SIN_1015994	1	2	2	2	1	0.5
SIN_1015995	0	2	NA	1	3	3
SIN_1015996	1	4	4	1	4	4
SIN_1015999	2	5	2.5	2	5	2.5
SIN_1016000	8	11	1.375	11	12	1.09091
SIN_1016002	2	8	4	2	8	4
SIN_1016004	2	6	3	2	6	3
SIN_1016008	4	7	1.75	4	4	1
SIN_1016009	1	2	2	0	0	NA
SIN_1016010	1	3	3	0	0	NA
SIN_1016015	0	0	NA	3	6	2
SIN_1016016	0	0	NA	12	13	1.08333
SIN_1016024	0	1	NA	1	5	5
SIN_1016026	0	0	NA	1	5	5
SIN_1016027	0	0	NA	2	6	3
SIN_1016028	0	0	NA	2	6	3
SIN_1016029	4	5	1.25	10	23	2.3
SIN_1016031	0	0	NA	7	15	2.14286
SIN_1016032	0	0	NA	1	3	3
SIN_1016035	0	0	NA	1	8	8
SIN_1016049	2	3	1.5	2	3	1.5
SIN_1016052	1	2	2	1	2	2
SIN_1016054	0	0	NA	3	11	3.66667
SIN_1016056	1	2	2	0	0	NA
SIN_1016059	1	4	4	0	2	NA
SIN_1016062	8	25	3.125	0	0	NA
SIN_1016065	6	15	2.5	2	3	1.5
SIN_1016072	9	11	1.22222	0	0	NA
SIN_1016076	18	13	0.722222	12	13	1.08333
SIN_1016087	12	32	2.66667	11	36	3.27273
SIN_1016093	11	13	1.18182	14	12	0.857143
SIN_1016096	6	12	2	6	11	1.83333
SIN_1016108	0	0	NA	5	8	1.6
SIN_1016109	0	0	NA	1	4	4
SIN_1016110	10	33	3.3	12	36	3
SIN_1016111	13	41	3.15385	13	42	3.23077
SIN_1016113	2	15	7.5	5	11	2.2
SIN_1016115	1	6	6	0	1	NA
SIN_1016117	5	9	1.8	0	0	NA
SIN_1016118	4	8	2	0	0	NA
SIN_1016119	19	20	1.05263	3	4	1.33333
SIN_1016121	6	14	2.33333	13	21	1.61538
SIN_1016122	2	7	3.5	7	15	2.14286
SIN_1016123	9	17	1.88889	17	30	1.76471
SIN_1016125	2	9	4.5	1	7	7
SIN_1016134	4	6	1.5	13	16	1.23077
SIN_1016255	6	5	0.833333	2	4	2
SIN_1016292	0	1	NA	16	41	2.5625
SIN_1016300	1	5	5	1	5	5
SIN_1016301	2	3	1.5	2	3	1.5
SIN_1016302	79	154	1.94937	85	183	2.15294
SIN_1016306	0	0	NA	3	8	2.66667
SIN_1016316	1	5	5	1	5	5
SIN_1016319	4	9	2.25	4	9	2.25
SIN_1016325	1	5	5	1	5	5
SIN_1016326	3	6	2	3	6	2
SIN_1016328	7	9	1.28571	7	9	1.28571
SIN_1016329	4	8	2	4	8	2
SIN_1016331	5	7	1.4	5	7	1.4
SIN_1016332	19	21	1.10526	19	21	1.10526
SIN_1016333	6	9	1.5	6	9	1.5
SIN_1016349	7	9	1.28571	7	10	1.42857
SIN_1016353	1	2	2	1	2	2
SIN_1016354	1	4	4	1	4	4
SIN_1016355	1	3	3	1	3	3
SIN_1016360	1	4	4	1	4	4
SIN_1016366	1	2	2	1	2	2
SIN_1016367	1	2	2	1	2	2
SIN_1016370	4	5	1.25	4	5	1.25
SIN_1016371	1	5	5	1	5	5
SIN_1016372	1	5	5	1	5	5
SIN_1016381	1	4	4	1	4	4
SIN_1016400	1	4	4	1	4	4
SIN_1016428	2	4	2	3	4	1.33333
SIN_1016434	1	4	4	1	4	4
SIN_1016447	5	8	1.6	5	8	1.6
SIN_1016449	3	10	3.33333	3	10	3.33333
SIN_1016453	3	4	1.33333	3	4	1.33333
SIN_1016460	1	4	4	1	4	4
SIN_1016486	1	0	0	1	4	4
SIN_1016488	9	11	1.22222	0	0	NA
SIN_1016550	0	0	NA	2	4	2
SIN_1016554	0	0	NA	3	7	2.33333
SIN_1016612	16	63	3.9375	17	49	2.88235
SIN_1016613	1	3	3	0	7	NA
SIN_1016676	0	0	NA	8	10	1.25
SIN_1016677	0	0	NA	6	8	1.33333
SIN_1016678	0	0	NA	22	41	1.86364
SIN_1016679	0	0	NA	3	6	2
SIN_1016705	2	5	2.5	0	0	NA
SIN_1016735	0	0	NA	1	6	6
SIN_1016741	0	0	NA	1	5	5
SIN_1016743	1	1	1	2	4	2
SIN_1016749	0	0	NA	3	4	1.33333
SIN_1016752	0	0	NA	6	8	1.33333
SIN_1016754	0	1	NA	8	14	1.75
SIN_1016755	0	0	NA	1	4	4
SIN_1016759	0	0	NA	32	35	1.09375
SIN_1016760	0	0	NA	1	3	3
SIN_1016761	0	1	NA	7	18	2.57143
SIN_1016852	3	9	3	0	0	NA
SIN_1016854	0	0	NA	3	7	2.33333
SIN_1016967	0	0	NA	1	4	4
SIN_1016968	0	0	NA	2	5	2.5
SIN_1016982	1	8	8	1	11	11
SIN_1016989	0	3	NA	8	20	2.5
SIN_1017042	1	2	2	0	0	NA
SIN_1017051	1	3	3	5	26	5.2
SIN_1017069	2	2	1	1	2	2
SIN_1017085	0	0	NA	7	9	1.28571
SIN_1017089	1	1	1	1	3	3
SIN_1017091	3	4	1.33333	3	4	1.33333
SIN_1017092	5	7	1.4	5	7	1.4
SIN_1017099	3	5	1.66667	3	5	1.66667
SIN_1017101	5	10	2	5	10	2
SIN_1017199	25	27	1.08	0	0	NA
SIN_1017200	3	9	3	0	0	NA
SIN_1017202	3	4	1.33333	0	0	NA
SIN_1017207	1	4	4	0	0	NA
SIN_1017208	1	6	6	0	0	NA
SIN_1017209	2	3	1.5	0	0	NA
SIN_1017215	1	4	4	0	0	NA
SIN_1017217	6	7	1.16667	0	0	NA
SIN_1017219	2	3	1.5	0	0	NA
SIN_1017222	5	6	1.2	0	0	NA
SIN_1017229	2	3	1.5	0	0	NA
SIN_1017234	4	7	1.75	0	0	NA
SIN_1017235	1	6	6	3	7	2.33333
SIN_1017246	1	2	2	0	0	NA
SIN_1017275	3	10	3.33333	2	6	3
SIN_1017280	3	2	0.666667	2	3	1.5
SIN_1017293	0	1	NA	11	13	1.18182
SIN_1017294	0	0	NA	18	26	1.44444
SIN_1017299	19	26	1.36842	19	27	1.42105
SIN_1017385	2	3	1.5	2	3	1.5
SIN_1017393	1	3	3	1	3	3
SIN_1017394	6	7	1.16667	6	7	1.16667
SIN_1017396	3	7	2.33333	3	7	2.33333
SIN_1017400	2	8	4	2	8	4
SIN_1017401	2	5	2.5	2	5	2.5
SIN_1017407	4	10	2.5	4	10	2.5
SIN_1017422	15	28	1.86667	11	25	2.27273
SIN_1017426	2	4	2	2	4	2
SIN_1017431	2	10	5	2	10	5
SIN_1017433	3	5	1.66667	3	5	1.66667
SIN_1017434	3	6	2	3	6	2
SIN_1017438	3	8	2.66667	3	8	2.66667
SIN_1017439	12	14	1.16667	12	14	1.16667
SIN_1017440	1	3	3	1	3	3
SIN_1017441	1	2	2	1	2	2
SIN_1017443	4	7	1.75	4	7	1.75
SIN_1017473	16	37	2.3125	16	37	2.3125
SIN_1017488	4	15	3.75	4	16	4
SIN_1017509	1	4	4	1	4	4
SIN_1017510	1	2	2	0	2	NA
SIN_1017517	1	2	2	1	2	2
SIN_1017559	1	3	3	0	2	NA
SIN_1017576	2	10	5	0	0	NA
SIN_1017577	2	7	3.5	0	0	NA
SIN_1017578	2	6	3	0	2	NA
SIN_1017587	2	3	1.5	2	3	1.5
SIN_1017614	5	22	4.4	5	22	4.4
SIN_1017620	3	6	2	3	6	2
SIN_1017621	0	1	NA	1	5	5
SIN_1017654	4	12	3	4	12	3
SIN_1017684	1	4	4	1	4	4
SIN_1017687	0	0	NA	4	6	1.5
SIN_1017701	15	29	1.93333	14	27	1.92857
SIN_1017713	1	6	6	1	7	7
SIN_1017714	0	0	NA	2	6	3
SIN_1017729	7	8	1.14286	5	3	0.6
SIN_1017744	4	7	1.75	2	6	3
SIN_1017752	4	15	3.75	0	0	NA
SIN_1017754	2	5	2.5	2	5	2.5
SIN_1017755	2	12	6	2	12	6
SIN_1017757	29	57	1.96552	25	47	1.88
SIN_1017764	2	4	2	0	0	NA
SIN_1017766	2	5	2.5	0	0	NA
SIN_1017767	1	4	4	0	0	NA
SIN_1017773	5	18	3.6	0	0	NA
SIN_1017775	3	4	1.33333	0	0	NA
SIN_1017776	1	3	3	0	0	NA
SIN_1017785	2	3	1.5	2	3	1.5
SIN_1017786	3	19	6.33333	3	19	6.33333
SIN_1017791	1	3	3	1	3	3
SIN_1017793	12	32	2.66667	25	38	1.52
SIN_1017796	9	36	4	19	73	3.84211
SIN_1017798	1	4	4	1	4	4
SIN_1017799	2	7	3.5	2	7	3.5
SIN_1017802	1	7	7	3	9	3
SIN_1017804	1	2	2	1	3	3
SIN_1017805	2	2	1	1	6	6
SIN_1017806	1	2	2	4	5	1.25
SIN_1017808	4	6	1.5	5	8	1.6
SIN_1017810	1	11	11	3	6	2
SIN_1017811	3	3	1	2	6	3
SIN_1017812	2	3	1.5	3	4	1.33333
SIN_1017813	17	18	1.05882	0	0	NA
SIN_1017814	2	8	4	0	3	NA
SIN_1017816	1	2	2	2	3	1.5
SIN_1017818	2	7	3.5	0	0	NA
SIN_1017821	1	5	5	0	0	NA
SIN_1017822	1	12	12	0	0	NA
SIN_1017825	2	6	3	1	0	0
SIN_1017828	3	4	1.33333	0	0	NA
SIN_1017831	2	3	1.5	0	0	NA
SIN_1017832	4	17	4.25	0	0	NA
SIN_1017833	1	3	3	0	0	NA
SIN_1017835	2	3	1.5	0	0	NA
SIN_1017836	4	10	2.5	0	0	NA
SIN_1017837	2	6	3	0	0	NA
SIN_1017841	1	8	8	0	0	NA
SIN_1017842	1	6	6	0	0	NA
SIN_1017845	1	2	2	0	0	NA
SIN_1017848	2	10	5	0	3	NA
SIN_1017853	1	6	6	0	0	NA
SIN_1017857	2	5	2.5	0	0	NA
SIN_1017861	2	4	2	0	0	NA
SIN_1017866	2	3	1.5	0	0	NA
SIN_1017869	1	3	3	0	0	NA
SIN_1017873	1	2	2	0	0	NA
SIN_1017874	3	8	2.66667	0	0	NA
SIN_1017875	2	5	2.5	0	0	NA
SIN_1017878	2	12	6	0	0	NA
SIN_1017882	2	3	1.5	0	8	NA
SIN_1017885	1	2	2	0	0	NA
SIN_1017890	7	10	1.42857	0	0	NA
SIN_1017893	7	15	2.14286	0	0	NA
SIN_1017927	1	2	2	0	0	NA
SIN_1017928	16	25	1.5625	2	2	1
SIN_1017930	3	4	1.33333	2	2	1
SIN_1017931	5	18	3.6	0	0	NA
SIN_1017934	4	12	3	0	0	NA
SIN_1017935	2	3	1.5	0	0	NA
SIN_1017964	5	14	2.8	0	0	NA
SIN_1017968	2	16	8	0	0	NA
SIN_1017969	1	2	2	0	0	NA
SIN_1017972	1	2	2	1	2	2
SIN_1017973	1	2	2	1	2	2
SIN_1017976	1	2	2	1	2	2
SIN_1018082	3	5	1.66667	3	5	1.66667
SIN_1018143	0	0	NA	1	2	2
SIN_1018144	0	0	NA	2	5	2.5
SIN_1018146	0	0	NA	1	2	2
SIN_1018147	0	0	NA	3	4	1.33333
SIN_1018330	2	3	1.5	2	3	1.5
SIN_1018394	3	6	2	0	2	NA
SIN_1018408	10	11	1.1	0	0	NA
SIN_1018409	1	5	5	0	0	NA
SIN_1018419	4	13	3.25	0	0	NA
SIN_1018431	7	35	5	7	35	5
SIN_1018434	0	0	NA	2	6	3
SIN_1018577	2	13	6.5	0	0	NA
SIN_1018693	0	0	NA	1	2	2
SIN_1018742	5	8	1.6	0	0	NA
SIN_1018769	2	5	2.5	0	0	NA
SIN_1018785	9	19	2.11111	9	19	2.11111
SIN_1018824	2	6	3	0	0	NA
SIN_1018827	2	10	5	1	0	0
SIN_1018830	2	4	2	0	0	NA
SIN_1018840	3	11	3.66667	3	11	3.66667
SIN_1018841	1	2	2	1	2	2
SIN_1018843	6	7	1.16667	6	7	1.16667
SIN_1018845	3	15	5	3	15	5
SIN_1018846	1	2	2	1	2	2
SIN_1018852	1	5	5	1	4	4
SIN_1018863	3	4	1.33333	3	4	1.33333
SIN_1018864	3	4	1.33333	3	4	1.33333
SIN_1018869	25	74	2.96	13	37	2.84615
SIN_1018873	1	2	2	1	2	2
SIN_1018875	3	5	1.66667	3	5	1.66667
SIN_1018876	3	8	2.66667	3	8	2.66667
SIN_1018878	2	3	1.5	2	3	1.5
SIN_1018879	0	1	NA	3	4	1.33333
SIN_1018888	0	0	NA	11	13	1.18182
SIN_1018891	7	18	2.57143	7	17	2.42857
SIN_1018892	8	28	3.5	2	13	6.5
SIN_1018902	2	4	2	2	4	2
SIN_1018909	1	6	6	1	6	6
SIN_1018910	1	2	2	1	2	2
SIN_1018914	2	3	1.5	2	3	1.5
SIN_1018921	2	3	1.5	2	3	1.5
SIN_1018922	1	5	5	1	5	5
SIN_1018924	1	3	3	1	3	3
SIN_1018926	4	8	2	4	8	2
SIN_1018938	0	0	NA	2	5	2.5
SIN_1018946	0	0	NA	1	3	3
SIN_1018952	0	0	NA	3	4	1.33333
SIN_1018958	0	0	NA	2	3	1.5
SIN_1018962	1	2	2	3	2	0.666667
SIN_1018963	0	1	NA	2	5	2.5
SIN_1018968	0	0	NA	1	4	4
SIN_1018974	0	0	NA	2	8	4
SIN_1018975	0	0	NA	5	7	1.4
SIN_1018976	1	2	2	0	0	NA
SIN_1018978	1	0	0	14	27	1.92857
SIN_1018979	0	0	NA	4	21	5.25
SIN_1018983	0	0	NA	2	3	1.5
SIN_1018985	0	0	NA	2	3	1.5
SIN_1019015	0	1	NA	10	13	1.3
SIN_1019016	20	53	2.65	23	42	1.82609
SIN_1019019	0	0	NA	4	5	1.25
SIN_1019021	1	2	2	6	7	1.16667
SIN_1019022	0	0	NA	2	6	3
SIN_1019023	20	59	2.95	23	52	2.26087
SIN_1019025	8	11	1.375	17	26	1.52941
SIN_1019042	2	3	1.5	2	0	0
SIN_1019053	1	3	3	1	3	3
SIN_1019058	1	4	4	1	4	4
SIN_1019062	5	6	1.2	5	6	1.2
SIN_1019067	2	5	2.5	2	5	2.5
SIN_1019080	3	11	3.66667	0	0	NA
SIN_1019085	0	0	NA	2	3	1.5
SIN_1019094	0	0	NA	2	9	4.5
SIN_1019095	0	0	NA	15	22	1.46667
SIN_1019110	4	5	1.25	0	0	NA
SIN_1019115	2	0	0	1	9	9
SIN_1019119	1	2	2	2	2	1
SIN_1019124	1	2	2	1	2	2
SIN_1019126	0	1	NA	16	19	1.1875
SIN_1019128	0	0	NA	17	22	1.29412
SIN_1019167	0	0	NA	4	5	1.25
SIN_1019168	0	0	NA	3	4	1.33333
SIN_1019179	0	0	NA	1	4	4
SIN_1019180	0	0	NA	1	2	2
SIN_1019187	31	36	1.16129	27	29	1.07407
SIN_1019192	1	2	2	1	2	2
SIN_1019205	2	6	3	2	6	3
SIN_1019214	7	27	3.85714	4	13	3.25
SIN_1019215	3	6	2	9	13	1.44444
SIN_1019216	1	0	0	2	3	1.5
SIN_1019222	5	11	2.2	0	0	NA
SIN_1019242	4	3	0.75	4	6	1.5
SIN_1019249	6	25	4.16667	3	15	5
SIN_1019250	8	8	1	1	2	2
SIN_1019261	6	11	1.83333	6	11	1.83333
SIN_1019281	0	0	NA	1	6	6
SIN_1019282	0	0	NA	5	6	1.2
SIN_1019374	2	4	2	1	0	0
SIN_1019378	0	1	NA	3	6	2
SIN_1019411	1	2	2	1	3	3
SIN_1019452	3	7	2.33333	0	1	NA
SIN_1019572	7	11	1.57143	7	11	1.57143
SIN_1019632	0	0	NA	5	6	1.2
SIN_1019633	0	0	NA	2	8	4
SIN_1019634	0	0	NA	2	4	2
SIN_1019638	0	0	NA	2	3	1.5
SIN_1019640	0	0	NA	2	5	2.5
SIN_1019641	0	0	NA	3	4	1.33333
SIN_1019642	0	0	NA	2	10	5
SIN_1019643	1	2	2	4	6	1.5
SIN_1019655	2	4	2	2	4	2
SIN_1019666	2	3	1.5	0	0	NA
SIN_1019677	2	9	4.5	0	3	NA
SIN_1019679	0	0	NA	1	4	4
SIN_1019680	2	8	4	3	11	3.66667
SIN_1019683	1	7	7	2	16	8
SIN_1019686	0	2	NA	1	2	2
SIN_1019690	4	4	1	5	6	1.2
SIN_1019691	0	0	NA	4	6	1.5
SIN_1019692	10	11	1.1	15	16	1.06667
SIN_1019693	0	0	NA	1	4	4
SIN_1019695	3	9	3	0	0	NA
SIN_1019721	0	0	NA	15	20	1.33333
SIN_1019755	10	11	1.1	10	11	1.1
SIN_1019758	2	3	1.5	2	3	1.5
SIN_1019770	1	2	2	1	3	3
SIN_1019776	6	12	2	6	12	2
SIN_1019803	4	5	1.25	0	0	NA
SIN_1019805	0	0	NA	3	5	1.66667
SIN_1019822	5	13	2.6	0	0	NA
SIN_1019824	1	2	2	0	0	NA
SIN_1019832	2	3	1.5	0	0	NA
SIN_1019840	2	5	2.5	0	0	NA
SIN_1019841	2	18	9	1	10	10
SIN_1019851	3	4	1.33333	0	0	NA
SIN_1019854	2	4	2	0	0	NA
SIN_1019858	2	3	1.5	0	0	NA
SIN_1019866	1	5	5	1	5	5
SIN_1019868	6	7	1.16667	6	7	1.16667
SIN_1019873	1	4	4	1	4	4
SIN_1019879	8	9	1.125	8	9	1.125
SIN_1019881	1	4	4	1	4	4
SIN_1019882	1	3	3	1	3	3
SIN_1019883	1	2	2	1	2	2
SIN_1019906	0	0	NA	1	2	2
SIN_1019907	0	0	NA	2	3	1.5
SIN_1019913	4	6	1.5	4	6	1.5
SIN_1019924	3	5	1.66667	3	4	1.33333
SIN_1019925	4	6	1.5	4	7	1.75
SIN_1019926	4	6	1.5	5	7	1.4
SIN_1019927	1	3	3	0	0	NA
SIN_1019929	1	3	3	0	2	NA
SIN_1019930	4	9	2.25	2	7	3.5
SIN_1019931	1	0	0	3	6	2
SIN_1019934	6	14	2.33333	5	9	1.8
SIN_1019935	9	19	2.11111	5	12	2.4
SIN_1019936	4	5	1.25	1	7	7
SIN_1019938	4	7	1.75	0	0	NA
SIN_1019939	7	8	1.14286	1	2	2
SIN_1019944	1	4	4	0	0	NA
SIN_1019946	5	13	2.6	0	0	NA
SIN_1019949	4	14	3.5	0	0	NA
SIN_1019950	5	7	1.4	0	0	NA
SIN_1019953	27	64	2.37037	21	50	2.38095
SIN_1019954	1	4	4	0	0	NA
SIN_1019957	4	13	3.25	0	1	NA
SIN_1019959	19	22	1.15789	1	2	2
SIN_1019961	1	2	2	35	22	0.628571
SIN_1019964	9	27	3	3	21	7
SIN_1019999	8	23	2.875	7	11	1.57143
SIN_1020007	1	3	3	0	0	NA
SIN_1020009	0	0	NA	1	4	4
SIN_1020024	0	0	NA	5	24	4.8
SIN_1020025	0	0	NA	6	9	1.5
SIN_1020040	1	6	6	1	0	0
SIN_1020041	8	8	1	9	10	1.11111
SIN_1020050	11	19	1.72727	6	10	1.66667
SIN_1020058	3	6	2	3	6	2
SIN_1020060	8	15	1.875	8	15	1.875
SIN_1020062	0	0	NA	2	3	1.5
SIN_1020063	14	51	3.64286	11	43	3.90909
SIN_1020064	15	58	3.86667	12	56	4.66667
SIN_1020065	2	4	2	1	1	1
SIN_1020071	1	2	2	0	0	NA
SIN_1020072	1	5	5	0	0	NA
SIN_1020075	4	6	1.5	4	6	1.5
SIN_1020097	0	0	NA	6	9	1.5
SIN_1020099	1	2	2	11	26	2.36364
SIN_1020102	1	2	2	0	1	NA
SIN_1020118	0	0	NA	1	3	3
SIN_1020126	0	1	NA	2	7	3.5
SIN_1020130	0	0	NA	1	4	4
SIN_1020131	0	1	NA	3	8	2.66667
SIN_1020133	0	1	NA	1	6	6
SIN_1020134	12	20	1.66667	12	20	1.66667
SIN_1020135	1	5	5	0	0	NA
SIN_1020137	1	2	2	0	0	NA
SIN_1020140	0	0	NA	5	11	2.2
SIN_1020142	0	0	NA	11	20	1.81818
SIN_1020147	7	26	3.71429	8	25	3.125
SIN_1020151	4	5	1.25	4	7	1.75
SIN_1020153	1	11	11	6	10	1.66667
SIN_1020154	9	13	1.44444	9	7	0.777778
SIN_1020155	0	1	NA	5	7	1.4
SIN_1020156	1	0	0	2	16	8
SIN_1020157	6	15	2.5	6	20	3.33333
SIN_1020159	0	0	NA	8	14	1.75
SIN_1020160	2	8	4	4	12	3
SIN_1020161	3	19	6.33333	3	20	6.66667
SIN_1020189	18	22	1.22222	17	22	1.29412
SIN_1020190	6	7	1.16667	6	7	1.16667
SIN_1020191	2	3	1.5	2	3	1.5
SIN_1020194	1	2	2	1	1	1
SIN_1020195	11	13	1.18182	10	14	1.4
SIN_1020196	1	2	2	1	2	2
SIN_1020198	3	5	1.66667	3	5	1.66667
SIN_1020199	3	4	1.33333	3	4	1.33333
SIN_1020223	0	0	NA	3	4	1.33333
SIN_1020229	7	12	1.71429	0	1	NA
SIN_1020235	1	4	4	0	1	NA
SIN_1020281	11	16	1.45455	11	16	1.45455
SIN_1020324	1	2	2	0	0	NA
SIN_1020325	13	17	1.30769	0	1	NA
SIN_1020329	6	9	1.5	0	0	NA
SIN_1020340	1	3	3	0	0	NA
SIN_1020341	1	3	3	0	0	NA
SIN_1020342	2	3	1.5	0	0	NA
SIN_1020343	4	3	0.75	2	3	1.5
SIN_1020344	20	26	1.3	0	0	NA
SIN_1020352	26	48	1.84615	0	0	NA
SIN_1020360	5	6	1.2	0	0	NA
SIN_1020363	3	17	5.66667	0	0	NA
SIN_1020364	4	6	1.5	0	0	NA
SIN_1020366	10	19	1.9	1	1	1
SIN_1020367	11	12	1.09091	5	8	1.6
SIN_1020368	1	10	10	0	0	NA
SIN_1020370	11	16	1.45455	0	0	NA
SIN_1020375	5	7	1.4	0	0	NA
SIN_1020383	1	5	5	0	0	NA
SIN_1020385	3	20	6.66667	0	0	NA
SIN_1020387	7	10	1.42857	0	0	NA
SIN_1020408	21	27	1.28571	20	27	1.35
SIN_1020410	0	0	NA	5	10	2
SIN_1020421	19	21	1.10526	19	21	1.10526
SIN_1020427	0	0	NA	22	27	1.22727
SIN_1020459	2	4	2	2	4	2
SIN_1020485	4	11	2.75	0	2	NA
SIN_1020501	6	8	1.33333	0	0	NA
SIN_1020503	3	4	1.33333	0	0	NA
SIN_1020505	5	10	2	0	0	NA
SIN_1020506	2	4	2	0	0	NA
SIN_1020509	2	5	2.5	0	2	NA
SIN_1020510	2	4	2	0	3	NA
SIN_1020511	1	3	3	0	0	NA
SIN_1020515	18	24	1.33333	13	12	0.923077
SIN_1020523	2	4	2	0	0	NA
SIN_1020565	0	0	NA	2	3	1.5
SIN_1020567	0	0	NA	2	4	2
SIN_1020573	0	0	NA	2	4	2
SIN_1020576	0	0	NA	1	3	3
SIN_1020579	0	0	NA	6	12	2
SIN_1020580	0	0	NA	6	7	1.16667
SIN_1020583	0	0	NA	3	8	2.66667
SIN_1020584	0	0	NA	2	5	2.5
SIN_1020585	0	0	NA	6	7	1.16667
SIN_1020692	1	2	2	1	2	2
SIN_1020770	2	7	3.5	4	9	2.25
SIN_1020771	1	9	9	2	7	3.5
SIN_1020777	3	2	0.666667	1	2	2
SIN_1020778	0	0	NA	4	7	1.75
SIN_1020789	0	0	NA	2	4	2
SIN_1020807	0	0	NA	1	3	3
SIN_1020826	0	0	NA	2	5	2.5
SIN_1020849	14	25	1.78571	6	7	1.16667
SIN_1020854	1	4	4	1	4	4
SIN_1020855	5	6	1.2	5	6	1.2
SIN_1020858	8	19	2.375	0	0	NA
SIN_1020862	2	6	3	0	0	NA
SIN_1020864	2	6	3	0	0	NA
SIN_1020880	0	0	NA	1	4	4
SIN_1020903	9	15	1.66667	9	14	1.55556
SIN_1020905	3	4	1.33333	3	7	2.33333
SIN_1020907	4	1	0.25	13	15	1.15385
SIN_1020909	3	10	3.33333	0	0	NA
SIN_1020911	0	0	NA	2	3	1.5
SIN_1020912	0	0	NA	2	3	1.5
SIN_1020923	3	5	1.66667	3	5	1.66667
SIN_1020952	1	6	6	1	6	6
SIN_1020957	0	0	NA	5	10	2
SIN_1020971	2	11	5.5	0	0	NA
SIN_1020980	4	5	1.25	4	5	1.25
SIN_1020989	7	11	1.57143	0	0	NA
SIN_1021004	0	0	NA	2	13	6.5
SIN_1021005	3	11	3.66667	2	8	4
SIN_1021008	0	0	NA	3	4	1.33333
SIN_1021013	5	19	3.8	0	0	NA
SIN_1021053	2	3	1.5	2	3	1.5
SIN_1021057	7	13	1.85714	7	13	1.85714
SIN_1021068	1	3	3	1	2	2
SIN_1021070	0	0	NA	1	2	2
SIN_1021121	1	2	2	1	2	2
SIN_1021202	5	14	2.8	3	8	2.66667
SIN_1021203	5	20	4	9	23	2.55556
SIN_1021204	2	4	2	3	6	2
SIN_1021205	6	13	2.16667	3	5	1.66667
SIN_1021206	24	62	2.58333	31	69	2.22581
SIN_1021212	2	5	2.5	0	0	NA
SIN_1021252	0	0	NA	1	2	2
SIN_1021262	1	2	2	1	2	2
SIN_1021274	0	1	NA	1	2	2
SIN_1021275	0	0	NA	1	2	2
SIN_1021282	2	3	1.5	2	3	1.5
SIN_1021288	2	3	1.5	2	3	1.5
SIN_1021290	2	5	2.5	2	5	2.5
SIN_1021304	2	6	3	2	6	3
SIN_1021305	8	20	2.5	8	20	2.5
SIN_1021312	1	3	3	1	3	3
SIN_1021315	2	4	2	2	4	2
SIN_1021319	1	3	3	9	24	2.66667
SIN_1021320	1	2	2	8	12	1.5
SIN_1021324	0	0	NA	1	2	2
SIN_1021326	0	0	NA	1	2	2
SIN_1021353	1	2	2	1	2	2
SIN_1021393	0	0	NA	2	4	2
SIN_1021395	0	0	NA	2	6	3
SIN_1021397	0	0	NA	1	8	8
SIN_1021400	0	0	NA	1	3	3
SIN_1021401	7	26	3.71429	7	24	3.42857
SIN_1021404	7	17	2.42857	0	0	NA
SIN_1021406	1	6	6	0	0	NA
SIN_1021407	1	11	11	0	0	NA
SIN_1021410	3	10	3.33333	3	10	3.33333
SIN_1021423	3	5	1.66667	4	12	3
SIN_1021424	0	0	NA	10	12	1.2
SIN_1021443	2	3	1.5	0	0	NA
SIN_1021455	1	3	3	0	0	NA
SIN_1021461	1	0	0	1	2	2
SIN_1021472	4	13	3.25	2	12	6
SIN_1021511	3	4	1.33333	0	0	NA
SIN_1021519	1	4	4	0	0	NA
SIN_1021520	1	4	4	0	0	NA
SIN_1021526	2	7	3.5	0	0	NA
SIN_1021548	4	9	2.25	4	9	2.25
SIN_1021557	3	4	1.33333	3	4	1.33333
SIN_1021563	5	4	0.8	3	4	1.33333
SIN_1021566	3	4	1.33333	3	4	1.33333
SIN_1021570	1	3	3	1	3	3
SIN_1021572	1	5	5	0	0	NA
SIN_1021573	1	3	3	0	0	NA
SIN_1021582	1	3	3	0	0	NA
SIN_1021589	2	4	2	0	0	NA
SIN_1021594	1	2	2	0	0	NA
SIN_1021667	4	5	1.25	4	5	1.25
SIN_1021680	1	2	2	1	3	3
SIN_1021681	1	2	2	3	1	0.333333
SIN_1021683	1	6	6	2	4	2
SIN_1021687	2	3	1.5	2	4	2
SIN_1021689	1	6	6	3	5	1.66667
SIN_1021691	1	3	3	0	0	NA
SIN_1021702	0	0	NA	3	8	2.66667
SIN_1021704	0	0	NA	4	6	1.5
SIN_1021705	0	0	NA	1	2	2
SIN_1021713	0	0	NA	3	4	1.33333
SIN_1021714	1	0	0	2	5	2.5
SIN_1021716	0	0	NA	2	5	2.5
SIN_1021723	13	27	2.07692	0	0	NA
SIN_1021724	2	1	0.5	1	9	9
SIN_1021725	0	0	NA	1	6	6
SIN_1021737	0	0	NA	2	3	1.5
SIN_1021745	0	0	NA	1	2	2
SIN_1021749	0	0	NA	6	7	1.16667
SIN_1021756	0	0	NA	1	2	2
SIN_1021758	0	1	NA	2	7	3.5
SIN_1021767	2	8	4	1	6	6
SIN_1021768	0	2	NA	2	9	4.5
SIN_1021774	1	3	3	1	3	3
SIN_1021795	0	0	NA	2	5	2.5
SIN_1021797	0	1	NA	2	3	1.5
SIN_1021829	26	36	1.38462	25	39	1.56
SIN_1021839	1	3	3	0	0	NA
SIN_1021854	12	25	2.08333	0	0	NA
SIN_1021860	1	3	3	0	0	NA
SIN_1021863	1	3	3	0	0	NA
SIN_1021981	27	29	1.07407	27	29	1.07407
SIN_1021982	1	1	1	3	5	1.66667
SIN_1022004	2	3	1.5	2	3	1.5
SIN_1022026	1	2	2	0	0	NA
SIN_1022030	1	3	3	0	0	NA
SIN_1022035	1	3	3	0	0	NA
SIN_1022048	1	3	3	0	0	NA
SIN_1022054	0	0	NA	2	4	2
SIN_1022072	1	7	7	0	7	NA
SIN_1022104	1	0	0	1	2	2
SIN_1022107	1	0	0	4	9	2.25
SIN_1022150	0	0	NA	3	4	1.33333
SIN_1022154	0	0	NA	3	4	1.33333
SIN_1022162	1	1	1	2	3	1.5
SIN_1022163	0	0	NA	9	17	1.88889
SIN_1022195	6	15	2.5	6	14	2.33333
SIN_1022214	1	2	2	0	0	NA
SIN_1022215	3	4	1.33333	0	0	NA
SIN_1022217	1	6	6	0	0	NA
SIN_1022219	1	4	4	0	0	NA
SIN_1022316	6	11	1.83333	5	11	2.2
SIN_1022317	1	2	2	8	11	1.375
SIN_1022350	1	4	4	1	4	4
SIN_1022370	10	13	1.3	0	0	NA
SIN_1022375	2	3	1.5	0	0	NA
SIN_1022377	5	7	1.4	0	0	NA
SIN_1022378	1	2	2	0	0	NA
SIN_1022379	3	8	2.66667	0	0	NA
SIN_1022380	3	4	1.33333	0	0	NA
SIN_1022381	2	4	2	0	0	NA
SIN_1022383	4	5	1.25	0	0	NA
SIN_1022384	3	5	1.66667	0	0	NA
SIN_1022402	1	2	2	0	0	NA
SIN_1022410	4	5	1.25	0	0	NA
SIN_1022425	3	4	1.33333	0	0	NA
SIN_1022457	5	6	1.2	5	6	1.2
SIN_1022628	1	0	0	2	5	2.5
SIN_1022639	1	4	4	1	3	3
SIN_1022653	0	0	NA	3	7	2.33333
SIN_1022657	2	6	3	0	0	NA
SIN_1022853	6	7	1.16667	6	7	1.16667
SIN_1022855	1	3	3	1	3	3
SIN_1022859	2	7	3.5	2	7	3.5
SIN_1022957	1	2	2	1	2	2
SIN_1022961	5	7	1.4	5	7	1.4
SIN_1022963	1	8	8	1	8	8
SIN_1022965	2	3	1.5	2	3	1.5
SIN_1022967	7	8	1.14286	7	8	1.14286
SIN_1022971	3	6	2	3	6	2
SIN_1022973	2	4	2	2	4	2
SIN_1022974	1	4	4	1	4	4
SIN_1022991	2	4	2	2	4	2
SIN_1022999	1	2	2	1	2	2
SIN_1023000	2	3	1.5	2	3	1.5
SIN_1023031	3	4	1.33333	0	0	NA
SIN_1023180	0	0	NA	1	5	5
SIN_1023187	0	0	NA	2	11	5.5
SIN_1023188	0	1	NA	6	7	1.16667
SIN_1023189	0	0	NA	7	14	2
SIN_1023190	0	0	NA	3	7	2.33333
SIN_1023210	0	0	NA	6	12	2
SIN_1023212	0	2	NA	5	13	2.6
SIN_1023215	0	0	NA	1	3	3
SIN_1023217	0	0	NA	5	6	1.2
SIN_1023219	3	7	2.33333	6	12	2
SIN_1023222	0	1	NA	1	3	3
SIN_1023223	0	0	NA	1	2	2
SIN_1023225	0	0	NA	3	4	1.33333
SIN_1023226	1	2	2	5	1	0.2
SIN_1023234	0	0	NA	2	4	2
SIN_1023251	0	0	NA	1	6	6
SIN_1023266	7	11	1.57143	7	11	1.57143
SIN_1023267	3	8	2.66667	3	8	2.66667
SIN_1023270	3	10	3.33333	3	10	3.33333
SIN_1023294	4	6	1.5	3	6	2
[truncated: 277 more rows]
