# Supplementary material for: Identification of Sesame Genomic Variations from Genome Comparison of Landrace and Variety
Source: Front Plant Sci. 2016 Aug 3;7:1169. doi: 10.3389/fpls.2016.01169 (PMC4971434; doi:10.3389/fpls.2016.01169)
Supplement: Supplementary file 9 [file Table9.XLSX]

## Sheet: Table S9
Table S9 Rapid divergent genes in 'Baizhima' and 'Mishuozhima'.
Sesame Gene ID	LG	Position		Arabidopsis homologous Gene ID	Baizhima			Mishuozhima
		Start	End		Number of synonymous SNPs	Number of nonsynonymous SNPs	dN/dS	Number of synonymous SNPs	Number of nonsynonymous SNPs	dN/dS
SIN_1000408	LG3	7636590	7636805	NA	6	13	2.16667	7	14	2
SIN_1000409	LG3	7626456	7626701	NA	3	8	2.66667	3	8	2.66667
SIN_1000994	LG4	7083110	7083586	NA	8	10	1.25	8	9	1.125
SIN_1000995	LG4	7100829	7102664	NA	2	18	9	NA	NA	NA
SIN_1001127	LG4	6487829	6488902	NA	28	35	1.25	11	29	2.63636
SIN_1001128	LG4	6493141	6494078	NA	10	16	1.6	15	19	1.26667
SIN_1001130	LG4	6521417	6522313	NA	5	11	2.2	5	11	2.2
SIN_1001197	LG7	9762	11217	NA	51	69	1.35294	41	55	1.34146
SIN_1001199	LG7	33215	34942	NA	10	19	1.9	10	18	1.8
SIN_1001200	LG7	41646	43300	NA	2	4	2	1	9	9
SIN_1001201	LG7	62901	67682	NA	4	26	6.5	6	29	4.83333
SIN_1001205	LG7	201219	202565	NA	1	4	4	3	7	2.33333
SIN_1001206	LG7	203832	211270	AT1G53050.1	1	6	6	6	4	0.666667
SIN_1001208	LG1	5448727	5449192	NA	11	13	1.18182	NA	NA	NA
SIN_1001209	LG1	5456939	5458247	NA	7	15	2.14286	NA	NA	NA
SIN_1001234	LG6	19193082	19195158	AT1G22340.1	7	9	1.28571	NA	NA	NA
SIN_1001235	LG6	19184124	19186200	AT1G22400.1	2	11	5.5	NA	NA	NA
SIN_1001236	LG6	19173727	19179726	AT5G45610.1	7	8	1.14286	NA	NA	NA
SIN_1001237	LG6	19164909	19167848	AT2G23140.2	7	9	1.28571	NA	NA	NA
SIN_1001247	LG6	19088854	19094430	AT4G23990.1	9	15	1.66667	NA	NA	NA
SIN_1001373	LG12	3707833	3710161	AT1G11330.1	2	9	4.5	NA	NA	NA
SIN_1001392	LG3	2535206	2538289	AT3G60130.1	20	51	2.55	20	51	2.55
SIN_1001402	LG3	2652203	2653712	AT5G67150.1	3	10	3.33333	3	10	3.33333
SIN_1001403	LG3	2672097	2672570	NA	4	7	1.75	4	7	1.75
SIN_1001406	LG3	2710533	2711006	NA	3	9	3	NA	NA	NA
SIN_1001409	LG3	2725410	2726423	NA	4	8	2	NA	NA	NA
SIN_1001418	LG5	11763280	11763960	AT1G50180.1	7	13	1.85714	14	13	0.928571
SIN_1001419	LG5	11783385	11786396	AT1G58390.1	14	35	2.5	11	32	2.90909
SIN_1001421	LG5	11849551	11853183	NA	10	30	3	3	14	4.66667
SIN_1001422	LG5	11857706	11858179	NA	13	21	1.61538	15	19	1.26667
SIN_1001423	LG5	11888223	11889338	NA	6	18	3	12	31	2.58333
SIN_1001427	LG5	11909695	11912314	AT1G59620.1	3	6	2	2	15	7.5
SIN_1001428	LG5	11916615	11917109	NA	1	9	9	NA	NA	NA
SIN_1001430	LG5	11952953	11961238	NA	11	28	2.54545	5	7	1.4
SIN_1001431	LG5	11996505	11999630	AT1G59124.1	10	28	2.8	4	20	5
SIN_1001432	LG5	12008288	12013723	AT1G59780.1	4	21	5.25	10	35	3.5
SIN_1001566	LG7	496610	497014	NA	19	30	1.57895	13	30	2.30769
SIN_1001570	LG4	6059609	6059947	NA	2	11	5.5	4	12	3
SIN_1001572	LG4	6108165	6118201	AT2G26890.1	23	62	2.69565	17	52	3.05882
SIN_1001587	LG4	6288366	6290343	AT5G56680.1	2	5	2.5	3	9	3
SIN_1001588	LG4	6301843	6306227	AT5G50850.1	5	41	8.2	NA	NA	NA
SIN_1001589	LG4	6311549	6312147	NA	2	11	5.5	3	13	4.33333
SIN_1001601	LG10	2332431	2334377	AT1G06620.1	2	7	3.5	2	8	4
SIN_1001752	LG6	13705374	13707658	NA	19	42	2.21053	14	35	2.5
SIN_1001758	LG6	13914255	13914722	NA	6	9	1.5	7	17	2.42857
SIN_1001830	LG7	566377	582953	AT3G12340.1	28	41	1.46429	23	33	1.43478
SIN_1001831	LG7	600142	600405	NA	5	11	2.2	5	11	2.2
SIN_1001832	LG7	604278	604841	NA	6	11	1.83333	6	11	1.83333
SIN_1001836	LG7	629712	630797	NA	9	28	3.11111	11	27	2.45455
SIN_1001837	LG7	637302	638974	NA	5	9	1.8	3	7	2.33333
SIN_1001841	LG7	680599	680982	NA	0	2	NA	1	9	9
SIN_1001843	LG7	690382	707877	NA	10	19	1.9	12	24	2
SIN_1001844	LG7	715040	715216	NA	3	11	3.66667	3	14	4.66667
SIN_1001846	LG7	787846	788583	NA	5	10	2	4	15	3.75
SIN_1001847	LG7	792756	796952	NA	2	6	3	7	8	1.14286
SIN_1001853	LG7	860164	860747	NA	8	13	1.625	NA	NA	NA
SIN_1001855	LG7	871194	877902	NA	2	19	9.5	2	18	9
SIN_1001856	LG7	883578	884375	NA	4	15	3.75	4	19	4.75
SIN_1001858	LG4	16508636	16508989	NA	4	7	1.75	NA	NA	NA
SIN_1001926	LG8	6382549	6383517	NA	14	29	2.07143	21	51	2.42857
SIN_1001941	LG8	6725046	6727120	NA	34	93	2.73529	28	81	2.89286
SIN_1001964	LG11	4562700	4563770	NA	16	22	1.375	NA	NA	NA
SIN_1001987	LG8	6885106	6886271	AT3G18670.1	12	14	1.16667	12	14	1.16667
SIN_1001989	LG8	6961024	6961726	NA	4	14	3.5	4	14	3.5
SIN_1001990	LG8	6970986	6971557	NA	2	8	4	2	8	4
SIN_1001991	LG8	6984460	6984942	NA	5	10	2	5	10	2
SIN_1002127	LG4	6557089	6558301	NA	5	13	2.6	4	11	2.75
SIN_1002135	LG4	6701465	6703449	AT3G12340.1	9	39	4.33333	5	27	5.4
SIN_1002138	LG4	6783231	6783812	NA	11	12	1.09091	14	16	1.14286
SIN_1002152	LG4	6971351	6972751	NA	40	69	1.725	33	61	1.84848
SIN_1002196	LG13	1345006	1345654	NA	5	33	6.6	8	33	4.125
SIN_1002198	LG13	1328328	1332901	NA	NA	NA	NA	4	14	3.5
SIN_1002238	LG3	3064303	3074950	AT1G74770.1	5	11	2.2	5	11	2.2
SIN_1002243	LG3	2998014	2998277	NA	2	14	7	2	14	7
SIN_1002254	LG3	2859265	2863706	AT5G17790.1	8	21	2.625	8	21	2.625
SIN_1002262	LG10	16792602	16794489	AT2G01050.1	48	66	1.375	36	69	1.91667
SIN_1002263	LG10	16795734	16798243	NA	71	100	1.40845	26	41	1.57692
SIN_1002280	LG10	16986533	16987375	NA	5	12	2.4	5	12	2.4
SIN_1002333	LG7	3046128	3048689	AT1G48120.1	20	44	2.2	26	36	1.38462
SIN_1002382	LG2	6560225	6562997	AT3G61040.1	6	8	1.33333	NA	NA	NA
SIN_1002388	LG2	6459369	6462903	AT3G61040.1	4	7	1.75	NA	NA	NA
SIN_1002389	LG2	6446992	6449486	AT4G19170.1	7	9	1.28571	NA	NA	NA
SIN_1002393	LG2	6415161	6416541	NA	3	9	3	NA	NA	NA
SIN_1002394	LG2	6414212	6414805	NA	2	11	5.5	5	7	1.4
SIN_1002395	LG2	6402257	6403006	NA	4	11	2.75	7	2	0.285714
SIN_1002397	LG2	6342830	6346822	AT2G45550.1	22	24	1.09091	NA	NA	NA
SIN_1002414	LG2	6143445	6144500	NA	12	25	2.08333	4	22	5.5
SIN_1002494	LG4	13967403	13968506	AT5G06470.1	NA	NA	NA	5	12	2.4
SIN_1002522	LG4	5660195	5662786	AT1G53350.1	14	21	1.5	NA	NA	NA
SIN_1002531	LG4	5828221	5828927	NA	6	11	1.83333	6	11	1.83333
SIN_1002534	LG4	5863494	5863907	NA	9	18	2	5	10	2
SIN_1002536	LG4	5884584	5885036	NA	0	7	NA	3	11	3.66667
SIN_1002538	LG4	5945963	5947323	NA	5	16	3.2	1	9	9
SIN_1002553	LG10	2120387	2127660	AT1G56290.1	0	1	NA	3	7	2.33333
SIN_1002554	LG10	2116463	2117452	AT5G06860.1	NA	NA	NA	5	6	1.2
SIN_1002596	LG10	1768995	1773614	AT3G63380.1	2	8	4	NA	NA	NA
SIN_1002600	LG10	1736870	1740396	AT3G63380.1	7	11	1.57143	NA	NA	NA
SIN_1002603	LG10	1724129	1727351	AT3G55760.1	4	6	1.5	4	6	1.5
SIN_1002804	LG10	2680388	2681226	NA	9	15	1.66667	NA	NA	NA
SIN_1002805	LG10	2692340	2692996	NA	5	18	3.6	5	18	3.6
SIN_1002806	LG10	2706102	2708402	AT5G47580.1	5	13	2.6	5	13	2.6
SIN_1002864	LG5	11737752	11738729	NA	20	49	2.45	5	19	3.8
SIN_1002865	LG5	11724867	11735324	NA	37	67	1.81081	32	56	1.75
SIN_1002866	LG5	11712332	11713633	NA	34	75	2.20588	38	79	2.07895
SIN_1002867	LG5	11709225	11710140	NA	24	63	2.625	19	48	2.52632
SIN_1002870	LG5	11614468	11617160	AT2G26890.1	15	32	2.13333	1	15	15
SIN_1002871	LG5	11610360	11611974	AT2G26890.1	13	19	1.46154	11	22	2
SIN_1002885	LG5	11408046	11417540	AT2G26890.1	3	19	6.33333	5	21	4.2
SIN_1002886	LG5	11385012	11394557	AT2G26890.1	6	25	4.16667	11	25	2.27273
SIN_1002889	LG5	11307123	11333678	AT5G06600.2	36	92	2.55556	32	87	2.71875
SIN_1002890	LG5	11301707	11301979	NA	2	9	4.5	7	13	1.85714
SIN_1003175	LG14	2483	2834	NA	NA	NA	NA	4	16	4
SIN_1003219	LG1	14501044	14502663	AT5G51160.1	5	11	2.2	5	11	2.2
SIN_1003230	LG1	14555881	14557533	AT3G26040.1	4	8	2	4	8	2
SIN_1003237	LG1	14601170	14607887	AT1G05490.1	7	9	1.28571	7	9	1.28571
SIN_1003243	LG1	14648597	14658111	NA	2	10	5	2	10	5
SIN_1003255	LG1	14735894	14742204	AT5G06100.1	NA	NA	NA	5	6	1.2
SIN_1003260	LG1	14798097	14800453	AT5G04970.1	5	6	1.2	5	6	1.2
SIN_1003264	LG6	3769675	3772101	AT3G14520.1	3	7	2.33333	NA	NA	NA
SIN_1003269	LG6	3825831	3828287	AT5G23960.2	5	11	2.2	NA	NA	NA
SIN_1003292	LG6	3974356	3977453	AT5G12460.1	4	7	1.75	4	7	1.75
SIN_1003313	LG6	4165780	4172749	AT5G12400.1	5	6	1.2	5	6	1.2
SIN_1003400	LG3	22673456	22674094	NA	6	14	2.33333	7	20	2.85714
SIN_1003401	LG3	22728393	22728992	NA	20	42	2.1	13	33	2.53846
SIN_1003402	LG3	22739439	22740753	ATMG01110.1	4	9	2.25	NA	NA	NA
SIN_1003403	LG3	22755453	22755863	NA	10	25	2.5	7	20	2.85714
SIN_1003404	LG3	22762472	22763105	NA	1	8	8	2	8	4
SIN_1003405	LG3	22781249	22781524	NA	5	15	3	6	12	2
SIN_1003406	LG3	22812174	22814778	NA	13	35	2.69231	7	33	4.71429
SIN_1003407	LG3	22844259	22845359	NA	7	27	3.85714	6	30	5
SIN_1003408	LG3	22847811	22848707	NA	9	35	3.88889	8	31	3.875
SIN_1003411	LG3	22890788	22892151	NA	49	84	1.71429	39	75	1.92308
SIN_1003412	LG3	22895773	22896860	NA	41	69	1.68293	24	45	1.875
SIN_1003413	LG3	22904287	22932125	NA	37	72	1.94595	39	74	1.89744
SIN_1003415	LG3	22962977	22963961	NA	15	46	3.06667	NA	NA	NA
SIN_1003416	LG3	22983048	22984001	NA	16	35	2.1875	18	40	2.22222
SIN_1003419	LG3	23016052	23023146	NA	13	28	2.15385	12	30	2.5
SIN_1003420	LG3	23028378	23032335	NA	10	27	2.7	12	32	2.66667
SIN_1003422	LG3	23049265	23051319	NA	48	66	1.375	15	25	1.66667
SIN_1003424	LG3	23083405	23084523	NA	18	61	3.38889	24	70	2.91667
SIN_1003425	LG3	23091520	23092296	NA	18	36	2	22	37	1.68182
SIN_1003426	LG3	23136594	23136938	NA	20	32	1.6	13	26	2
SIN_1003427	LG3	23146190	23146507	NA	4	10	2.5	3	9	3
SIN_1003428	LG3	23161769	23162386	NA	4	7	1.75	2	19	9.5
SIN_1003429	LG3	23190221	23190853	NA	16	33	2.0625	5	6	1.2
SIN_1003432	LG3	23229965	23230876	NA	5	15	3	4	20	5
SIN_1003433	LG3	23232364	23232945	NA	7	8	1.14286	7	6	0.857143
SIN_1003434	LG3	23276847	23277419	NA	32	53	1.65625	NA	NA	NA
SIN_1003489	LG11	10140774	10149628	NA	27	37	1.37037	12	10	0.833333
SIN_1003534	LG11	10575227	10585113	AT5G35910.1	2	8	4	2	8	4
SIN_1003669	LG15	3098485	3099630	NA	4	7	1.75	4	7	1.75
SIN_1003762	LG16	3875427	3875899	NA	3	6	2	4	9	2.25
SIN_1003764	LG16	3903788	3908230	AT5G58290.1	35	175	5	26	128	4.92308
SIN_1003776	LG16	4085993	4087426	NA	12	15	1.25	14	19	1.35714
SIN_1004047	LG13	3555835	3558691	AT1G29800.2	3	5	1.66667	3	7	2.33333
SIN_1004056	LG13	3608036	3610750	AT5G14540.1	NA	NA	NA	6	11	1.83333
SIN_1004069	LG13	3705308	3707718	AT1G70750.1	4	14	3.5	4	14	3.5
SIN_1004090	LG13	3891555	3895901	AT5G65490.1	6	10	1.66667	6	10	1.66667
SIN_1004100	LG13	3989434	4000750	AT2G22530.1	2	9	4.5	2	9	4.5
SIN_1004105	LG13	4021818	4030697	AT5G65450.1	4	6	1.5	4	6	1.5
SIN_1004111	LG13	4076984	4077586	NA	2	8	4	2	8	4
SIN_1004124	LG15	2144914	2147946	AT2G46900.1	NA	NA	NA	3	9	3
SIN_1004237	LG7	956805	957839	NA	17	33	1.94118	15	33	2.2
SIN_1004254	LG7	1195490	1199055	NA	4	7	1.75	5	12	2.4
SIN_1004270	LG7	1352767	1374104	AT3G12340.1	14	21	1.5	8	14	1.75
SIN_1004275	LG7	1433641	1434507	NA	NA	NA	NA	2	8	4
SIN_1004278	LG7	1565779	1566900	NA	12	25	2.08333	16	27	1.6875
SIN_1004280	LG7	1593149	1593794	NA	13	21	1.61538	14	15	1.07143
SIN_1004284	LG7	1657164	1657888	NA	7	23	3.28571	8	23	2.875
SIN_1004285	LG7	1668189	1668745	NA	9	12	1.33333	8	12	1.5
SIN_1004287	LG13	4302495	4303147	NA	3	9	3	3	9	3
SIN_1004393	LG11	13394373	13398579	AT5G03160.1	4	6	1.5	NA	NA	NA
SIN_1004697	LG7	7695216	7696892	AT5G04780.1	2	4	2	9	8	0.888889
SIN_1004986	LG14	1177499	1178744	NA	4	13	3.25	4	13	3.25
SIN_1005060	LG14	1751206	1763268	NA	3	8	2.66667	2	9	4.5
SIN_1005084	LG3	7351800	7353779	NA	3	7	2.33333	3	8	2.66667
SIN_1005110	LG3	7156860	7157261	NA	NA	NA	NA	2	9	4.5
SIN_1005112	LG3	7136770	7138256	NA	40	46	1.15	40	45	1.125
SIN_1005114	LG3	7127760	7130688	NA	NA	NA	NA	1	16	16
SIN_1005117	LG3	7094178	7100368	NA	NA	NA	NA	5	9	1.8
SIN_1005118	LG3	7091686	7092144	AT3G50310.1	NA	NA	NA	5	7	1.4
SIN_1005119	LG3	7090165	7090683	NA	NA	NA	NA	4	6	1.5
SIN_1005135	LG3	6932063	6954771	AT3G42660.1	10	39	3.9	13	41	3.15385
SIN_1005139	LG3	6837944	6845745	NA	21	50	2.38095	14	45	3.21429
SIN_1005185	LG5	10254221	10255144	NA	14	30	2.14286	10	28	2.8
SIN_1005186	LG5	10297977	10298957	NA	14	29	2.07143	10	28	2.8
SIN_1005198	LG5	10575231	10575884	NA	9	21	2.33333	11	16	1.45455
SIN_1005201	LG5	10615115	10615505	NA	2	8	4	3	12	4
SIN_1005206	LG5	10787285	10788355	NA	6	25	4.16667	5	18	3.6
SIN_1005207	LG5	10816670	10817104	NA	5	20	4	7	18	2.57143
SIN_1005209	LG5	10858671	10859242	NA	8	23	2.875	7	19	2.71429
SIN_1005212	LG5	10904725	10905027	NA	4	5	1.25	3	8	2.66667
SIN_1005214	LG5	10972952	10975255	NA	7	32	4.57143	16	50	3.125
SIN_1005216	LG5	10981455	10982579	NA	6	20	3.33333	5	12	2.4
SIN_1005218	LG5	11039547	11041182	NA	4	9	2.25	2	13	6.5
SIN_1005219	LG5	11054314	11055288	AT1G59780.1	3	24	8	9	28	3.11111
SIN_1005223	LG5	11142021	11142587	NA	0	19	NA	1	21	21
SIN_1005324	LG12	4562473	4564081	AT4G27560.1	2	9	4.5	2	9	4.5
SIN_1005375	LG2	6674210	6674962	NA	13	14	1.07692	18	18	1
SIN_1005392	LG2	7073887	7089282	AT3G53960.1	NA	NA	NA	5	14	2.8
SIN_1005393	LG2	7100776	7101207	NA	NA	NA	NA	4	12	3
SIN_1005397	LG2	7155167	7155478	NA	2	8	4	2	8	4
SIN_1005407	LG2	7217416	7220202	NA	3	10	3.33333	3	10	3.33333
SIN_1005411	LG2	7253002	7255199	NA	7	19	2.71429	7	19	2.71429
SIN_1005436	LG5	24138	26618	NA	1	4	4	7	11	1.57143
SIN_1005437	LG5	28979	29548	NA	4	7	1.75	NA	NA	NA
SIN_1005438	LG5	37573	43011	AT2G01910.2	2	4	2	5	15	3
SIN_1005439	LG5	48293	50047	NA	2	8	4	NA	NA	NA
SIN_1005440	LG5	56966	64367	AT2G36720.1	25	45	1.8	14	33	2.35714
SIN_1005441	LG5	65292	67510	AT2G36710.1	4	6	1.5	NA	NA	NA
SIN_1005442	LG5	69309	70912	AT2G36800.1	4	7	1.75	NA	NA	NA
SIN_1005446	LG5	120907	131584	AT3G53180.1	7	10	1.42857	NA	NA	NA
SIN_1005514	LG5	584056	588997	AT3G45850.1	4	6	1.5	6	6	1
SIN_1005528	LG5	658091	666105	AT3G53540.1	4	7	1.75	NA	NA	NA
SIN_1005547	LG5	764459	770497	AT2G28780.1	NA	NA	NA	9	10	1.11111
SIN_1005556	LG5	836677	839795	AT5G02390.1	5	9	1.8	4	9	2.25
SIN_1005568	LG4	7220828	7227334	AT5G47900.1	0	1	NA	8	12	1.5
SIN_1005578	LG4	7328393	7329720	NA	NA	NA	NA	2	9	4.5
SIN_1005581	LG4	7435694	7438197	NA	28	39	1.39286	18	36	2
SIN_1005603	LG4	7882327	7882638	NA	7	22	3.14286	11	26	2.36364
SIN_1005604	LG4	7887027	7891192	AT4G25340.1	12	20	1.66667	20	25	1.25
SIN_1005643	LG6	13084695	13085586	NA	NA	NA	NA	3	8	2.66667
SIN_1005645	LG6	13063425	13064517	NA	4	8	2	NA	NA	NA
SIN_1005651	LG6	13034059	13034615	NA	NA	NA	NA	6	10	1.66667
SIN_1005652	LG6	12992151	12993517	NA	NA	NA	NA	11	30	2.72727
SIN_1005653	LG6	12938196	12938405	NA	7	23	3.28571	5	21	4.2
SIN_1005654	LG6	12933557	12933961	NA	10	28	2.8	7	20	2.85714
SIN_1005655	LG6	12908668	12923759	NA	5	8	1.6	4	11	2.75
SIN_1005656	LG6	12889279	12890270	NA	23	44	1.91304	28	54	1.92857
SIN_1005660	LG6	12830950	12836322	AT1G40390.1	5	9	1.8	5	9	1.8
SIN_1005666	LG11	939590	941987	AT2G46100.1	NA	NA	NA	8	9	1.125
SIN_1005668	LG11	923697	932788	AT4G01290.2	7	15	2.14286	9	16	1.77778
SIN_1005673	LG11	878360	880888	NA	NA	NA	NA	3	14	4.66667
SIN_1005674	LG11	866774	872987	NA	NA	NA	NA	6	10	1.66667
SIN_1005727	LG11	423205	428682	AT2G46500.1	NA	NA	NA	8	14	1.75
SIN_1005766	LG11	8258	8803	NA	0	2	NA	5	6	1.2
SIN_1005886	LG4	8698535	8699557	NA	10	16	1.6	NA	NA	NA
SIN_1005925	LG4	8488584	8489690	AT5G07610.1	5	6	1.2	5	6	1.2
SIN_1005926	LG4	8487186	8488213	NA	5	10	2	5	10	2
SIN_1005932	LG4	8450418	8457097	AT4G27870.1	8	9	1.125	8	9	1.125
SIN_1005938	LG4	8395987	8401236	AT3G18110.1	4	9	2.25	4	11	2.75
SIN_1005957	LG4	8252543	8253555	AT1G48120.1	4	10	2.5	8	20	2.5
SIN_1005968	LG4	8196839	8200661	AT1G65010.1	9	14	1.55556	9	14	1.55556
SIN_1006096	LG8	14161985	14169005	NA	NA	NA	NA	3	7	2.33333
SIN_1006195	LG4	990318	991081	AT3G04070.2	7	9	1.28571	NA	NA	NA
SIN_1006226	LG4	753111	758297	AT3G20860.1	NA	NA	NA	9	13	1.44444
SIN_1006261	LG4	492628	496044	AT5G06770.1	5	14	2.8	5	10	2
SIN_1006327	LG4	14136	14618	NA	11	18	1.63636	6	13	2.16667
SIN_1006330	LG4	984	2784	NA	4	10	2.5	7	7	1
SIN_1006349	LG5	6945891	6949069	NA	14	20	1.42857	NA	NA	NA
SIN_1006397	LG13	1053710	1055250	AT3G07820.1	0	1	NA	4	6	1.5
SIN_1006455	LG13	381338	382112	NA	NA	NA	NA	6	7	1.16667
SIN_1006647	LG8	4044737	4046360	NA	3	8	2.66667	NA	NA	NA
SIN_1006845	LG12	6369437	6370324	NA	13	15	1.15385	17	15	0.882353
SIN_1006910	LG12	2779302	2782859	AT3G63380.1	19	21	1.10526	19	40	2.10526
SIN_1006937	LG12	2925270	2929827	AT1G12050.1	NA	NA	NA	3	7	2.33333
SIN_1007065	LG4	16053641	16056248	AT3G46530.1	NA	NA	NA	17	23	1.35294
SIN_1007109	LG4	15664231	15667952	AT1G58390.1	51	52	1.01961	50	50	1
SIN_1007113	LG4	15625345	15628346	AT5G29000.2	4	11	2.75	NA	NA	NA
SIN_1007119	LG4	15551434	15555502	NA	5	14	2.8	NA	NA	NA
SIN_1007185	LG16	2608748	2611092	NA	NA	NA	NA	6	28	4.66667
SIN_1007191	LG16	2679199	2679588	NA	NA	NA	NA	2	9	4.5
SIN_1007195	LG16	2704007	2705248	NA	7	21	3	16	41	2.5625
SIN_1007200	LG16	2792322	2794262	AT4G20820.1	12	17	1.41667	13	17	1.30769
SIN_1007201	LG16	2814193	2815221	AT5G44440.1	10	20	2	10	20	2
SIN_1007204	LG16	2845313	2846959	AT1G30700.1	4	10	2.5	10	11	1.1
SIN_1007206	LG16	2861009	2862557	AT3G21790.1	2	12	6	2	11	5.5
SIN_1007211	LG16	2943624	2944138	NA	5	6	1.2	5	6	1.2
SIN_1007212	LG16	2954612	2973079	AT4G36470.1	12	33	2.75	8	27	3.375
SIN_1007216	LG16	3080287	3082207	NA	8	16	2	NA	NA	NA
SIN_1007221	LG16	3119174	3131277	AT2G32900.1	8	12	1.5	8	12	1.5
SIN_1007229	LG16	3263285	3268806	AT2G32940.1	5	7	1.4	5	7	1.4
SIN_1007234	LG16	3320157	3324491	AT3G10260.1	4	6	1.5	4	6	1.5
SIN_1007236	LG16	3353914	3354708	NA	8	20	2.5	7	21	3
SIN_1007314	LG7	6587946	6611811	AT2G26890.1	32	50	1.5625	27	41	1.51852
SIN_1007329	LG7	6737515	6739925	AT5G05260.1	6	9	1.5	NA	NA	NA
SIN_1007360	LG7	7073089	7090423	AT3G04240.1	2	5	2.5	9	5	0.555556
SIN_1007374	LG7	7220408	7225065	AT1G60710.1	NA	NA	NA	6	7	1.16667
SIN_1007463	LG2	3367027	3367474	NA	NA	NA	NA	3	10	3.33333
SIN_1007513	LG5	4414270	4419892	AT2G30490.1	6	8	1.33333	12	8	0.666667
SIN_1007527	LG5	4276622	4279216	AT5G58130.1	NA	NA	NA	6	10	1.66667
SIN_1007675	LG5	3071487	3076433	AT2G19710.1	NA	NA	NA	12	24	2
SIN_1007768	LG5	2422307	2422861	NA	9	13	1.44444	10	13	1.3
SIN_1007863	LG5	3020129	3029334	AT2G36370.1	5	11	2.2	5	11	2.2
SIN_1007865	LG5	3033172	3035527	AT3G52910.1	3	8	2.66667	3	8	2.66667
SIN_1007917	LG15	360393	360770	NA	4	16	4	6	22	3.66667
SIN_1007925	LG15	417016	423351	AT3G01460.1	0	2	NA	5	6	1.2
SIN_1007935	LG15	481215	490808	AT3G28030.1	NA	NA	NA	3	8	2.66667
SIN_1007974	LG15	717538	718581	NA	1	11	11	1	11	11
SIN_1008051	LG15	1195473	1197144	AT3G16520.3	3	18	6	3	18	6
SIN_1008227	LG1	15217244	15219670	AT5G60900.1	5	10	2	4	8	2
SIN_1008237	LG1	15161267	15162807	AT2G27660.1	5	7	1.4	5	7	1.4
SIN_1008238	LG1	15158853	15159755	AT2G44380.1	4	6	1.5	4	6	1.5
SIN_1008258	LG1	15037774	15039550	AT2G44260.1	7	8	1.14286	7	8	1.14286
SIN_1008262	LG1	14993631	15002546	AT3G03600.1	6	12	2	5	11	2.2
SIN_1008357	LG9	11054223	11054932	NA	5	11	2.2	5	12	2.4
SIN_1008358	LG9	11048073	11052187	NA	5	7	1.4	5	7	1.4
SIN_1008364	LG6	15412623	15413684	NA	NA	NA	NA	8	19	2.375
SIN_1008381	LG6	15091110	15107782	AT5G65205.1	11	18	1.63636	10	18	1.8
SIN_1008383	LG6	15056290	15057508	NA	5	18	3.6	5	18	3.6
SIN_1008384	LG6	15042802	15044889	NA	3	9	3	3	9	3
SIN_1008388	LG6	15019411	15029361	AT1G62310.1	12	20	1.66667	11	20	1.81818
SIN_1008390	LG6	14982540	14988493	NA	7	19	2.71429	8	19	2.375
SIN_1008411	LG6	14373303	14373719	NA	7	8	1.14286	7	8	1.14286
SIN_1008416	LG6	14286600	14290874	NA	NA	NA	NA	9	11	1.22222
SIN_1008418	LG6	14272559	14273019	NA	NA	NA	NA	4	7	1.75
SIN_1008422	LG6	14190359	14190787	AT5G06600.3	11	31	2.81818	5	17	3.4
SIN_1008424	LG6	14150947	14151734	NA	0	1	NA	9	23	2.55556
SIN_1008426	LG6	14072623	14072952	NA	8	16	2	15	22	1.46667
SIN_1008427	LG6	14067361	14068254	NA	11	38	3.45455	12	45	3.75
SIN_1008428	LG6	14059514	14064449	NA	3	18	6	2	15	7.5
SIN_1008430	LG6	14048790	14049654	NA	NA	NA	NA	6	11	1.83333
SIN_1008438	LG4	1079404	1082343	NA	5	16	3.2	8	19	2.375
SIN_1008439	LG4	1085114	1085605	NA	9	19	2.11111	9	17	1.88889
SIN_1008440	LG4	1085740	1087321	NA	12	38	3.16667	10	32	3.2
SIN_1008441	LG4	1109355	1109891	NA	10	18	1.8	13	16	1.23077
SIN_1008442	LG4	1114972	1122517	NA	16	52	3.25	8	27	3.375
SIN_1008443	LG4	1139945	1141237	NA	10	31	3.1	22	48	2.18182
SIN_1008444	LG4	1189190	1191489	NA	29	62	2.13793	17	40	2.35294
SIN_1008468	LG4	1974782	1977338	NA	9	14	1.55556	12	17	1.41667
SIN_1008481	LG4	2296754	2297164	NA	4	15	3.75	4	15	3.75
SIN_1008483	LG4	2348692	2350566	NA	2	10	5	2	10	5
SIN_1008485	LG4	2398954	2400833	NA	10	17	1.7	13	18	1.38462
SIN_1008547	LG11	3540507	3540800	NA	3	19	6.33333	3	19	6.33333
SIN_1008550	LG11	3545935	3546885	NA	10	20	2	8	13	1.625
SIN_1008598	LG7	11697019	11697614	NA	NA	NA	NA	1	14	14
SIN_1008662	LG7	11241070	11246912	AT5G05980.1	16	30	1.875	13	30	2.30769
SIN_1008675	LG7	11158788	11161068	AT1G22360.1	NA	NA	NA	4	6	1.5
SIN_1008684	LG7	11130248	11131796	NA	0	1	NA	4	12	3
SIN_1008703	LG7	11037005	11038306	NA	13	22	1.69231	6	14	2.33333
SIN_1008716	LG7	10962465	10963564	NA	14	43	3.07143	16	54	3.375
SIN_1008726	LG7	10911578	10915149	AT3G47570.1	6	10	1.66667	NA	NA	NA
SIN_1008848	LG3	24896260	24915372	AT4G38120.1	NA	NA	NA	5	8	1.6
SIN_1008861	LG3	24810550	24812280	AT1G74060.1	4	7	1.75	4	7	1.75
SIN_1009152	LG7	8775481	8777909	AT5G24010.1	3	7	2.33333	4	8	2
SIN_1009202	LG7	9116634	9120229	AT5G53020.1	0	1	NA	4	6	1.5
SIN_1009332	LG7	10032347	10052894	AT3G43300.1	7	8	1.14286	7	8	1.14286
SIN_1009336	LG7	10090827	10102312	AT3G02810.1	10	11	1.1	10	11	1.1
SIN_1009426	LG1	10823388	10829819	AT3G42660.1	2	3	1.5	6	8	1.33333
SIN_1009464	LG1	11182314	11182610	NA	8	13	1.625	8	6	0.75
SIN_1009474	LG1	11254988	11263933	AT3G14172.2	NA	NA	NA	6	11	1.83333
SIN_1009475	LG1	11266884	11269796	AT3G14170.1	NA	NA	NA	5	7	1.4
SIN_1009617	LG1	12242920	12243216	NA	0	1	NA	3	9	3
SIN_1009705	LG6	2634764	2635605	NA	NA	NA	NA	3	9	3
SIN_1009770	LG6	3112706	3130735	AT3G07060.1	NA	NA	NA	5	8	1.6
SIN_1009784	LG6	3246209	3250743	NA	NA	NA	NA	7	10	1.42857
SIN_1009797	LG6	3316064	3324106	AT3G45140.1	NA	NA	NA	6	7	1.16667
SIN_1009803	LG6	3392203	3395195	AT3G20810.1	NA	NA	NA	5	6	1.2
SIN_1009823	LG6	3587183	3593424	AT5G19620.1	4	7	1.75	4	7	1.75
SIN_1009843	LG11	2607764	2608192	NA	2	9	4.5	3	9	3
SIN_1009851	LG11	2420840	2421256	NA	2	8	4	NA	NA	NA
SIN_1009901	LG11	1693242	1693682	NA	5	6	1.2	NA	NA	NA
SIN_1009922	LG11	1476474	1477362	NA	NA	NA	NA	3	8	2.66667
SIN_1009931	LG11	1353969	1354454	NA	11	14	1.27273	16	15	0.9375
SIN_1009944	LG11	1242287	1244584	AT1G48120.1	4	9	2.25	NA	NA	NA
SIN_1009945	LG11	1218621	1221648	AT1G45616.1	8	16	2	20	31	1.55
SIN_1009946	LG11	1202381	1205025	AT1G47890.1	34	55	1.61765	15	24	1.6
SIN_1009949	LG11	1169760	1174537	AT1G45616.1	7	15	2.14286	39	68	1.74359
SIN_1009967	LG11	977676	979085	AT5G49690.1	0	3	NA	9	14	1.55556
SIN_1010029	LG10	371199	373908	AT1G31690.1	3	7	2.33333	NA	NA	NA
SIN_1010248	LG3	7695174	7695470	NA	2	3	1.5	4	7	1.75
SIN_1010303	LG3	8160950	8162049	NA	NA	NA	NA	5	10	2
SIN_1010378	LG3	8663635	8669185	AT3G21250.2	NA	NA	NA	13	22	1.69231
SIN_1010379	LG3	8673256	8678823	AT3G21250.2	0	1	NA	11	12	1.09091
SIN_1010385	LG3	8739087	8742839	AT3G14470.1	NA	NA	NA	4	16	4
SIN_1010386	LG3	8754029	8757320	AT3G14470.1	NA	NA	NA	5	19	3.8
SIN_1010387	LG3	8759143	8762251	AT3G14470.1	NA	NA	NA	6	13	2.16667
SIN_1010388	LG3	8765179	8768094	AT3G14470.1	NA	NA	NA	8	14	1.75
SIN_1010392	LG3	8793260	8796578	AT3G14470.1	NA	NA	NA	7	15	2.14286
SIN_1010470	LG3	9443355	9444128	NA	6	12	2	6	12	2
SIN_1010474	LG9	57366	61641	AT2G28100.1	NA	NA	NA	4	8	2
SIN_1010632	LG9	1109604	1111658	AT5G06570.1	4	9	2.25	NA	NA	NA
SIN_1010641	LG9	1185511	1188674	AT5G20950.1	3	7	2.33333	NA	NA	NA
SIN_1010656	LG9	1290639	1292940	AT5G59240.1	5	6	1.2	NA	NA	NA
SIN_1010672	LG9	1364800	1367813	AT3G07250.1	5	8	1.6	NA	NA	NA
SIN_1010684	LG9	1427393	1430728	AT1G04850.1	4	6	1.5	NA	NA	NA
SIN_1010761	LG1	12454873	12456540	AT3G02645.1	NA	NA	NA	4	10	2.5
SIN_1010878	LG1	13398430	13398714	NA	5	7	1.4	5	7	1.4
SIN_1010915	LG1	13710107	13712805	AT5G35450.1	1	9	9	NA	NA	NA
SIN_1010938	LG1	13919139	13921891	AT1G48580.1	NA	NA	NA	5	6	1.2
SIN_1011017	LG11	15084283	15086642	AT2G38420.1	2	8	4	NA	NA	NA
SIN_1011034	LG11	14993296	14996492	AT3G51740.1	6	8	1.33333	NA	NA	NA
SIN_1011037	LG11	14970407	14977023	AT5G01630.1	4	6	1.5	NA	NA	NA
SIN_1011157	LG11	14287715	14290384	AT1G34300.1	2	8	4	2	8	4
SIN_1011187	LG11	14135178	14137382	AT5G60020.1	5	10	2	5	10	2
SIN_1011221	LG11	13951113	13953252	NA	7	8	1.14286	6	9	1.5
SIN_1011294	LG3	20853284	20866182	AT1G09730.2	6	12	2	6	12	2
SIN_1011298	LG3	20900399	20904889	AT4G24510.1	3	7	2.33333	3	7	2.33333
SIN_1011525	LG7	3137832	3139205	NA	8	27	3.375	9	30	3.33333
SIN_1011608	LG7	3883097	3892630	AT5G42950.1	17	19	1.11765	17	19	1.11765
SIN_1011684	LG7	4580156	4580635	NA	6	16	2.66667	NA	NA	NA
SIN_1011841	LG5	18079303	18079994	AT1G48120.1	3	11	3.66667	4	12	3
SIN_1011844	LG5	18096730	18098094	AT5G57830.1	4	6	1.5	4	6	1.5
SIN_1011861	LG5	18298301	18299658	AT1G77330.1	15	19	1.26667	12	17	1.41667
SIN_1011915	LG8	6321908	6322936	NA	0	1	NA	7	15	2.14286
SIN_1011916	LG8	6299792	6300724	NA	NA	NA	NA	7	17	2.42857
SIN_1011917	LG8	6297343	6299051	NA	NA	NA	NA	15	19	1.26667
SIN_1011929	LG8	6110493	6112735	NA	7	24	3.42857	7	28	4
SIN_1011932	LG8	6061845	6062507	NA	NA	NA	NA	5	8	1.6
SIN_1011960	LG8	5575821	5576301	NA	4	6	1.5	NA	NA	NA
SIN_1011976	LG8	5270546	5271919	AT5G41770.1	1	12	12	1	12	12
SIN_1012012	LG8	4464390	4470806	NA	4	6	1.5	12	22	1.83333
SIN_1012020	LG8	4355658	4358094	NA	3	10	3.33333	3	10	3.33333
SIN_1012038	LG4	11725183	11726582	NA	NA	NA	NA	1	11	11
SIN_1012039	LG4	11742767	11749824	AT1G33400.1	NA	NA	NA	7	9	1.28571
SIN_1012040	LG4	11751351	11757422	AT1G17360.1	NA	NA	NA	6	7	1.16667
SIN_1012081	LG4	12098580	12105263	AT5G40520.2	NA	NA	NA	10	20	2
SIN_1012248	LG10	9071365	9072149	NA	NA	NA	NA	4	18	4.5
SIN_1012289	LG10	9793286	9793915	NA	NA	NA	NA	3	9	3
SIN_1012320	LG10	10333759	10334199	NA	12	19	1.58333	12	20	1.66667
SIN_1012335	LG10	10673035	10673805	NA	3	8	2.66667	4	9	2.25
SIN_1012339	LG10	10792269	10792688	AT5G19040.1	9	17	1.88889	8	17	2.125
SIN_1012340	LG10	10806115	10806645	AT5G19040.1	25	41	1.64	18	34	1.88889
SIN_1012349	LG10	10904807	10905748	NA	12	19	1.58333	13	20	1.53846
SIN_1012350	LG10	10946713	10947636	AT5G19040.1	18	29	1.61111	13	20	1.53846
SIN_1012351	LG10	10954443	10955324	AT5G19040.1	25	49	1.96	24	45	1.875
SIN_1012574	LG6	656579	662171	AT1G33390.1	6	10	1.66667	NA	NA	NA
SIN_1012710	LG6	19694542	19698002	AT5G58940.1	5	17	3.4	5	17	3.4
SIN_1012747	LG6	20098756	20099310	NA	3	9	3	NA	NA	NA
SIN_1012748	LG6	20102665	20103778	NA	4	7	1.75	NA	NA	NA
SIN_1012771	LG6	20303162	20304444	NA	8	12	1.5	8	13	1.625
SIN_1012851	LG6	20972811	20974393	AT4G14830.1	3	12	4	3	12	4
SIN_1013052	LG11	11462225	11465869	AT3G52600.1	6	8	1.33333	NA	NA	NA
SIN_1013053	LG11	11459097	11460731	AT2G36190.1	3	10	3.33333	NA	NA	NA
SIN_1013167	LG2	5859508	5860719	NA	4	5	1.25	8	17	2.125
SIN_1013177	LG2	5696107	5716347	NA	NA	NA	NA	4	6	1.5
SIN_1013185	LG2	5610945	5611382	NA	0	1	NA	4	8	2
SIN_1013186	LG2	5561809	5562613	NA	NA	NA	NA	11	30	2.72727
SIN_1013187	LG2	5513909	5514376	NA	7	14	2	7	14	2
SIN_1013188	LG2	5503779	5504285	NA	NA	NA	NA	2	8	4
SIN_1013189	LG2	5500234	5500704	NA	NA	NA	NA	1	23	23
SIN_1013190	LG2	5460666	5463748	AT1G33110.2	3	8	2.66667	5	18	3.6
SIN_1013192	LG2	5438193	5439173	NA	11	21	1.90909	NA	NA	NA
SIN_1013203	LG2	5376501	5376707	NA	NA	NA	NA	2	8	4
SIN_1013206	LG2	5361021	5363065	AT5G54160.1	NA	NA	NA	2	11	5.5
SIN_1013216	LG2	5262589	5283707	AT1G44835.1	10	25	2.5	11	25	2.27273
SIN_1013297	LG2	4659749	4667098	NA	3	10	3.33333	5	6	1.2
SIN_1013412	LG5	4600204	4603488	AT5G56780.1	3	10	3.33333	3	10	3.33333
SIN_1013532	LG5	5807627	5808139	NA	5	15	3	5	15	3
SIN_1013555	LG5	6195194	6199448	NA	7	8	1.14286	8	10	1.25
SIN_1013711	LG1	9681880	9685282	AT1G17980.1	7	13	1.85714	8	17	2.125
SIN_1013717	LG1	9620473	9634007	AT2G01130.1	7	10	1.42857	7	10	1.42857
SIN_1013726	LG1	9550367	9552259	AT1G15125.1	5	15	3	5	15	3
SIN_1013727	LG1	9544029	9546276	AT1G15125.1	9	18	2	11	16	1.45455
SIN_1013730	LG1	9527077	9530268	AT1G16260.1	11	13	1.18182	11	12	1.09091
SIN_1013733	LG1	9517133	9517971	AT3G03280.1	4	6	1.5	4	6	1.5
SIN_1013737	LG1	9494369	9500154	AT1G15020.2	5	12	2.4	5	12	2.4
SIN_1013978	LG1	17167962	17169733	AT2G45470.1	NA	NA	NA	3	11	3.66667
SIN_1014032	LG1	17501360	17503971	AT4G32730.2	5	9	1.8	5	9	1.8
SIN_1014145	LG1	18202140	18208264	AT1G05950.1	NA	NA	NA	7	11	1.57143
SIN_1014150	LG1	18229596	18238142	AT3G61690.1	NA	NA	NA	7	13	1.85714
SIN_1014151	LG1	18238985	18245324	AT5G63630.1	NA	NA	NA	6	8	1.33333
SIN_1014155	LG1	18274172	18279458	AT2G25410.1	NA	NA	NA	6	8	1.33333
SIN_1014161	LG1	18328651	18333052	AT3G61780.1	NA	NA	NA	4	8	2
SIN_1014167	LG1	18352999	18356929	AT4G10920.1	NA	NA	NA	3	7	2.33333
SIN_1014180	LG1	18456765	18460197	AT1G76390.1	NA	NA	NA	5	7	1.4
SIN_1014216	LG12	2226641	2231971	AT1G79570.1	5	13	2.6	8	15	1.875
SIN_1014225	LG12	2166746	2169519	AT3G20730.1	NA	NA	NA	6	9	1.5
SIN_1014317	LG12	1556503	1558141	AT1G28590.1	NA	NA	NA	12	17	1.41667
SIN_1014421	LG12	921464	926581	AT5G55100.2	2	9	4.5	2	9	4.5
SIN_1014493	LG12	470254	472492	AT3G14540.1	8	22	2.75	8	22	2.75
SIN_1014497	LG12	415066	424435	AT5G23960.2	NA	NA	NA	23	26	1.13043
SIN_1014563	LG8	21519874	21520311	NA	7	13	1.85714	11	17	1.54545
SIN_1014636	LG8	21081956	21083777	AT4G38540.1	5	6	1.2	5	6	1.2
SIN_1014665	LG8	20903429	20905210	AT2G21090.1	NA	NA	NA	5	6	1.2
SIN_1014856	LG8	19716981	19727722	AT3G19170.1	17	37	2.17647	13	32	2.46154
SIN_1014948	LG9	8935989	8936763	NA	6	10	1.66667	NA	NA	NA
SIN_1014949	LG9	8934175	8934652	NA	10	12	1.2	NA	NA	NA
SIN_1014967	LG9	8714422	8714853	NA	4	19	4.75	4	19	4.75
SIN_1014999	LG9	8257854	8258282	NA	15	40	2.66667	15	39	2.6
SIN_1015021	LG9	8040981	8043192	NA	NA	NA	NA	6	7	1.16667
SIN_1015059	LG9	7712248	7735234	AT1G08260.1	4	9	2.25	4	9	2.25
SIN_1015093	LG9	7481912	7484692	AT3G46730.1	2	9	4.5	2	9	4.5
SIN_1015138	LG9	7158480	7166658	AT5G12290.1	9	10	1.11111	9	10	1.11111
SIN_1015157	LG9	7046114	7048116	AT3G26932.1	3	10	3.33333	3	10	3.33333
SIN_1015166	LG9	6960305	6961864	AT5G56200.1	3	9	3	3	9	3
SIN_1015204	LG9	6658840	6660672	AT4G16260.1	4	8	2	4	8	2
SIN_1015215	LG9	6592323	6594477	AT4G16740.1	6	8	1.33333	6	8	1.33333
SIN_1015295	LG3	16713854	16714054	NA	3	9	3	3	9	3
SIN_1015296	LG3	16716615	16719741	AT2G33360.1	2	9	4.5	2	9	4.5
SIN_1015320	LG3	16936343	16937366	NA	26	43	1.65385	26	42	1.61538
SIN_1015368	LG3	17534252	17539114	AT2G02240.1	3	7	2.33333	3	7	2.33333
SIN_1015369	LG3	17542654	17544173	AT2G33100.1	1	9	9	1	9	9
SIN_1015387	LG3	17702672	17708541	AT5G61400.1	43	86	2	41	89	2.17073
SIN_1015388	LG3	17726719	17735561	AT3G18670.1	1	6	6	13	9	0.692308
SIN_1015391	LG3	17758486	17775691	AT2G31740.1	2	3	1.5	6	6	1
SIN_1015401	LG3	17894259	17894558	NA	NA	NA	NA	3	8	2.66667
SIN_1015402	LG3	17900746	17912288	AT1G48360.1	NA	NA	NA	2	8	4
SIN_1015411	LG3	17980887	17981432	NA	NA	NA	NA	10	16	1.6
SIN_1015456	LG6	7668152	7673452	AT5G02520.1	14	51	3.64286	18	64	3.55556
SIN_1015525	LG6	8261104	8265107	AT2G45900.1	10	12	1.2	10	12	1.2
SIN_1015528	LG6	8290109	8292160	AT1G60500.1	11	13	1.18182	6	9	1.5
SIN_1015544	LG6	8419933	8421283	NA	NA	NA	NA	4	13	3.25
SIN_1015605	LG6	9020336	9023507	AT5G59090.1	NA	NA	NA	5	6	1.2
SIN_1015606	LG6	9025485	9029065	AT5G59190.1	0	2	NA	4	6	1.5
SIN_1015622	LG6	9132183	9134655	NA	39	56	1.4359	39	56	1.4359
SIN_1015656	LG6	9386664	9387342	NA	1	2	2	4	7	1.75
SIN_1015658	LG6	9396733	9397100	NA	2	8	4	NA	NA	NA
SIN_1015691	LG6	9745535	9749491	AT5G44620.1	4	12	3	NA	NA	NA
SIN_1015715	LG3	20534210	20535818	AT4G08950.1	5	7	1.4	NA	NA	NA
SIN_1015738	LG3	20350413	20352638	AT5G65160.1	4	9	2.25	7	6	0.857143
SIN_1015743	LG3	20326355	20326723	NA	1	9	9	1	9	9
SIN_1015814	LG3	19654446	19657870	AT3G18020.1	6	12	2	NA	NA	NA
SIN_1015860	LG3	19266751	19270675	AT3G11980.1	NA	NA	NA	5	6	1.2
SIN_1015862	LG3	19256539	19260996	AT2G43990.1	NA	NA	NA	2	12	6
SIN_1015872	LG3	19177094	19181753	AT2G36970.1	NA	NA	NA	5	8	1.6
SIN_1015878	LG3	19111786	19113992	AT4G31500.1	NA	NA	NA	18	23	1.27778
SIN_1015896	LG3	18935312	18948305	AT3G59660.1	NA	NA	NA	5	7	1.4
SIN_1015903	LG3	18873782	18885216	AT2G43650.1	NA	NA	NA	8	11	1.375
SIN_1015916	LG3	18777626	18779235	AT1G60390.1	NA	NA	NA	4	6	1.5
SIN_1015920	LG3	18718637	18719637	AT1G10400.1	3	9	3	3	8	2.66667
SIN_1015925	LG3	18697541	18698173	NA	NA	NA	NA	7	18	2.57143
SIN_1015926	LG3	18692292	18692942	NA	NA	NA	NA	2	8	4
SIN_1015935	LG3	18610049	18617292	AT3G51270.1	0	2	NA	6	7	1.16667
SIN_1015968	LG3	18273477	18279048	AT2G43410.2	0	2	NA	5	8	1.6
SIN_1015981	LG5	7808914	7812143	AT1G58390.1	6	15	2.5	6	15	2.5
SIN_1015986	LG5	7878847	7880112	NA	6	11	1.83333	6	11	1.83333
SIN_1016000	LG5	7973610	7975888	NA	8	11	1.375	11	12	1.09091
SIN_1016002	LG5	8017641	8031041	AT5G20350.1	2	8	4	2	8	4
SIN_1016016	LG5	8257977	8261538	AT1G19250.1	NA	NA	NA	12	13	1.08333
SIN_1016029	LG5	8446816	8450842	NA	4	5	1.25	10	23	2.3
SIN_1016031	LG5	8456980	8467548	AT1G53600.1	NA	NA	NA	7	15	2.14286
SIN_1016054	LG5	8859704	8860120	NA	NA	NA	NA	3	11	3.66667
SIN_1016062	LG5	9019898	9021259	AT1G48120.1	8	25	3.125	NA	NA	NA
SIN_1016072	LG5	9157323	9159733	NA	9	11	1.22222	NA	NA	NA
SIN_1016087	LG5	9415397	9422322	AT2G36720.1	12	32	2.66667	11	36	3.27273
SIN_1016093	LG5	9538384	9540989	NA	11	13	1.18182	14	12	0.857143
SIN_1016096	LG5	9577858	9597985	AT5G35330.1	6	12	2	6	11	1.83333
SIN_1016108	LG5	9721793	9722362	NA	NA	NA	NA	5	8	1.6
SIN_1016110	LG5	9838617	9846407	NA	10	33	3.3	12	36	3
SIN_1016111	LG5	9856017	9856694	NA	13	41	3.15385	13	42	3.23077
SIN_1016113	LG5	9875535	9875879	AT5G19040.1	2	15	7.5	5	11	2.2
SIN_1016117	LG5	9892014	9892358	AT5G19040.1	5	9	1.8	NA	NA	NA
SIN_1016118	LG5	9892957	9893301	AT5G19040.1	4	8	2	NA	NA	NA
SIN_1016121	LG5	9898327	9898761	AT5G19040.1	6	14	2.33333	13	21	1.61538
SIN_1016122	LG5	9900241	9900717	AT5G19040.1	2	7	3.5	7	15	2.14286
SIN_1016123	LG5	9905077	9905822	AT3G23630.1	9	17	1.88889	17	30	1.76471
SIN_1016134	LG3	20131	20958	NA	4	6	1.5	13	16	1.23077
SIN_1016292	LG3	1247979	1252250	AT5G61400.1	0	1	NA	16	41	2.5625
SIN_1016302	LG3	1355239	1356222	AT5G19040.1	79	154	1.94937	85	183	2.15294
SIN_1016306	LG3	1431879	1432452	NA	NA	NA	NA	3	8	2.66667
SIN_1016319	LG3	1524337	1525153	NA	4	9	2.25	4	9	2.25
SIN_1016328	LG3	1619593	1621319	AT5G05260.1	7	9	1.28571	7	9	1.28571
SIN_1016329	LG3	1625518	1625748	NA	4	8	2	4	8	2
SIN_1016331	LG3	1642095	1642391	NA	5	7	1.4	5	7	1.4
SIN_1016332	LG3	1646667	1648728	AT5G05260.1	19	21	1.10526	19	21	1.10526
SIN_1016333	LG3	1657614	1658825	NA	6	9	1.5	6	9	1.5
SIN_1016349	LG3	1844559	1852690	AT1G05380.1	7	9	1.28571	7	10	1.42857
SIN_1016447	LG4	9345435	9348490	AT2G30070.1	5	8	1.6	5	8	1.6
SIN_1016449	LG4	9354666	9363063	NA	3	10	3.33333	3	10	3.33333
SIN_1016488	LG4	9598221	9599603	AT3G16520.3	9	11	1.22222	NA	NA	NA
SIN_1016554	LG4	10028726	10030521	AT5G52270.1	NA	NA	NA	3	7	2.33333
SIN_1016612	LG4	10442279	10442810	NA	16	63	3.9375	17	49	2.88235
SIN_1016676	LG4	10934896	10938956	AT4G23740.1	NA	NA	NA	8	10	1.25
SIN_1016677	LG4	10940194	10943138	AT4G23740.1	NA	NA	NA	6	8	1.33333
SIN_1016678	LG4	10946087	10949152	AT4G23740.1	NA	NA	NA	22	41	1.86364
SIN_1016752	LG4	11568039	11573320	AT2G38100.1	NA	NA	NA	6	8	1.33333
SIN_1016754	LG4	11585732	11589621	AT2G34930.1	0	1	NA	8	14	1.75
SIN_1016759	LG4	11607538	11609334	NA	NA	NA	NA	32	35	1.09375
SIN_1016761	LG4	11621122	11623629	NA	0	1	NA	7	18	2.57143
SIN_1016852	LG16	920242	920538	NA	3	9	3	NA	NA	NA
SIN_1016854	LG16	928593	929199	NA	NA	NA	NA	3	7	2.33333
SIN_1016982	LG16	2381342	2381641	NA	1	8	8	1	11	11
SIN_1016989	LG16	2506624	2508219	NA	0	3	NA	8	20	2.5
SIN_1017051	LG2	1832314	1839334	NA	1	3	3	5	26	5.2
SIN_1017085	LG2	1379744	1380205	NA	NA	NA	NA	7	9	1.28571
SIN_1017092	LG2	1340077	1341319	AT2G42730.2	5	7	1.4	5	7	1.4
SIN_1017101	LG2	1267400	1274391	AT1G77720.1	5	10	2	5	10	2
SIN_1017199	LG2	668736	678622	AT3G47570.1	25	27	1.08	NA	NA	NA
SIN_1017200	LG2	664468	668353	AT3G47570.1	3	9	3	NA	NA	NA
SIN_1017217	LG2	548669	550509	AT1G72100.1	6	7	1.16667	NA	NA	NA
SIN_1017222	LG2	507831	517159	AT4G02400.1	5	6	1.2	NA	NA	NA
SIN_1017234	LG2	412952	417066	AT1G09640.1	4	7	1.75	NA	NA	NA
SIN_1017235	LG2	404930	407545	AT2G47010.1	1	6	6	3	7	2.33333
SIN_1017293	LG2	34837	35980	NA	0	1	NA	11	13	1.18182
SIN_1017294	LG2	31277	32659	NA	NA	NA	NA	18	26	1.44444
SIN_1017299	LG2	1935	3767	NA	19	26	1.36842	19	27	1.42105
SIN_1017394	LG3	11037725	11042327	AT3G18180.1	6	7	1.16667	6	7	1.16667
SIN_1017396	LG3	11010523	11019515	AT3G48430.1	3	7	2.33333	3	7	2.33333
SIN_1017400	LG3	10976342	10978173	AT3G18170.1	2	8	4	2	8	4
SIN_1017407	LG3	10883536	10889801	AT1G48950.1	4	10	2.5	4	10	2.5
SIN_1017422	LG3	10772912	10774320	NA	15	28	1.86667	11	25	2.27273
SIN_1017431	LG3	10645044	10646378	NA	2	10	5	2	10	5
SIN_1017438	LG3	10538238	10539740	AT1G75280.1	3	8	2.66667	3	8	2.66667
SIN_1017439	LG3	10518887	10527907	AT5G07980.1	12	14	1.16667	12	14	1.16667
SIN_1017443	LG3	10493603	10499020	AT5G07890.1	4	7	1.75	4	7	1.75
SIN_1017473	LG3	10190934	10193540	AT3G50950.2	16	37	2.3125	16	37	2.3125
SIN_1017488	LG3	9970555	9974044	AT2G46900.1	4	15	3.75	4	16	4
SIN_1017576	LG10	6306314	6306517	NA	2	10	5	NA	NA	NA
SIN_1017614	LG10	6668849	6679486	AT4G30870.1	5	22	4.4	5	22	4.4
SIN_1017654	LG10	7154314	7154751	NA	4	12	3	4	12	3
SIN_1017687	LG10	7685806	7688748	AT1G58370.1	NA	NA	NA	4	6	1.5
SIN_1017701	LG10	8005374	8005970	NA	15	29	1.93333	14	27	1.92857
SIN_1017752	LG1	5618431	5620373	NA	4	15	3.75	NA	NA	NA
SIN_1017755	LG1	5645486	5646375	NA	2	12	6	2	12	6
SIN_1017757	LG1	5711162	5711875	NA	29	57	1.96552	25	47	1.88
SIN_1017773	LG1	5953132	5960560	NA	5	18	3.6	NA	NA	NA
SIN_1017786	LG1	6199146	6200309	NA	3	19	6.33333	3	19	6.33333
SIN_1017793	LG1	6302600	6305217	NA	12	32	2.66667	25	38	1.52
SIN_1017796	LG1	6328407	6333772	AT5G23370.1	9	36	4	19	73	3.84211
SIN_1017802	LG1	6378505	6384414	AT3G52990.2	1	7	7	3	9	3
SIN_1017808	LG1	6506336	6506800	NA	4	6	1.5	5	8	1.6
SIN_1017810	LG1	6521522	6528750	AT1G12640.1	1	11	11	3	6	2
SIN_1017813	LG1	6561397	6562731	NA	17	18	1.05882	NA	NA	NA
SIN_1017822	LG1	6693769	6696434	NA	1	12	12	NA	NA	NA
SIN_1017832	LG1	6795385	6796372	NA	4	17	4.25	NA	NA	NA
SIN_1017836	LG1	6835326	6839276	AT2G16050.1	4	10	2.5	NA	NA	NA
SIN_1017874	LG1	7300754	7304531	NA	3	8	2.66667	NA	NA	NA
SIN_1017878	LG1	7364850	7365803	NA	2	12	6	NA	NA	NA
SIN_1017890	LG1	7526424	7529814	AT2G45900.1	7	10	1.42857	NA	NA	NA
SIN_1017893	LG1	7568666	7569485	AT1G48120.1	7	15	2.14286	NA	NA	NA
SIN_1017931	LG1	8013010	8016180	NA	5	18	3.6	NA	NA	NA
SIN_1017934	LG1	8030853	8044012	AT5G41580.1	4	12	3	NA	NA	NA
SIN_1017964	LG1	8308514	8312844	AT5G53220.1	5	14	2.8	NA	NA	NA
SIN_1017968	LG1	8335709	8346184	AT5G41790.1	2	16	8	NA	NA	NA
SIN_1018408	LG6	9932990	9934405	AT3G24255.1	10	11	1.1	NA	NA	NA
SIN_1018419	LG6	10044176	10044655	NA	4	13	3.25	NA	NA	NA
SIN_1018431	LG6	10211755	10212492	NA	7	35	5	7	35	5
SIN_1018577	LG6	12054540	12056839	NA	2	13	6.5	NA	NA	NA
SIN_1018742	LG4	3564862	3565534	NA	5	8	1.6	NA	NA	NA
SIN_1018785	LG4	4021772	4023797	AT5G15310.1	9	19	2.11111	9	19	2.11111
SIN_1018840	LG4	4612681	4619506	AT1G69360.1	3	11	3.66667	3	11	3.66667
SIN_1018843	LG4	4631205	4633331	AT1G69350.1	6	7	1.16667	6	7	1.16667
SIN_1018845	LG4	4649060	4650042	NA	3	15	5	3	15	5
SIN_1018869	LG4	4910957	4911888	NA	25	74	2.96	13	37	2.84615
SIN_1018876	LG4	4981611	4991627	NA	3	8	2.66667	3	8	2.66667
SIN_1018888	LG4	5158040	5158926	NA	NA	NA	NA	11	13	1.18182
SIN_1018891	LG4	5202563	5205646	NA	7	18	2.57143	7	17	2.42857
SIN_1018892	LG4	5234152	5234712	NA	8	28	3.5	2	13	6.5
SIN_1018926	LG10	3362409	3364462	AT4G17740.1	4	8	2	4	8	2
SIN_1018974	LG10	3788695	3790586	AT4G31500.1	NA	NA	NA	2	8	4
SIN_1018975	LG10	3792995	3795861	AT4G31500.1	NA	NA	NA	5	7	1.4
SIN_1018979	LG10	3827736	3834120	AT1G59780.1	NA	NA	NA	4	21	5.25
SIN_1019015	LG10	4109078	4112818	AT1G50180.1	0	1	NA	10	13	1.3
SIN_1019016	LG10	4116005	4119214	AT1G59780.1	20	53	2.65	23	42	1.82609
SIN_1019021	LG10	4147821	4150275	AT5G55160.1	1	2	2	6	7	1.16667
SIN_1019023	LG10	4160892	4163979	AT5G43470.1	20	59	2.95	23	52	2.26087
SIN_1019025	LG10	4179867	4183080	AT1G58390.1	8	11	1.375	17	26	1.52941
SIN_1019062	LG10	4453702	4458665	AT3G55060.1	5	6	1.2	5	6	1.2
SIN_1019080	LG10	4673425	4678363	AT3G55480.2	3	11	3.66667	NA	NA	NA
SIN_1019094	LG10	4832547	4834509	AT1G12700.1	NA	NA	NA	2	9	4.5
SIN_1019095	LG10	4838003	4842166	AT3G14470.1	NA	NA	NA	15	22	1.46667
SIN_1019126	LG10	5070471	5073567	AT3G47570.1	0	1	NA	16	19	1.1875
SIN_1019128	LG10	5088075	5090058	AT3G47570.1	NA	NA	NA	17	22	1.29412
SIN_1019187	LG10	5705627	5715472	AT5G60930.1	31	36	1.16129	27	29	1.07407
SIN_1019214	LG10	6027618	6029213	NA	7	27	3.85714	4	13	3.25
SIN_1019215	LG10	6036096	6050446	AT1G65810.1	3	6	2	9	13	1.44444
SIN_1019222	LG14	1780932	1781546	NA	5	11	2.2	NA	NA	NA
SIN_1019249	LG14	2101426	2102243	NA	6	25	4.16667	3	15	5
SIN_1019261	LG14	2213623	2215057	NA	6	11	1.83333	6	11	1.83333
SIN_1019282	LG14	2435567	2438238	AT5G05260.1	NA	NA	NA	5	6	1.2
SIN_1019572	LG8	246323	255688	AT1G30520.1	7	11	1.57143	7	11	1.57143
SIN_1019632	LG8	624072	630838	AT1G29370.1	NA	NA	NA	5	6	1.2
SIN_1019633	LG8	633084	636427	AT5G15940.1	NA	NA	NA	2	8	4
SIN_1019642	LG8	681419	682866	AT1G17020.1	NA	NA	NA	2	10	5
SIN_1019643	LG8	684255	685664	AT1G17020.1	1	2	2	4	6	1.5
SIN_1019680	LG8	941073	942002	NA	2	8	4	3	11	3.66667
SIN_1019683	LG8	979078	979257	NA	1	7	7	2	16	8
SIN_1019691	LG8	1083439	1085799	AT2G14830.1	NA	NA	NA	4	6	1.5
SIN_1019692	LG8	1087785	1089002	NA	10	11	1.1	15	16	1.06667
SIN_1019695	LG8	1123458	1124266	NA	3	9	3	NA	NA	NA
SIN_1019721	LG8	1397765	1399947	NA	NA	NA	NA	15	20	1.33333
SIN_1019755	LG8	1713092	1718305	AT3G07700.1	10	11	1.1	10	11	1.1
SIN_1019776	LG8	1934592	1935759	AT4G12730.1	6	12	2	6	12	2
SIN_1019822	LG8	2388358	2389089	NA	5	13	2.6	NA	NA	NA
SIN_1019841	LG8	2593826	2596594	AT5G66870.1	2	18	9	1	10	10
SIN_1019868	LG8	2796343	2799075	AT1G19690.1	6	7	1.16667	6	7	1.16667
SIN_1019879	LG8	2880906	2886025	AT5G38560.1	8	9	1.125	8	9	1.125
SIN_1019913	LG8	3094474	3094797	NA	4	6	1.5	4	6	1.5
SIN_1019925	LG5	13513825	13514470	NA	4	6	1.5	4	7	1.75
SIN_1019926	LG5	13520586	13529503	AT2G37690.1	4	6	1.5	5	7	1.4
SIN_1019930	LG5	13548750	13549013	NA	4	9	2.25	2	7	3.5
SIN_1019934	LG5	13577419	13578229	NA	6	14	2.33333	5	9	1.8
SIN_1019935	LG5	13584782	13590537	AT4G20720.1	9	19	2.11111	5	12	2.4
SIN_1019938	LG5	13625199	13625513	NA	4	7	1.75	NA	NA	NA
SIN_1019946	LG5	13789032	13789526	NA	5	13	2.6	NA	NA	NA
SIN_1019949	LG5	13848222	13849107	NA	4	14	3.5	NA	NA	NA
SIN_1019950	LG5	13868970	13869446	NA	5	7	1.4	NA	NA	NA
SIN_1019953	LG5	13924547	13925431	NA	27	64	2.37037	21	50	2.38095
SIN_1019961	LG5	14093116	14094448	NA	1	2	2	35	22	0.628571
SIN_1019964	LG5	14131040	14137258	AT5G36890.1	9	27	3	3	21	7
SIN_1019999	LG5	14901405	14901821	NA	8	23	2.875	7	11	1.57143
SIN_1020024	LG5	15340205	15340870	NA	NA	NA	NA	5	24	4.8
SIN_1020025	LG5	15341392	15341957	NA	NA	NA	NA	6	9	1.5
SIN_1020050	LG5	15910962	15911369	NA	11	19	1.72727	6	10	1.66667
SIN_1020060	LG5	16079559	16081421	AT1G03940.1	8	15	1.875	8	15	1.875
SIN_1020063	LG5	16146411	16147182	AT3G11910.2	14	51	3.64286	11	43	3.90909
SIN_1020064	LG5	16150042	16152053	AT5G06600.2	15	58	3.86667	12	56	4.66667
SIN_1020075	LG5	16326874	16329581	AT3G55290.1	4	6	1.5	4	6	1.5
SIN_1020097	LG5	16491529	16498171	AT3G14460.1	NA	NA	NA	6	9	1.5
SIN_1020099	LG5	16517352	16520715	AT3G14470.1	1	2	2	11	26	2.36364
SIN_1020131	LG5	16790668	16793156	NA	0	1	NA	3	8	2.66667
SIN_1020134	LG5	16808038	16808907	NA	12	20	1.66667	12	20	1.66667
SIN_1020140	LG5	16847867	16854721	AT1G08680.1	NA	NA	NA	5	11	2.2
SIN_1020142	LG5	16862726	16872235	AT5G17910.1	NA	NA	NA	11	20	1.81818
SIN_1020147	LG3	6702126	6703255	NA	7	26	3.71429	8	25	3.125
SIN_1020151	LG3	6564430	6564674	NA	4	5	1.25	4	7	1.75
SIN_1020153	LG3	6454813	6455935	NA	1	11	11	6	10	1.66667
SIN_1020154	LG3	6452542	6453774	AT1G50180.1	9	13	1.44444	9	7	0.777778
SIN_1020155	LG3	6444326	6444682	NA	0	1	NA	5	7	1.4
SIN_1020157	LG3	6434317	6434961	NA	6	15	2.5	6	20	3.33333
SIN_1020159	LG3	6381418	6382346	NA	NA	NA	NA	8	14	1.75
SIN_1020160	LG3	6356744	6357106	NA	2	8	4	4	12	3
SIN_1020161	LG3	6316366	6317773	NA	3	19	6.33333	3	20	6.66667
SIN_1020189	LG3	6044221	6046548	NA	18	22	1.22222	17	22	1.29412
SIN_1020190	LG3	6033021	6038732	AT1G48380.1	6	7	1.16667	6	7	1.16667
SIN_1020195	LG3	5999308	6011146	AT1G64570.1	11	13	1.18182	10	14	1.4
SIN_1020281	LG3	5316543	5317695	NA	11	16	1.45455	11	16	1.45455
SIN_1020329	LG3	4924917	4928632	AT5G40390.1	6	9	1.5	NA	NA	NA
SIN_1020344	LG3	4818217	4824557	AT5G35450.1	20	26	1.3	NA	NA	NA
SIN_1020352	LG3	4710355	4712481	AT3G50950.2	26	48	1.84615	NA	NA	NA
SIN_1020360	LG3	4654607	4656895	AT4G17250.1	5	6	1.2	NA	NA	NA
SIN_1020363	LG3	4626567	4628588	AT5G47580.1	3	17	5.66667	NA	NA	NA
SIN_1020364	LG3	4614530	4615234	NA	4	6	1.5	NA	NA	NA
SIN_1020367	LG3	4596744	4597097	NA	11	12	1.09091	5	8	1.6
SIN_1020368	LG3	4587483	4588901	NA	1	10	10	NA	NA	NA
SIN_1020370	LG3	4569210	4571855	AT5G35450.1	11	16	1.45455	NA	NA	NA
SIN_1020375	LG3	4529344	4532121	AT3G50950.1	5	7	1.4	NA	NA	NA
SIN_1020385	LG3	4463356	4464639	AT1G59780.1	3	20	6.66667	NA	NA	NA
SIN_1020387	LG3	4449018	4451437	AT1G53350.1	7	10	1.42857	NA	NA	NA
SIN_1020408	LG3	4256202	4261735	AT1G53350.1	21	27	1.28571	20	27	1.35
SIN_1020410	LG3	4244107	4246722	AT5G35450.1	NA	NA	NA	5	10	2
SIN_1020421	LG3	4136826	4137818	NA	19	21	1.10526	19	21	1.10526
SIN_1020427	LG3	4093061	4096218	AT3G07040.1	NA	NA	NA	22	27	1.22727
SIN_1020501	LG3	3458465	3461390	AT1G48930.1	6	8	1.33333	NA	NA	NA
SIN_1020505	LG3	3432426	3436395	AT5G49970.1	5	10	2	NA	NA	NA
SIN_1020515	LG3	3311064	3313739	AT3G48080.1	18	24	1.33333	13	12	0.923077
SIN_1020579	LG6	18545082	18545949	NA	NA	NA	NA	6	12	2
SIN_1020580	LG6	18533705	18534387	NA	NA	NA	NA	6	7	1.16667
SIN_1020583	LG6	18505812	18506321	NA	NA	NA	NA	3	8	2.66667
SIN_1020585	LG6	18482892	18484927	AT5G24800.1	NA	NA	NA	6	7	1.16667
SIN_1020770	LG6	17219322	17219639	NA	2	7	3.5	4	9	2.25
SIN_1020778	LG6	17177277	17180301	AT5G11540.1	NA	NA	NA	4	7	1.75
SIN_1020849	LG6	16657171	16659270	NA	14	25	1.78571	6	7	1.16667
SIN_1020855	LG6	16609336	16612084	AT3G13850.1	5	6	1.2	5	6	1.2
SIN_1020858	LG6	16592402	16595588	AT2G26140.1	8	19	2.375	NA	NA	NA
SIN_1020903	LG6	16317944	16321559	NA	9	15	1.66667	9	14	1.55556
SIN_1020905	LG6	16307120	16307515	NA	3	4	1.33333	3	7	2.33333
SIN_1020909	LG6	16263470	16265981	AT1G51470.1	3	10	3.33333	NA	NA	NA
SIN_1020957	LG6	15922080	15922280	NA	NA	NA	NA	5	10	2
SIN_1020971	LG6	15840380	15849610	NA	2	11	5.5	NA	NA	NA
SIN_1020989	LG6	15735614	15736285	AT1G48120.1	7	11	1.57143	NA	NA	NA
SIN_1021004	LG6	15613412	15613948	NA	NA	NA	NA	2	13	6.5
SIN_1021005	LG6	15594537	15595078	NA	3	11	3.66667	2	8	4
SIN_1021013	LG6	15471489	15472670	NA	5	19	3.8	NA	NA	NA
SIN_1021057	LG2	12338828	12345600	AT4G16970.1	7	13	1.85714	7	13	1.85714
SIN_1021202	LG2	13951994	13954045	AT5G09610.1	5	14	2.8	3	8	2.66667
SIN_1021203	LG2	13957762	13958117	NA	5	20	4	9	23	2.55556
SIN_1021206	LG2	13969740	13971826	AT5G09610.1	24	62	2.58333	31	69	2.22581
SIN_1021305	LG2	14851888	14858266	AT1G70650.1	8	20	2.5	8	20	2.5
SIN_1021319	LG2	14974383	14975779	AT5G07990.1	1	3	3	9	24	2.66667
SIN_1021320	LG2	14979426	14981927	AT1G23200.1	1	2	2	8	12	1.5
SIN_1021401	LG1	3566293	3568196	NA	7	26	3.71429	7	24	3.42857
SIN_1021404	LG1	3469461	3472677	AT1G64260.1	7	17	2.42857	NA	NA	NA
SIN_1021407	LG1	3428173	3429569	NA	1	11	11	NA	NA	NA
SIN_1021410	LG1	3394409	3395188	NA	3	10	3.33333	3	10	3.33333
SIN_1021423	LG1	3141758	3142045	NA	3	5	1.66667	4	12	3
SIN_1021424	LG1	3140772	3141371	NA	NA	NA	NA	10	12	1.2
SIN_1021472	LG1	2290989	2292394	NA	4	13	3.25	2	12	6
SIN_1021548	LG1	1757225	1762880	AT4G17616.1	4	9	2.25	4	9	2.25
SIN_1021702	LG1	588289	588808	AT5G04760.1	NA	NA	NA	3	8	2.66667
SIN_1021704	LG1	566595	572397	AT4G19380.1	NA	NA	NA	4	6	1.5
SIN_1021723	LG1	335249	337717	NA	13	27	2.07692	NA	NA	NA
SIN_1021749	LG1	157918	161116	AT3G47570.1	NA	NA	NA	6	7	1.16667
SIN_1021768	LG1	18196	20341	NA	0	2	NA	2	9	4.5
SIN_1021829	LG3	15092452	15096454	AT5G06600.2	26	36	1.38462	25	39	1.56
SIN_1021854	LG3	14700853	14707976	AT1G04210.1	12	25	2.08333	NA	NA	NA
SIN_1021981	LG3	13558451	13560426	AT5G61820.1	27	29	1.07407	27	29	1.07407
SIN_1022163	LG6	25178835	25179893	NA	NA	NA	NA	9	17	1.88889
SIN_1022195	LG6	24857887	24859668	NA	6	15	2.5	6	14	2.33333
SIN_1022316	LG6	23792868	23802638	AT2G20470.1	6	11	1.83333	5	11	2.2
SIN_1022317	LG6	23784346	23787437	AT4G19191.1	1	2	2	8	11	1.375
SIN_1022370	LG6	23367537	23369051	AT2G42760.1	10	13	1.3	NA	NA	NA
SIN_1022377	LG6	23306498	23308306	AT3G07870.1	5	7	1.4	NA	NA	NA
SIN_1022379	LG6	23295415	23299334	AT3G14690.1	3	8	2.66667	NA	NA	NA
SIN_1022457	LG6	22630854	22632064	ATCG00740.1	5	6	1.2	5	6	1.2
SIN_1022653	LG8	15349226	15351679	AT3G46530.1	NA	NA	NA	3	7	2.33333
SIN_1022853	LG8	16940940	16965479	AT2G02560.1	6	7	1.16667	6	7	1.16667
SIN_1022961	LG8	17712127	17712605	AT2G02850.1	5	7	1.4	5	7	1.4
SIN_1022967	LG8	17737122	17752460	AT4G22970.2	7	8	1.14286	7	8	1.14286
SIN_1023187	LG6	7223491	7224013	NA	NA	NA	NA	2	11	5.5
SIN_1023188	LG6	7219332	7220269	NA	0	1	NA	6	7	1.16667
SIN_1023189	LG6	7210790	7212324	NA	NA	NA	NA	7	14	2
SIN_1023190	LG6	7207597	7210526	NA	NA	NA	NA	3	7	2.33333
SIN_1023210	LG6	7010437	7014628	AT2G30140.1	NA	NA	NA	6	12	2
SIN_1023212	LG6	7003632	7005276	AT1G28570.1	0	2	NA	5	13	2.6
SIN_1023217	LG6	6963678	6966578	AT2G30300.1	NA	NA	NA	5	6	1.2
SIN_1023219	LG6	6943623	6945864	AT2G30280.1	3	7	2.33333	6	12	2
SIN_1023266	LG6	6467754	6469862	AT3G26750.1	7	11	1.57143	7	11	1.57143
SIN_1023267	LG6	6446811	6451621	NA	3	8	2.66667	3	8	2.66667
SIN_1023270	LG6	6415775	6417593	AT5G58430.1	3	10	3.33333	3	10	3.33333
SIN_1023296	LG6	6080586	6091646	AT5G58410.1	11	14	1.27273	11	14	1.27273
SIN_1023339	LG6	5608153	5610426	AT1G47890.1	3	6	2	19	60	3.15789
SIN_1023340	LG6	5597861	5600547	AT2G33060.1	4	6	1.5	14	54	3.85714
SIN_1023350	LG6	5495097	5496206	AT2G35615.1	6	7	1.16667	5	8	1.6
SIN_1023467	LG6	4450871	4454231	AT2G32540.1	0	1	NA	4	6	1.5
SIN_1023478	LG5	13422743	13423776	NA	2	8	4	NA	NA	NA
SIN_1023489	LG5	13363277	13364575	NA	0	2	NA	4	9	2.25
SIN_1023530	LG5	13052139	13056542	AT3G57510.1	1	4	4	4	7	1.75
SIN_1023554	LG5	12878316	12882088	AT3G57810.2	4	7	1.75	NA	NA	NA
SIN_1023613	LG5	12486841	12487793	NA	5	10	2	5	11	2.2
SIN_1023622	LG5	12359635	12362370	AT3G18180.1	8	11	1.375	8	11	1.375
SIN_1023626	LG5	12327703	12329535	AT1G67260.2	2	12	6	2	12	6
SIN_1023645	LG5	12157707	12163591	AT5G19440.1	5	12	2.4	5	12	2.4
SIN_1023655	LG5	12043678	12048388	AT3G06350.1	4	7	1.75	4	7	1.75
SIN_1023672	LG2	11708032	11717546	AT1G21230.1	NA	NA	NA	37	48	1.2973
SIN_1023848	LG2	10006621	10007491	AT5G23370.1	3	5	1.66667	5	9	1.8
SIN_1023850	LG2	10000332	10001074	NA	6	8	1.33333	5	15	3
SIN_1023878	LG2	9640308	9643962	NA	13	24	1.84615	18	27	1.5
SIN_1023885	LG2	9587864	9588205	NA	9	22	2.44444	9	24	2.66667
SIN_1023886	LG2	9548141	9550539	AT2G29120.1	6	9	1.5	6	9	1.5
SIN_1023901	LG2	9198538	9205692	AT2G23000.1	NA	NA	NA	5	8	1.6
SIN_1024026	LG9	6507417	6509127	AT1G61110.1	3	11	3.66667	NA	NA	NA
SIN_1024047	LG9	6336314	6340610	NA	NA	NA	NA	4	8	2
SIN_1024072	LG9	6053117	6057429	AT2G27950.1	4	6	1.5	4	6	1.5
SIN_1024076	LG9	5999933	6006279	AT2G27980.1	3	7	2.33333	3	7	2.33333
SIN_1024144	LG9	5370463	5376469	AT3G45290.1	NA	NA	NA	4	6	1.5
SIN_1024253	LG9	4458328	4464406	AT1G55320.1	6	11	1.83333	NA	NA	NA
SIN_1024294	LG9	4188090	4200171	AT3G24870.1	4	10	2.5	4	10	2.5
SIN_1024302	LG9	4127232	4134020	AT3G25160.1	5	7	1.4	5	7	1.4
SIN_1024307	LG9	4102605	4104604	AT5G54010.1	5	6	1.2	NA	NA	NA
SIN_1024311	LG9	4076399	4078781	AT3G25210.1	5	7	1.4	NA	NA	NA
SIN_1024332	LG9	3939920	3942857	AT3G25410.1	8	9	1.125	NA	NA	NA
SIN_1024345	LG9	3873291	3877928	AT5G59200.1	5	6	1.2	NA	NA	NA
SIN_1024651	LG11	9499558	9509575	AT2G34357.1	6	8	1.33333	10	9	0.9
SIN_1024672	LG11	9322088	9332272	AT1G71210.1	5	6	1.2	NA	NA	NA
SIN_1024673	LG11	9309396	9317869	AT1G19110.1	3	7	2.33333	NA	NA	NA
SIN_1024677	LG11	9284211	9284932	NA	NA	NA	NA	5	9	1.8
SIN_1024678	LG11	9278439	9279155	ATCG00500.1	4	17	4.25	2	15	7.5
SIN_1024694	LG11	9109340	9120155	AT5G35560.1	3	11	3.66667	NA	NA	NA
SIN_1024854	LG11	7530282	7531053	NA	4	14	3.5	4	14	3.5
SIN_1024862	LG11	7448273	7451510	AT3G24515.1	7	14	2	7	14	2
SIN_1024875	LG11	7299662	7305116	AT5G16970.1	4	10	2.5	4	10	2.5
SIN_1024898	LG11	7088175	7090959	AT5G26880.1	4	10	2.5	4	10	2.5
SIN_1024900	LG11	7068069	7070171	AT3G46530.1	16	34	2.125	8	21	2.625
SIN_1024901	LG11	7059455	7061920	AT3G46530.1	4	23	5.75	4	25	6.25
SIN_1024919	LG11	6927672	6929410	NA	4	17	4.25	4	17	4.25
SIN_1024935	LG11	6804128	6812663	AT3G60240.3	9	14	1.55556	9	14	1.55556
SIN_1024936	LG11	6796318	6802559	AT1G05490.1	23	45	1.95652	23	45	1.95652
SIN_1024956	LG11	6585960	6607581	AT1G02205.2	2	3	1.5	5	5	1
SIN_1025085	LG11	4872081	4872551	AT5G67080.1	6	11	1.83333	6	11	1.83333
SIN_1025311	LG15	7440701	7443867	NA	1	3	3	12	9	0.75
SIN_1025322	LG15	7306504	7308590	AT5G66230.1	2	10	5	2	11	5.5
SIN_1025384	LG15	6667856	6669309	NA	NA	NA	NA	6	13	2.16667
SIN_1025497	LG15	5753574	5756199	AT2G18340.1	5	11	2.2	NA	NA	NA
SIN_1025520	LG15	5550952	5552337	AT4G36670.1	12	13	1.08333	12	13	1.08333
SIN_1025540	LG15	5374675	5376343	AT1G13280.1	5	6	1.2	5	6	1.2
SIN_1025543	LG15	5336194	5355942	AT5G38660.1	4	6	1.5	4	6	1.5
SIN_1025565	LG15	5088870	5103044	AT5G38220.1	9	13	1.44444	9	13	1.44444
SIN_1025624	LG15	4642012	4646437	AT4G37900.1	10	13	1.3	10	13	1.3
SIN_1025770	LG10	11333173	11360809	AT1G54870.1	0	2	NA	4	18	4.5
SIN_1025783	LG10	11532284	11532979	NA	0	2	NA	13	16	1.23077
SIN_1025786	LG10	11591608	11593706	NA	NA	NA	NA	4	8	2
SIN_1025914	LG10	13207393	13243877	AT1G56500.1	7	13	1.85714	5	10	2
SIN_1026122	LG10	15069011	15080202	AT4G33650.1	3	7	2.33333	6	15	2.5
SIN_1026155	LG10	15315111	15316007	AT3G19580.1	6	10	1.66667	6	10	1.66667
SIN_1026156	LG10	15317644	15318423	AT1G49900.1	3	9	3	3	9	3
SIN_1026251	LG1	3737176	3737760	NA	NA	NA	NA	2	13	6.5
SIN_1026262	LG1	3962024	3970641	NA	4	7	1.75	NA	NA	NA
SIN_1026286	LG1	4478264	4478617	NA	4	13	3.25	4	10	2.5
SIN_1026306	LG1	5025519	5026151	NA	16	37	2.3125	NA	NA	NA
SIN_1026318	LG1	5279559	5281179	AT4G16710.1	4	13	3.25	NA	NA	NA
SIN_1026321	LG1	5337378	5341556	AT5G58290.1	6	24	4	4	14	3.5
SIN_1026322	LG8	14141916	14146164	AT3G07040.1	4	10	2.5	4	10	2.5
SIN_1026323	LG8	14136423	14139040	AT3G46530.1	22	64	2.90909	17	54	3.17647
SIN_1026498	LG8	12581796	12587093	AT5G14150.1	4	9	2.25	4	9	2.25
SIN_1026510	LG8	12477444	12487482	AT1G67490.1	NA	NA	NA	6	9	1.5
SIN_1026515	LG8	12431422	12437247	AT5G43230.1	NA	NA	NA	5	6	1.2
SIN_1026523	LG8	12360882	12368000	AT1G27880.1	NA	NA	NA	4	12	3
SIN_1026576	LG8	11957335	11962265	AT1G13020.1	5	11	2.2	5	11	2.2
SIN_1026685	LG8	10864124	10867822	AT1G23890.2	4	7	1.75	NA	NA	NA
SIN_1026701	LG8	10688419	10693069	AT1G70200.1	4	10	2.5	NA	NA	NA
SIN_1026709	LG8	10619878	10626419	AT1G44350.1	3	11	3.66667	NA	NA	NA
SIN_1026766	LG8	10185071	10188369	AT1G10360.1	5	6	1.2	5	7	1.4
SIN_1026768	LG8	10177314	10178617	NA	0	4	NA	2	9	4.5
SIN_1026775	LG8	10129970	10133992	AT1G27150.1	5	8	1.6	NA	NA	NA
SIN_1026778	LG8	10113342	10115152	AT1G59720.1	5	8	1.6	NA	NA	NA
SIN_1026790	LG8	10011017	10012872	NA	5	7	1.4	5	7	1.4
SIN_1027023	LG8	8290842	8294106	NA	4	8	2	NA	NA	NA
SIN_1027085	LG8	7895578	7897490	AT1G53210.1	3	12	4	NA	NA	NA
SIN_1027103	LG8	7811457	7817390	AT2G34150.2	10	14	1.4	NA	NA	NA
SIN_1027108	LG8	7777869	7778417	AT2G45550.1	9	16	1.77778	NA	NA	NA
SIN_1027133	LG8	7507839	7508538	NA	11	16	1.45455	4	10	2.5
SIN_1027140	LG8	7432510	7435995	NA	10	11	1.1	10	11	1.1
SIN_1027141	LG8	7410682	7415830	AT1G53710.1	5	6	1.2	5	6	1.2
SIN_1027147	LG8	7275070	7275623	NA	3	7	2.33333	3	7	2.33333
