# Supplementary material for: Identification of Sesame Genomic Variations from Genome Comparison of Landrace and Variety
Source: Front Plant Sci. 2016 Aug 3;7:1169. doi: 10.3389/fpls.2016.01169 (PMC4971434; doi:10.3389/fpls.2016.01169)
Supplement: Supplementary file 10 [file Table10.XLSX]

## Sheet: Table S10
Table S10 Large effect SNPs in 'Baizhima' and 'Mishuozhima' genomes.
Genome	Sesame gene ID	LG location	Position	Reference base	Mutated base	Reference base	Mutated codon	Reference amino acid	Mutated amino acid
Baizhima	SIN_1021767	1	34407	C	G	TAG	TAC	*	Y
Baizhima	SIN_1021723	1	335326	T	G	ATG	CTG	M	L
Baizhima	SIN_1021723	1	335563	G	A	CAA	TAA	Q	*
Baizhima	SIN_1021680	1	756745	T	G	ATG	CTG	M	L
Baizhima	SIN_1021677	1	784852	T	G	TAG	GAG	*	E
Baizhima	SIN_1021583	1	1442837	T	A	TTG	TAG	L	*
Baizhima	SIN_1021423	1	3142045	A	C	TAA	TAC	*	Y
Baizhima	SIN_1021406	1	3456729	G	A	TGG	TGA	W	*
Baizhima	SIN_1021406	1	3456954	G	A	TGG	TGA	W	*
Baizhima	SIN_1021404	1	3470943	G	A	TGG	TAG	W	*
Baizhima	SIN_1021404	1	3471528	G	A	TGG	TAG	W	*
Baizhima	SIN_1021404	1	3471850	A	G	TGA	TGG	*	W
Baizhima	SIN_1021401	1	3567650	C	A	TCA	TAA	S	*
Baizhima	SIN_1021401	1	3567798	G	A	TGG	TGA	W	*
Baizhima	SIN_1021401	1	3568041	A	C	ATG	CTG	M	L
Baizhima	SIN_1026261	1	3936083	C	T	CAA	TAA	Q	*
Baizhima	SIN_1026286	1	4478447	C	T	CAA	TAA	Q	*
Baizhima	SIN_1026286	1	4478456	C	T	CAA	TAA	Q	*
Baizhima	SIN_1026306	1	5025609	G	T	GAG	TAG	E	*
Baizhima	SIN_1026306	1	5025765	A	T	ATG	TTG	M	L
Baizhima	SIN_1026306	1	5025879	G	T	GGA	TGA	G	*
Baizhima	SIN_1026306	1	5025957	C	T	CAG	TAG	Q	*
Baizhima	SIN_1026306	1	5026074	G	T	GAA	TAA	E	*
Baizhima	SIN_1026316	1	5271048	G	A	CAG	TAG	Q	*
Baizhima	SIN_1026316	1	5271389	A	T	TTG	TAG	L	*
Baizhima	SIN_1026316	1	5271717	G	A	CAG	TAG	Q	*
Baizhima	SIN_1026319	1	5296552	G	A	CAA	TAA	Q	*
Baizhima	SIN_1026320	1	5308426	C	T	TGG	TAG	W	*
Baizhima	SIN_1026321	1	5341554	T	C	TGA	CGA	*	R
Baizhima	SIN_1001208	1	5449065	G	A	TGG	TAG	W	*
Baizhima	SIN_1001209	1	5458046	C	A	GAA	TAA	E	*
Baizhima	SIN_1001210	1	5511952	A	T	AGA	TGA	R	*
Baizhima	SIN_1017757	1	5711164	A	G	TAG	CAG	*	Q
Baizhima	SIN_1017757	1	5711596	C	A	GAA	TAA	E	*
Baizhima	SIN_1017764	1	5823677	C	A	GGA	TGA	G	*
Baizhima	SIN_1017773	1	5959579	T	A	AAA	TAA	K	*
Baizhima	SIN_1017775	1	5991742	C	T	CAG	TAG	Q	*
Baizhima	SIN_1017785	1	6182717	C	T	CAG	TAG	Q	*
Baizhima	SIN_1017786	1	6199371	C	A	TCG	TAG	S	*
Baizhima	SIN_1017786	1	6199405	C	A	TAC	TAA	Y	*
Baizhima	SIN_1017786	1	6200309	A	T	TAA	TAT	*	Y
Baizhima	SIN_1017793	1	6302640	T	A	TTG	TAG	L	*
Baizhima	SIN_1017793	1	6305101	C	T	CGA	TGA	R	*
Baizhima	SIN_1017794	1	6311110	T	C	TAG	CAG	*	Q
Baizhima	SIN_1017796	1	6332929	A	C	ATG	CTG	M	L
Baizhima	SIN_1017796	1	6333006	G	A	TGG	TGA	W	*
Baizhima	SIN_1017799	1	6349371	A	T	TAG	TTG	*	L
Baizhima	SIN_1017813	1	6562324	C	T	CAA	TAA	Q	*
Baizhima	SIN_1017821	1	6686634	C	T	CAA	TAA	Q	*
Baizhima	SIN_1017832	1	6795386	T	C	TAG	TGG	*	W
Baizhima	SIN_1017836	1	6839102	G	A	CAG	TAG	Q	*
Baizhima	SIN_1017837	1	6844558	G	A	CAA	TAA	Q	*
Baizhima	SIN_1017843	1	6914746	T	G	ATG	CTG	M	L
Baizhima	SIN_1017848	1	6983631	C	T	CGA	TGA	R	*
Baizhima	SIN_1017848	1	6984168	C	T	CGA	TGA	R	*
Baizhima	SIN_1017850	1	7005053	C	T	CGA	TGA	R	*
Baizhima	SIN_1017853	1	7057648	C	T	CGA	TGA	R	*
Baizhima	SIN_1017857	1	7101354	T	A	AGA	TGA	R	*
Baizhima	SIN_1017878	1	7365080	G	A	CGA	TGA	R	*
Baizhima	SIN_1017905	1	7725626	C	T	CGA	TGA	R	*
Baizhima	SIN_1017928	1	7977061	T	G	TAG	GAG	*	E
Baizhima	SIN_1017930	1	7999451	G	T	GAA	TAA	E	*
Baizhima	SIN_1017930	1	8000274	C	T	CGA	TGA	R	*
Baizhima	SIN_1017931	1	8013076	C	T	CAG	TAG	Q	*
Baizhima	SIN_1017931	1	8016179	A	G	TAG	TGG	*	W
Baizhima	SIN_1017955	1	8239553	T	A	ATG	TTG	M	L
Baizhima	SIN_1017964	1	8312159	T	A	ATG	TTG	M	L
Baizhima	SIN_1013859	1	8509489	G	A	TGG	TGA	W	*
Baizhima	SIN_1013758	1	9316760	C	A	TCA	TAA	S	*
Baizhima	SIN_1013756	1	9354968	G	A	CAG	TAG	Q	*
Baizhima	SIN_1013737	1	9494388	C	A	TCG	TAG	S	*
Baizhima	SIN_1013736	1	9501221	A	G	TGA	CGA	*	R
Baizhima	SIN_1013725	1	9555558	C	A	TCG	TAG	S	*
Baizhima	SIN_1013714	1	9652914	T	C	TGA	CGA	*	R
Baizhima	SIN_1013708	1	9709811	C	A	GAA	TAA	E	*
Baizhima	SIN_1013681	1	9889533	C	T	TGG	TGA	W	*
Baizhima	SIN_1009491	1	11418752	T	A	ATG	TTG	M	L
Baizhima	SIN_1010916	1	13715598	A	C	ATG	CTG	M	L
Baizhima	SIN_1010916	1	13717467	T	A	TAG	AAG	*	K
Baizhima	SIN_1010955	1	14079454	C	T	CAG	TAG	Q	*
Baizhima	SIN_1003260	1	14799334	A	C	ATG	CTG	M	L
Baizhima	SIN_1008227	1	15218159	A	T	AGA	TGA	R	*
Baizhima	SIN_1017273	2	178419	C	T	CAA	TAA	Q	*
Baizhima	SIN_1017199	2	675102	C	A	TCA	TAA	S	*
Baizhima	SIN_1017042	2	1977631	G	T	TAC	TAA	Y	*
Baizhima	SIN_1017007	2	2361785	A	T	TTA	TAA	L	*
Baizhima	SIN_1007464	2	3368257	A	C	TGA	GGA	*	G
Baizhima	SIN_1007464	2	3368427	C	T	TGG	TAG	W	*
Baizhima	SIN_1007494	2	3711131	C	A	TGC	TGA	C	*
Baizhima	SIN_1007507	2	3850843	A	C	ATG	CTG	M	L
Baizhima	SIN_1013216	2	5281737	C	T	CAG	TAG	Q	*
Baizhima	SIN_1013216	2	5282274	T	G	TTA	TGA	L	*
Baizhima	SIN_1013215	2	5284771	A	T	AAG	TAG	K	*
Baizhima	SIN_1013209	2	5326910	G	T	GAG	TAG	E	*
Baizhima	SIN_1013180	2	5667547	G	A	CGA	TGA	R	*
Baizhima	SIN_1013160	2	5977435	G	T	GAA	TAA	E	*
Baizhima	SIN_1002414	2	6144438	A	T	AAA	TAA	K	*
Baizhima	SIN_1002397	2	6346362	G	A	TGG	TGA	W	*
Baizhima	SIN_1002395	2	6402634	G	A	CGA	TGA	R	*
Baizhima	SIN_1002394	2	6414544	G	A	CAG	TAG	Q	*
Baizhima	SIN_1002393	2	6415163	A	G	TAA	CAA	*	Q
Baizhima	SIN_1002382	2	6560851	A	T	ATG	TTG	M	L
Baizhima	SIN_1005376	2	6675124	T	C	TGA	TGG	*	W
Baizhima	SIN_1005376	2	6675150	T	A	AAA	TAA	K	*
Baizhima	SIN_1005402	2	7188761	G	A	TGG	TAG	W	*
Baizhima	SIN_1005404	2	7197054	A	C	ATG	CTG	M	L
Baizhima	SIN_1005405	2	7204826	G	A	TGG	TAG	W	*
Baizhima	SIN_1005405	2	7205050	G	T	GAG	TAG	E	*
Baizhima	SIN_1005407	2	7217526	T	A	AAG	TAG	K	*
Baizhima	SIN_1024011	2	7615627	G	A	TGG	TAG	W	*
Baizhima	SIN_1023985	2	7915210	T	C	TGA	CGA	*	R
Baizhima	SIN_1023985	2	7915211	G	C	TGA	TCA	*	S
Baizhima	SIN_1023943	2	8579109	A	C	ATG	CTG	M	L
Baizhima	SIN_1023943	2	8579172	C	T	CGA	TGA	R	*
Baizhima	SIN_1023906	2	9131353	T	G	ATG	CTG	M	L
Baizhima	SIN_1023885	2	9587890	C	A	GGA	TGA	G	*
Baizhima	SIN_1023885	2	9588028	C	A	GAA	TAA	E	*
Baizhima	SIN_1023885	2	9588064	G	A	CGA	TGA	R	*
Baizhima	SIN_1023885	2	9588172	G	A	CAA	TAA	Q	*
Baizhima	SIN_1023878	2	9640864	G	A	CGA	TGA	R	*
Baizhima	SIN_1023878	2	9641046	T	A	ATG	TTG	M	L
Baizhima	SIN_1023876	2	9680647	A	G	TAG	CAG	*	Q
Baizhima	SIN_1023836	2	10133482	C	T	CAG	TAG	Q	*
Baizhima	SIN_1021203	2	13957860	T	A	TAT	TAA	Y	*
Baizhima	SIN_1021206	2	13969799	G	A	CAG	TAG	Q	*
Baizhima	SIN_1021206	2	13970625	T	A	AAG	TAG	K	*
Baizhima	SIN_1021212	2	14026176	G	A	CAG	TAG	Q	*
Baizhima	SIN_1021286	2	14676370	C	G	TAC	TAG	Y	*
Baizhima	SIN_1021315	2	14940349	A	C	TAT	TAG	Y	*
Baizhima	SIN_1018395	2	15613680	T	C	TAG	CAG	*	Q
Baizhima	SIN_1018355	2	15982020	G	A	TGG	TGA	W	*
Baizhima	SIN_1018082	2	17866830	A	G	TAG	CAG	*	Q
Baizhima	SIN_1018006	2	18264739	G	A	TGG	TGA	W	*
Baizhima	SIN_1016140	3	117312	A	T	ATG	TTG	M	L
Baizhima	SIN_1016152	3	200419	A	T	ATG	TTG	M	L
Baizhima	SIN_1016188	3	455117	A	T	ATG	TTG	M	L
Baizhima	SIN_1016300	3	1342109	G	T	TAG	TAT	*	Y
Baizhima	SIN_1016302	3	1355463	G	A	CAG	TAG	Q	*
Baizhima	SIN_1016302	3	1355541	C	A	GAA	TAA	E	*
Baizhima	SIN_1016302	3	1355771	C	T	TGG	TAG	W	*
Baizhima	SIN_1016302	3	1355940	C	A	GAG	TAG	E	*
Baizhima	SIN_1016302	3	1356033	G	A	CAG	TAG	Q	*
Baizhima	SIN_1016302	3	1356119	A	T	TTG	TAG	L	*
Baizhima	SIN_1016302	3	1356195	G	A	CAA	TAA	Q	*
Baizhima	SIN_1016302	3	1356206	C	T	TGG	TAG	W	*
Baizhima	SIN_1016310	3	1470393	C	G	TAC	TAG	Y	*
Baizhima	SIN_1016317	3	1513968	G	A	CAG	TAG	Q	*
Baizhima	SIN_1016371	3	2010181	T	G	TGA	TGC	*	C
Baizhima	SIN_1001392	3	2536558	A	T	ATG	TTG	M	L
Baizhima	SIN_1001394	3	2548415	A	T	TAA	TTA	*	L
Baizhima	SIN_1002259	3	2819567	T	A	AGA	TGA	R	*
Baizhima	SIN_1002254	3	2859502	C	T	CAG	TAG	Q	*
Baizhima	SIN_1002253	3	2872293	T	G	ATG	CTG	M	L
Baizhima	SIN_1002243	3	2998041	A	T	AAG	TAG	K	*
Baizhima	SIN_1020515	3	3312526	T	A	TTG	TAG	L	*
Baizhima	SIN_1020515	3	3312627	G	T	GAA	TAA	E	*
Baizhima	SIN_1020515	3	3313257	G	T	GAG	TAG	E	*
Baizhima	SIN_1020506	3	3423805	T	G	TTA	TGA	L	*
Baizhima	SIN_1020485	3	3539571	T	A	ATG	TTG	M	L
Baizhima	SIN_1020460	3	3749753	T	A	ATG	TTG	M	L
Baizhima	SIN_1020459	3	3752433	G	T	GAG	TAG	E	*
Baizhima	SIN_1020417	3	4178350	T	C	TGA	CGA	*	R
Baizhima	SIN_1020416	3	4183848	A	T	ATG	TTG	M	L
Baizhima	SIN_1020385	3	4463605	A	T	ATG	TTG	M	L
Baizhima	SIN_1020367	3	4596833	C	A	GAA	TAA	E	*
Baizhima	SIN_1020366	3	4607155	C	T	CGA	TGA	R	*
Baizhima	SIN_1020366	3	4607199	G	A	TGG	TGA	W	*
Baizhima	SIN_1020364	3	4615195	T	A	TAT	TAA	Y	*
Baizhima	SIN_1020363	3	4627111	G	C	TCA	TGA	S	*
Baizhima	SIN_1020344	3	4818770	G	A	TGG	TAG	W	*
Baizhima	SIN_1020344	3	4822904	G	A	TGG	TGA	W	*
Baizhima	SIN_1020343	3	4826839	T	G	ATG	CTG	M	L
Baizhima	SIN_1020342	3	4842446	A	T	TTG	TAG	L	*
Baizhima	SIN_1020341	3	4844281	G	C	TAC	TAG	Y	*
Baizhima	SIN_1020338	3	4853908	A	T	TAG	TTG	*	L
Baizhima	SIN_1020305	3	5085186	A	G	TAA	CAA	*	Q
Baizhima	SIN_1020281	3	5317207	A	T	AAG	TAG	K	*
Baizhima	SIN_1020195	3	6007052	T	A	TTA	TAA	L	*
Baizhima	SIN_1020190	3	6038730	T	C	TGA	CGA	*	R
Baizhima	SIN_1020160	3	6356828	G	C	TAC	TAG	Y	*
Baizhima	SIN_1020157	3	6434385	T	A	ATG	TTG	M	L
Baizhima	SIN_1020154	3	6453175	G	T	GAG	TAG	E	*
Baizhima	SIN_1020153	3	6455013	G	A	CAA	TAA	Q	*
Baizhima	SIN_1020153	3	6455191	G	A	CAA	TAA	Q	*
Baizhima	SIN_1020153	3	6455309	A	C	TAT	TAG	Y	*
Baizhima	SIN_1020151	3	6564443	C	T	TGG	TAG	W	*
Baizhima	SIN_1020147	3	6703002	G	T	TCA	TAA	S	*
Baizhima	SIN_1005139	3	6845633	A	C	TTA	TGA	L	*
Baizhima	SIN_1005139	3	6845648	G	C	TCA	TGA	S	*
Baizhima	SIN_1005135	3	6936384	G	T	GGA	TGA	G	*
Baizhima	SIN_1005135	3	6953931	A	T	AGA	TGA	R	*
Baizhima	SIN_1005113	3	7132687	C	A	TCA	TAA	S	*
Baizhima	SIN_1005112	3	7137058	G	T	GAA	TAA	E	*
Baizhima	SIN_1005112	3	7137135	G	A	TGG	TGA	W	*
Baizhima	SIN_1005112	3	7137301	G	T	GGA	TGA	G	*
Baizhima	SIN_1005112	3	7137712	C	T	CAA	TAA	Q	*
Baizhima	SIN_1000409	3	7626536	G	A	CAG	TAG	Q	*
Baizhima	SIN_1000408	3	7636616	G	A	CAA	TAA	Q	*
Baizhima	SIN_1000408	3	7636661	C	A	GGA	TGA	G	*
Baizhima	SIN_1010248	3	7695254	A	G	TGA	CGA	*	R
Baizhima	SIN_1010306	3	8178123	C	T	CAG	TAG	Q	*
Baizhima	SIN_1010428	3	9125483	A	C	ATG	CTG	M	L
Baizhima	SIN_1017443	3	10496207	T	G	TTA	TGA	L	*
Baizhima	SIN_1017442	3	10501065	A	G	TAG	TGG	*	W
Baizhima	SIN_1017439	3	10523058	A	T	ATG	TTG	M	L
Baizhima	SIN_1017422	3	10774287	G	A	CGA	TGA	R	*
Baizhima	SIN_1017400	3	10977850	A	C	ATG	CTG	M	L
Baizhima	SIN_1022156	3	12103300	T	G	ATG	CTG	M	L
Baizhima	SIN_1022072	3	12864235	T	G	ATG	CTG	M	L
Baizhima	SIN_1022022	3	13244790	T	G	ATG	CTG	M	L
Baizhima	SIN_1021981	3	13558934	G	A	CAA	TAA	Q	*
Baizhima	SIN_1021981	3	13559093	G	A	CGA	TGA	R	*
Baizhima	SIN_1021981	3	13559701	C	T	TGG	TGA	W	*
Baizhima	SIN_1021981	3	13560021	G	A	CGA	TGA	R	*
Baizhima	SIN_1021854	3	14700859	A	T	AAG	TAG	K	*
Baizhima	SIN_1021854	3	14703477	C	T	CGA	TGA	R	*
Baizhima	SIN_1021854	3	14703702	C	T	CGA	TGA	R	*
Baizhima	SIN_1021854	3	14706795	G	T	GAG	TAG	E	*
Baizhima	SIN_1021833	3	15015071	T	A	ATG	TTG	M	L
Baizhima	SIN_1021830	3	15060499	G	A	CAG	TAG	Q	*
Baizhima	SIN_1021829	3	15094597	C	A	GAG	TAG	E	*
Baizhima	SIN_1021829	3	15094611	A	T	TTG	TAG	L	*
Baizhima	SIN_1021829	3	15094770	C	A	GGA	TGA	G	*
Baizhima	SIN_1021829	3	15094803	G	A	CAG	TAG	Q	*
Baizhima	SIN_1021807	3	15312657	T	G	TGA	GGA	*	G
Baizhima	SIN_1015226	3	15909422	G	A	TGG	TAG	W	*
Baizhima	SIN_1015226	3	15909550	T	C	TAG	CAG	*	Q
Baizhima	SIN_1015320	3	16936370	C	T	CAG	TAG	Q	*
Baizhima	SIN_1015320	3	16936415	G	T	GAA	TAA	E	*
Baizhima	SIN_1015320	3	16936436	A	T	ATG	TTG	M	L
Baizhima	SIN_1015320	3	16936445	C	T	CGA	TGA	R	*
Baizhima	SIN_1015320	3	16936478	A	T	AAA	TAA	K	*
Baizhima	SIN_1015349	3	17301585	C	A	GAG	TAG	E	*
Baizhima	SIN_1015355	3	17326167	G	A	CAG	TAG	Q	*
Baizhima	SIN_1015355	3	17326961	A	T	TTG	TAG	L	*
Baizhima	SIN_1015368	3	17539059	T	G	ATG	CTG	M	L
Baizhima	SIN_1015369	3	17543213	G	T	GAA	TAA	E	*
Baizhima	SIN_1015375	3	17616875	T	G	TAT	TAG	Y	*
Baizhima	SIN_1015387	3	17702886	G	C	TCA	TGA	S	*
Baizhima	SIN_1015387	3	17702892	C	T	TGG	TAG	W	*
Baizhima	SIN_1015387	3	17707143	T	G	ATG	CTG	M	L
Baizhima	SIN_1015387	3	17707659	G	A	CAA	TAA	Q	*
Baizhima	SIN_1015387	3	17708315	G	T	TCA	TAA	S	*
Baizhima	SIN_1015919	3	18723269	G	A	CAG	TAG	Q	*
Baizhima	SIN_1015814	3	19654453	C	T	TGG	TAG	W	*
Baizhima	SIN_1015795	3	19864163	G	C	TGA	TCA	*	S
Baizhima	SIN_1015734	3	20395312	G	A	CGA	TGA	R	*
Baizhima	SIN_1015733	3	20403334	T	A	ATG	TTG	M	L
Baizhima	SIN_1011298	3	20904296	A	C	ATG	CTG	M	L
Baizhima	SIN_1003400	3	22673677	T	G	ATG	CTG	M	L
Baizhima	SIN_1003401	3	22728734	G	A	CAG	TAG	Q	*
Baizhima	SIN_1003407	3	22844261	A	G	TAG	CAG	*	Q
Baizhima	SIN_1003407	3	22844845	G	T	TCG	TAG	S	*
Baizhima	SIN_1003408	3	22847923	C	G	TCA	TGA	S	*
Baizhima	SIN_1003408	3	22848474	C	T	CGA	TGA	R	*
Baizhima	SIN_1003408	3	22848705	T	C	TAG	CAG	*	Q
Baizhima	SIN_1003411	3	22891608	C	A	GAA	TAA	E	*
Baizhima	SIN_1003411	3	22891899	G	A	CAG	TAG	Q	*
Baizhima	SIN_1003411	3	22891992	G	A	CAG	TAG	Q	*
Baizhima	SIN_1003412	3	22896394	A	T	ATG	TTG	M	L
Baizhima	SIN_1003413	3	22931543	C	A	GAG	TAG	E	*
Baizhima	SIN_1003413	3	22931828	G	A	CGA	TGA	R	*
Baizhima	SIN_1003413	3	22931918	T	A	AGA	TGA	R	*
Baizhima	SIN_1003413	3	22931930	G	A	CGA	TGA	R	*
Baizhima	SIN_1003413	3	22932014	T	G	ATG	CTG	M	L
Baizhima	SIN_1003416	3	22983174	C	T	CGA	TGA	R	*
Baizhima	SIN_1003416	3	22983246	C	T	CAG	TAG	Q	*
Baizhima	SIN_1003416	3	22983673	G	A	TGG	TAG	W	*
Baizhima	SIN_1003416	3	22983999	T	C	TAG	CAG	*	Q
Baizhima	SIN_1003419	3	23016111	G	A	CGA	TGA	R	*
Baizhima	SIN_1003423	3	23054952	G	A	CAG	TAG	Q	*
Baizhima	SIN_1003424	3	23084116	C	T	CAG	TAG	Q	*
Baizhima	SIN_1003424	3	23084348	G	A	TGG	TAG	W	*
Baizhima	SIN_1003424	3	23084521	T	G	TGA	GGA	*	G
Baizhima	SIN_1003425	3	23092199	G	A	TGG	TAG	W	*
Baizhima	SIN_1003426	3	23136595	T	A	TAG	TTG	*	L
Baizhima	SIN_1003426	3	23136671	G	A	CAG	TAG	Q	*
Baizhima	SIN_1003429	3	23190529	T	A	ATG	TTG	M	L
Baizhima	SIN_1003429	3	23190544	G	A	CGA	TGA	R	*
Baizhima	SIN_1003434	3	23277381	C	T	CAG	TAG	Q	*
Baizhima	SIN_1003434	3	23277417	T	C	TGA	CGA	*	R
Baizhima	SIN_1009034	3	23783057	T	A	TGT	TGA	C	*
Baizhima	SIN_1008948	3	24274169	T	G	ATG	CTG	M	L
Baizhima	SIN_1008861	3	24810986	C	T	CAG	TAG	Q	*
Baizhima	SIN_1006330	4	1135	T	G	TTA	TGA	L	*
Baizhima	SIN_1006329	4	5690	C	T	CAG	TAG	Q	*
Baizhima	SIN_1006327	4	14544	C	T	CAG	TAG	Q	*
Baizhima	SIN_1008440	4	1085824	C	T	TGG	TGA	W	*
Baizhima	SIN_1008440	4	1085832	G	A	CGA	TGA	R	*
Baizhima	SIN_1008441	4	1109633	C	A	GGA	TGA	G	*
Baizhima	SIN_1008441	4	1109738	C	A	GAA	TAA	E	*
Baizhima	SIN_1008442	4	1122516	A	G	TAG	TGG	*	W
Baizhima	SIN_1008444	4	1189247	G	T	GAA	TAA	E	*
Baizhima	SIN_1008444	4	1189259	C	T	CGA	TGA	R	*
Baizhima	SIN_1008444	4	1189549	G	A	TGG	TGA	W	*
Baizhima	SIN_1008444	4	1190099	A	C	ATG	CTG	M	L
Baizhima	SIN_1008444	4	1191451	G	T	GGA	TGA	G	*
Baizhima	SIN_1008446	4	1256800	A	C	TAT	TAG	Y	*
Baizhima	SIN_1008454	4	1503980	G	A	CAG	TAG	Q	*
Baizhima	SIN_1008480	4	2290759	A	T	TTA	TAA	L	*
Baizhima	SIN_1008481	4	2297162	T	C	TAG	CAG	*	Q
Baizhima	SIN_1018742	4	3565375	G	A	CAG	TAG	Q	*
Baizhima	SIN_1018790	4	4093488	A	T	AAG	TAG	K	*
Baizhima	SIN_1018825	4	4430725	C	A	GAA	TAA	E	*
Baizhima	SIN_1018845	4	4649219	T	G	TAT	TAG	Y	*
Baizhima	SIN_1018845	4	4650040	T	C	TAA	CAA	*	Q
Baizhima	SIN_1018852	4	4729942	T	A	TGA	AGA	*	R
Baizhima	SIN_1018863	4	4844182	C	T	CAG	TAG	Q	*
Baizhima	SIN_1018864	4	4857375	C	A	TAC	TAA	Y	*
Baizhima	SIN_1018869	4	4910959	A	G	TAG	CAG	*	Q
Baizhima	SIN_1018869	4	4910999	G	T	TGC	TGA	C	*
Baizhima	SIN_1018869	4	4911581	C	T	TGG	TGA	W	*
Baizhima	SIN_1018873	4	4960741	A	T	TTA	TAA	L	*
Baizhima	SIN_1018891	4	5202616	T	A	AAG	TAG	K	*
Baizhima	SIN_1018892	4	5234153	T	C	TAG	TGG	*	W
Baizhima	SIN_1018892	4	5234313	T	G	ATG	CTG	M	L
Baizhima	SIN_1018892	4	5234574	G	A	CAG	TAG	Q	*
Baizhima	SIN_1002522	4	5661218	G	T	GGA	TGA	G	*
Baizhima	SIN_1002534	4	5863569	C	T	CAG	TAG	Q	*
Baizhima	SIN_1002536	4	5884596	C	T	CGA	TGA	R	*
Baizhima	SIN_1002538	4	5946982	C	T	CAG	TAG	Q	*
Baizhima	SIN_1001570	4	6059882	G	T	GAA	TAA	E	*
Baizhima	SIN_1001572	4	6108183	G	C	TAC	TAG	Y	*
Baizhima	SIN_1001572	4	6110418	G	A	CAG	TAG	Q	*
Baizhima	SIN_1001572	4	6113220	G	A	CAG	TAG	Q	*
Baizhima	SIN_1001572	4	6114411	C	A	GGA	TGA	G	*
Baizhima	SIN_1001572	4	6117073	C	T	TGG	TAG	W	*
Baizhima	SIN_1001573	4	6125013	C	T	CGA	TGA	R	*
Baizhima	SIN_1001575	4	6138508	T	A	TAT	TAA	Y	*
Baizhima	SIN_1001575	4	6138779	C	T	CAA	TAA	Q	*
Baizhima	SIN_1001575	4	6138803	C	T	CAA	TAA	Q	*
Baizhima	SIN_1001575	4	6138861	C	A	TCA	TAA	S	*
Baizhima	SIN_1001587	4	6288395	C	A	GAG	TAG	E	*
Baizhima	SIN_1001588	4	6301870	C	T	CAA	TAA	Q	*
Baizhima	SIN_1001588	4	6306024	C	T	CGA	TGA	R	*
Baizhima	SIN_1001588	4	6306060	A	T	AAG	TAG	K	*
Baizhima	SIN_1001588	4	6306145	C	A	TCA	TAA	S	*
Baizhima	SIN_1001589	4	6312073	C	T	CAG	TAG	Q	*
Baizhima	SIN_1001128	4	6493143	A	G	TGA	CGA	*	R
Baizhima	SIN_1002132	4	6670477	G	C	TGA	TCA	*	S
Baizhima	SIN_1002135	4	6702236	G	A	CAG	TAG	Q	*
Baizhima	SIN_1002135	4	6703058	G	A	CAA	TAA	Q	*
Baizhima	SIN_1002138	4	6783648	G	T	GAA	TAA	E	*
Baizhima	SIN_1002139	4	6785488	C	T	CAG	TAG	Q	*
Baizhima	SIN_1002144	4	6849317	C	A	GAA	TAA	E	*
Baizhima	SIN_1002152	4	6971626	G	A	CAG	TAG	Q	*
Baizhima	SIN_1002152	4	6972535	T	A	AAA	TAA	K	*
Baizhima	SIN_1000990	4	7037982	C	T	CAA	TAA	Q	*
Baizhima	SIN_1005603	4	7882443	C	A	GAG	TAG	E	*
Baizhima	SIN_1005609	4	7990148	T	G	TAA	GAA	*	E
Baizhima	SIN_1005957	4	8253013	G	A	CGA	TGA	R	*
Baizhima	SIN_1005956	4	8258261	A	G	TAA	CAA	*	Q
Baizhima	SIN_1005953	4	8273548	T	A	ATG	TTG	M	L
Baizhima	SIN_1005941	4	8373015	T	G	TAA	GAA	*	E
Baizhima	SIN_1005926	4	8487401	G	A	CGA	TGA	R	*
Baizhima	SIN_1005887	4	8689526	G	A	CGA	TGA	R	*
Baizhima	SIN_1005886	4	8699422	G	A	CAG	TAG	Q	*
Baizhima	SIN_1016438	4	9247748	A	T	ATG	TTG	M	L
Baizhima	SIN_1016449	4	9354746	C	A	GAA	TAA	E	*
Baizhima	SIN_1016612	4	10442380	C	A	GAG	TAG	E	*
Baizhima	SIN_1016612	4	10442437	G	A	CGA	TGA	R	*
Baizhima	SIN_1016612	4	10442592	C	T	TGG	TGA	W	*
Baizhima	SIN_1016612	4	10442593	C	T	TGG	TAG	W	*
Baizhima	SIN_1016612	4	10442645	G	A	CGA	TGA	R	*
Baizhima	SIN_1016612	4	10442738	T	A	ATG	TTG	M	L
Baizhima	SIN_1016705	4	11193355	C	T	CGA	TGA	R	*
Baizhima	SIN_1007180	4	14924836	T	A	TGT	TGA	C	*
Baizhima	SIN_1007124	4	15513078	G	A	CGA	TGA	R	*
Baizhima	SIN_1007113	4	15625395	G	A	CGA	TGA	R	*
Baizhima	SIN_1001858	4	16508636	T	C	TGA	TGG	*	W
Baizhima	SIN_1002441	4	17133667	T	A	ATG	TTG	M	L
Baizhima	SIN_1005436	5	24640	A	C	ATG	CTG	M	L
Baizhima	SIN_1005440	5	60616	C	T	CAG	TAG	Q	*
Baizhima	SIN_1005440	5	61581	G	A	TGG	TGA	W	*
Baizhima	SIN_1005444	5	79039	T	A	ATG	TTG	M	L
Baizhima	SIN_1003894	5	1149147	C	A	TGC	TGA	C	*
Baizhima	SIN_1003848	5	1483029	A	T	TGA	AGA	*	R
Baizhima	SIN_1003827	5	1598796	G	A	CGA	TGA	R	*
Baizhima	SIN_1007727	5	2080207	T	C	TGA	TGG	*	W
Baizhima	SIN_1007768	5	2422670	A	T	ATG	TTG	M	L
Baizhima	SIN_1007800	5	2659356	A	T	AGA	TGA	R	*
Baizhima	SIN_1007800	5	2659378	G	A	TGG	TAG	W	*
Baizhima	SIN_1007847	5	2922850	A	C	TAG	GAG	*	E
Baizhima	SIN_1007863	5	3026248	C	T	CAG	TAG	Q	*
Baizhima	SIN_1013419	5	4675082	T	A	AAG	TAG	K	*
Baizhima	SIN_1013463	5	5073338	C	T	CAA	TAA	Q	*
Baizhima	SIN_1013499	5	5452391	T	A	TGA	AGA	*	R
Baizhima	SIN_1013532	5	5807977	G	A	CGA	TGA	R	*
Baizhima	SIN_1013555	5	6195736	G	A	CAA	TAA	Q	*
Baizhima	SIN_1006352	5	7033341	T	G	ATG	CTG	M	L
Baizhima	SIN_1006355	5	7075156	C	A	GAA	TAA	E	*
Baizhima	SIN_1006355	5	7077075	T	A	AAA	TAA	K	*
Baizhima	SIN_1006363	5	7212154	G	A	CGA	TGA	R	*
Baizhima	SIN_1006393	5	7682288	T	C	TAG	CAG	*	Q
Baizhima	SIN_1006393	5	7682289	A	G	TAG	TGG	*	W
Baizhima	SIN_1015981	5	7809409	C	T	CAA	TAA	Q	*
Baizhima	SIN_1015999	5	7971416	G	A	CAA	TAA	Q	*
Baizhima	SIN_1016021	5	8333156	T	A	ATG	TTG	M	L
Baizhima	SIN_1016058	5	8929172	T	G	TAA	GAA	*	E
Baizhima	SIN_1016059	5	8929782	T	A	AAA	TAA	K	*
Baizhima	SIN_1016062	5	9020224	G	A	CAA	TAA	Q	*
Baizhima	SIN_1016065	5	9061813	A	T	AAA	TAA	K	*
Baizhima	SIN_1016076	5	9256637	T	A	AAA	TAA	K	*
Baizhima	SIN_1016087	5	9416331	G	A	CGA	TGA	R	*
Baizhima	SIN_1016093	5	9538384	T	C	TGA	TGG	*	W
Baizhima	SIN_1016095	5	9559697	A	T	ATG	TTG	M	L
Baizhima	SIN_1016096	5	9597665	C	T	CAA	TAA	Q	*
Baizhima	SIN_1016096	5	9597677	G	T	GGA	TGA	G	*
Baizhima	SIN_1016096	5	9597782	A	C	ATG	CTG	M	L
Baizhima	SIN_1016096	5	9597800	C	T	CAG	TAG	Q	*
Baizhima	SIN_1016110	5	9846346	G	A	TGG	TAG	W	*
Baizhima	SIN_1016111	5	9856090	G	C	TCA	TGA	S	*
Baizhima	SIN_1016111	5	9856093	A	T	TTA	TAA	L	*
Baizhima	SIN_1016111	5	9856109	G	A	CGA	TGA	R	*
Baizhima	SIN_1016111	5	9856226	G	A	CGA	TGA	R	*
Baizhima	SIN_1016111	5	9856691	G	A	CAA	TAA	Q	*
Baizhima	SIN_1016113	5	9875681	C	A	GGA	TGA	G	*
Baizhima	SIN_1016113	5	9875702	C	A	GAG	TAG	E	*
Baizhima	SIN_1016117	5	9892160	C	A	GGA	TGA	G	*
Baizhima	SIN_1016123	5	9905137	A	T	ATG	TTG	M	L
Baizhima	SIN_1016123	5	9905820	T	G	TAG	GAG	*	E
Baizhima	SIN_1016125	5	10015877	G	A	TGG	TAG	W	*
Baizhima	SIN_1016125	5	10016164	G	T	GGA	TGA	G	*
Baizhima	SIN_1005185	5	10254223	A	C	TGA	GGA	*	G
Baizhima	SIN_1005185	5	10254652	G	A	CAG	TAG	Q	*
Baizhima	SIN_1005186	5	10298589	G	T	TGC	TGA	C	*
Baizhima	SIN_1005198	5	10575677	G	A	CGA	TGA	R	*
Baizhima	SIN_1005201	5	10615193	C	T	CGA	TGA	R	*
Baizhima	SIN_1005207	5	10817050	G	A	CAG	TAG	Q	*
Baizhima	SIN_1005207	5	10817062	T	A	AAA	TAA	K	*
Baizhima	SIN_1005209	5	10859046	C	T	TGG	TAG	W	*
Baizhima	SIN_1005209	5	10859211	C	T	TGG	TAG	W	*
Baizhima	SIN_1005214	5	10972997	A	C	ATG	CTG	M	L
Baizhima	SIN_1005216	5	10982304	G	T	GAA	TAA	E	*
Baizhima	SIN_1005219	5	11055286	T	C	TAA	CAA	*	Q
Baizhima	SIN_1005223	5	11142131	G	A	CAG	TAG	Q	*
Baizhima	SIN_1005223	5	11142221	G	A	CGA	TGA	R	*
Baizhima	SIN_1002895	5	11239505	G	A	CAA	TAA	Q	*
Baizhima	SIN_1002890	5	11301823	G	A	TGG	TGA	W	*
Baizhima	SIN_1002889	5	11307270	C	A	GGA	TGA	G	*
Baizhima	SIN_1002889	5	11307284	C	T	TGG	TAG	W	*
Baizhima	SIN_1002889	5	11307421	G	T	TCA	TAA	S	*
Baizhima	SIN_1002889	5	11309051	C	A	GGA	TGA	G	*
Baizhima	SIN_1002889	5	11331514	G	A	CAG	TAG	Q	*
Baizhima	SIN_1002889	5	11332217	G	A	CAG	TAG	Q	*
Baizhima	SIN_1002886	5	11387394	T	A	TAT	TAA	Y	*
Baizhima	SIN_1002886	5	11390488	T	A	TTG	TAG	L	*
Baizhima	SIN_1002885	5	11408077	A	C	TTA	TGA	L	*
Baizhima	SIN_1002885	5	11408336	C	A	GAA	TAA	E	*
Baizhima	SIN_1002885	5	11408766	G	A	CGA	TGA	R	*
Baizhima	SIN_1002884	5	11450520	C	T	TGG	TGA	W	*
Baizhima	SIN_1002871	5	11611753	C	T	CAA	TAA	Q	*
Baizhima	SIN_1002870	5	11616011	C	T	CGA	TGA	R	*
Baizhima	SIN_1002867	5	11709227	A	T	TGA	AGA	*	R
Baizhima	SIN_1002867	5	11709411	G	A	CAG	TAG	Q	*
Baizhima	SIN_1002867	5	11709647	G	T	TCG	TAG	S	*
Baizhima	SIN_1002865	5	11724869	A	G	TAG	CAG	*	Q
Baizhima	SIN_1002865	5	11734865	G	A	CAA	TAA	Q	*
Baizhima	SIN_1002864	5	11738174	G	A	CAG	TAG	Q	*
Baizhima	SIN_1002864	5	11738651	C	A	GAA	TAA	E	*
Baizhima	SIN_1002864	5	11738729	T	A	ATG	TTG	M	L
Baizhima	SIN_1001418	5	11763839	G	C	TCA	TGA	S	*
Baizhima	SIN_1001419	5	11783836	C	A	TCA	TAA	S	*
Baizhima	SIN_1001419	5	11786091	A	T	AGA	TGA	R	*
Baizhima	SIN_1001420	5	11837368	G	T	GGA	TGA	G	*
Baizhima	SIN_1001422	5	11858048	C	T	CAA	TAA	Q	*
Baizhima	SIN_1001423	5	11888447	C	A	TAC	TAA	Y	*
Baizhima	SIN_1001428	5	11916734	G	A	CAA	TAA	Q	*
Baizhima	SIN_1001430	5	11953094	C	T	CAG	TAG	Q	*
Baizhima	SIN_1001431	5	11997082	G	A	CAG	TAG	Q	*
Baizhima	SIN_1001431	5	11997110	C	T	TGG	TGA	W	*
Baizhima	SIN_1001431	5	11999504	G	A	CGA	TGA	R	*
Baizhima	SIN_1023655	5	12043745	A	T	TTA	TAA	L	*
Baizhima	SIN_1023645	5	12160161	G	T	TCG	TAG	S	*
Baizhima	SIN_1023613	5	12486843	A	G	TAG	CAG	*	Q
Baizhima	SIN_1023606	5	12555275	A	C	TAT	TAG	Y	*
Baizhima	SIN_1023478	5	13422970	G	A	TGG	TGA	W	*
Baizhima	SIN_1019925	5	13514458	C	A	GAA	TAA	E	*
Baizhima	SIN_1019926	5	13522726	T	A	ATG	TTG	M	L
Baizhima	SIN_1019930	5	13549012	G	T	TGA	TTA	*	L
Baizhima	SIN_1019934	5	13577421	A	G	TAG	CAG	*	Q
Baizhima	SIN_1019935	5	13588640	A	T	ATG	TTG	M	L
Baizhima	SIN_1019936	5	13598735	C	A	TAC	TAA	Y	*
Baizhima	SIN_1019946	5	13789155	C	T	TGG	TGA	W	*
Baizhima	SIN_1019949	5	13849105	T	C	TGA	CGA	*	R
Baizhima	SIN_1019953	5	13924547	T	C	TGA	TGG	*	W
Baizhima	SIN_1019957	5	14010481	A	C	TAA	TCA	*	S
Baizhima	SIN_1019958	5	14016805	G	A	CAG	TAG	Q	*
Baizhima	SIN_1019964	5	14131103	C	T	CAA	TAA	Q	*
Baizhima	SIN_1019964	5	14131112	G	T	GAA	TAA	E	*
Baizhima	SIN_1020041	5	15747862	C	T	CAG	TAG	Q	*
Baizhima	SIN_1020041	5	15748039	T	C	TAA	CAA	*	Q
Baizhima	SIN_1020050	5	15911361	C	T	CAA	TAA	Q	*
Baizhima	SIN_1020059	5	16078312	C	T	CAA	TAA	Q	*
Baizhima	SIN_1020063	5	16146490	C	A	TCA	TAA	S	*
Baizhima	SIN_1020063	5	16146947	A	T	ATG	TTG	M	L
Baizhima	SIN_1020063	5	16146989	C	T	CAG	TAG	Q	*
Baizhima	SIN_1020063	5	16147094	G	A	TGG	TAG	W	*
Baizhima	SIN_1020063	5	16147102	A	T	AAG	TAG	K	*
Baizhima	SIN_1020063	5	16147168	C	T	CAG	TAG	Q	*
Baizhima	SIN_1020063	5	16147180	T	C	TAA	CAA	*	Q
Baizhima	SIN_1020064	5	16151029	G	A	TGG	TAG	W	*
Baizhima	SIN_1020064	5	16151711	G	A	TGG	TGA	W	*
Baizhima	SIN_1020064	5	16151728	C	A	TCG	TAG	S	*
Baizhima	SIN_1020064	5	16151955	C	T	CAG	TAG	Q	*
Baizhima	SIN_1020134	5	16808879	C	T	TGG	TAG	W	*
Baizhima	SIN_1020135	5	16816513	A	G	TAG	TGG	*	W
Baizhima	SIN_1020135	5	16816514	G	C	TAG	TAC	*	Y
Baizhima	SIN_1011777	5	17346799	C	T	CAG	TAG	Q	*
Baizhima	SIN_1011783	5	17401143	T	A	AGA	TGA	R	*
Baizhima	SIN_1011861	5	18298510	C	A	GGA	TGA	G	*
Baizhima	SIN_1011861	5	18299266	G	T	TCA	TAA	S	*
Baizhima	SIN_1011861	5	18299581	G	C	TAC	TAG	Y	*
Baizhima	SIN_1011868	5	18351484	C	T	CAG	TAG	Q	*
Baizhima	SIN_1012578	6	639135	A	T	ATG	TTG	M	L
Baizhima	SIN_1003269	6	3826745	C	T	CAG	TAG	Q	*
Baizhima	SIN_1003270	6	3833480	C	T	CAG	TAG	Q	*
Baizhima	SIN_1003287	6	3947405	G	A	CAG	TAG	Q	*
Baizhima	SIN_1003306	6	4126273	A	C	ATG	CTG	M	L
Baizhima	SIN_1003326	6	4285403	T	G	ATG	CTG	M	L
Baizhima	SIN_1023350	6	5495678	T	A	ATG	TTG	M	L
Baizhima	SIN_1023301	6	6028959	T	G	ATG	CTG	M	L
Baizhima	SIN_1023219	6	6944220	C	T	CGA	TGA	R	*
Baizhima	SIN_1015456	6	7669506	T	A	AAG	TAG	K	*
Baizhima	SIN_1015456	6	7670193	G	A	CAA	TAA	Q	*
Baizhima	SIN_1015456	6	7670314	G	T	TGC	TGA	C	*
Baizhima	SIN_1015528	6	8290207	C	A	GAA	TAA	E	*
Baizhima	SIN_1015528	6	8290476	C	T	TGG	TAG	W	*
Baizhima	SIN_1015554	6	8482917	T	A	ATG	TTG	M	L
Baizhima	SIN_1015622	6	9133893	C	T	CAA	TAA	Q	*
Baizhima	SIN_1015622	6	9134137	G	T	GAA	TAA	E	*
Baizhima	SIN_1015622	6	9134224	G	T	GAA	TAA	E	*
Baizhima	SIN_1015624	6	9146833	C	A	GAA	TAA	E	*
Baizhima	SIN_1015630	6	9193010	T	A	ATG	TTG	M	L
Baizhima	SIN_1015649	6	9313739	A	T	ATG	TTG	M	L
Baizhima	SIN_1015682	6	9637573	A	G	TAG	CAG	*	Q
Baizhima	SIN_1018408	6	9933374	A	G	TAG	CAG	*	Q
Baizhima	SIN_1018409	6	9935610	A	C	TAG	TCG	*	S
Baizhima	SIN_1018419	6	10044176	T	C	TGA	TGG	*	W
Baizhima	SIN_1018419	6	10044318	C	T	TGG	TAG	W	*
Baizhima	SIN_1018431	6	10212454	C	T	CGA	TGA	R	*
Baizhima	SIN_1018577	6	12055938	T	G	ATG	CTG	M	L
Baizhima	SIN_1018588	6	12194672	T	A	ATG	TTG	M	L
Baizhima	SIN_1005660	6	12833846	C	T	TGG	TGA	W	*
Baizhima	SIN_1005656	6	12889438	C	T	CAG	TAG	Q	*
Baizhima	SIN_1005656	6	12889777	A	T	ATG	TTG	M	L
Baizhima	SIN_1005655	6	12908941	G	T	TGC	TGA	C	*
Baizhima	SIN_1005654	6	12933558	C	A	TGA	TTA	*	L
Baizhima	SIN_1005654	6	12933558	C	G	TGA	TCA	*	S
Baizhima	SIN_1005654	6	12933591	C	T	TGG	TAG	W	*
Baizhima	SIN_1005653	6	12938257	A	T	TTA	TAA	L	*
Baizhima	SIN_1005653	6	12938354	G	A	CAG	TAG	Q	*
Baizhima	SIN_1005647	6	13060198	G	A	CAG	TAG	Q	*
Baizhima	SIN_1005636	6	13129712	C	A	GGA	TGA	G	*
Baizhima	SIN_1005636	6	13129755	A	T	TAT	TAA	Y	*
Baizhima	SIN_1005636	6	13129784	C	A	GGA	TGA	G	*
Baizhima	SIN_1005621	6	13505250	C	T	CAG	TAG	Q	*
Baizhima	SIN_1001750	6	13646658	T	C	TAG	TGG	*	W
Baizhima	SIN_1001751	6	13682029	A	C	TAA	GAA	*	E
Baizhima	SIN_1001751	6	13682032	G	A	CAA	TAA	Q	*
Baizhima	SIN_1001751	6	13682179	T	A	AAA	TAA	K	*
Baizhima	SIN_1001752	6	13705376	A	G	TAG	CAG	*	Q
Baizhima	SIN_1001752	6	13706934	G	A	CGA	TGA	R	*
Baizhima	SIN_1001752	6	13707126	T	A	AAA	TAA	K	*
Baizhima	SIN_1001756	6	13867948	C	T	CAG	TAG	Q	*
Baizhima	SIN_1008427	6	14067443	G	A	TGG	TAG	W	*
Baizhima	SIN_1008427	6	14067649	A	C	ATG	CTG	M	L
Baizhima	SIN_1008427	6	14067832	G	T	GAA	TAA	E	*
Baizhima	SIN_1008427	6	14067881	C	A	TCA	TAA	S	*
Baizhima	SIN_1008426	6	14072893	G	C	TAC	TAG	Y	*
Baizhima	SIN_1008422	6	14190638	G	T	TAC	TAA	Y	*
Baizhima	SIN_1008417	6	14286215	G	T	GGA	TGA	G	*
Baizhima	SIN_1008417	6	14286299	T	C	TAG	CAG	*	Q
Baizhima	SIN_1008411	6	14373608	G	A	CAA	TAA	Q	*
Baizhima	SIN_1008390	6	14988313	T	A	TGT	TGA	C	*
Baizhima	SIN_1008384	6	15043850	T	G	TAA	GAA	*	E
Baizhima	SIN_1008383	6	15057329	G	T	GGA	TGA	G	*
Baizhima	SIN_1008381	6	15107501	T	A	AAG	TAG	K	*
Baizhima	SIN_1008368	6	15354672	G	C	TAC	TAG	Y	*
Baizhima	SIN_1008368	6	15354750	G	C	TAC	TAG	Y	*
Baizhima	SIN_1008365	6	15387507	C	A	TGC	TGA	C	*
Baizhima	SIN_1021013	6	15472490	T	A	TGT	TGA	C	*
Baizhima	SIN_1020978	6	15811482	T	G	ATG	CTG	M	L
Baizhima	SIN_1020955	6	15929260	A	G	TAG	CAG	*	Q
Baizhima	SIN_1020903	6	16320719	G	A	CGA	TGA	R	*
Baizhima	SIN_1020903	6	16320923	G	A	CGA	TGA	R	*
Baizhima	SIN_1020903	6	16321004	G	A	CAA	TAA	Q	*
Baizhima	SIN_1020858	6	16595079	C	T	CAG	TAG	Q	*
Baizhima	SIN_1020854	6	16612460	G	A	CAG	TAG	Q	*
Baizhima	SIN_1020849	6	16657173	A	G	TGA	CGA	*	R
Baizhima	SIN_1020849	6	16657461	G	A	CGA	TGA	R	*
Baizhima	SIN_1020771	6	17218854	G	A	TGG	TAG	W	*
Baizhima	SIN_1020770	6	17219414	G	A	CGA	TGA	R	*
Baizhima	SIN_1012710	6	19694810	A	C	TTA	TGA	L	*
Baizhima	SIN_1012710	6	19697405	T	A	AAA	TAA	K	*
Baizhima	SIN_1012745	6	20087100	C	A	GGA	TGA	G	*
Baizhima	SIN_1012747	6	20098926	G	A	CGA	TGA	R	*
Baizhima	SIN_1012771	6	20303177	C	T	CGA	TGA	R	*
Baizhima	SIN_1012861	6	21021717	G	A	TGG	TGA	W	*
Baizhima	SIN_1022457	6	22631244	T	G	TTA	TGA	L	*
Baizhima	SIN_1022406	6	23067263	C	A	TAC	TAA	Y	*
Baizhima	SIN_1022397	6	23143067	G	A	TGG	TAG	W	*
Baizhima	SIN_1022384	6	23240903	A	T	ATG	TTG	M	L
Baizhima	SIN_1022382	6	23275849	A	C	ATG	CTG	M	L
Baizhima	SIN_1022380	6	23290523	A	T	ATG	TTG	M	L
Baizhima	SIN_1022316	6	23802630	A	T	ATG	TTG	M	L
Baizhima	SIN_1022195	6	24858054	C	A	GAA	TAA	E	*
Baizhima	SIN_1022162	6	25195477	T	A	TTG	TAG	L	*
Baizhima	SIN_1001197	7	10476	T	A	TAA	TTA	*	L
Baizhima	SIN_1001197	7	10542	C	T	TGG	TAG	W	*
Baizhima	SIN_1001197	7	11089	T	G	ATG	CTG	M	L
Baizhima	SIN_1001198	7	13889	G	A	CAG	TAG	Q	*
Baizhima	SIN_1001200	7	41663	T	A	AGA	TGA	R	*
Baizhima	SIN_1001201	7	67189	T	A	TTG	TAG	L	*
Baizhima	SIN_1001201	7	67443	C	T	CAG	TAG	Q	*
Baizhima	SIN_1001201	7	67663	G	A	TGG	TAG	W	*
Baizhima	SIN_1001201	7	67681	A	G	TAG	TGG	*	W
Baizhima	SIN_1001558	7	230754	G	T	GGA	TGA	G	*
Baizhima	SIN_1001564	7	401369	C	T	CAG	TAG	Q	*
Baizhima	SIN_1001566	7	496612	A	C	TAA	GAA	*	E
Baizhima	SIN_1001566	7	496621	C	A	GAA	TAA	E	*
Baizhima	SIN_1001566	7	496783	G	A	CAG	TAG	Q	*
Baizhima	SIN_1001566	7	496801	G	A	CAG	TAG	Q	*
Baizhima	SIN_1001831	7	600164	T	A	TTG	TAG	L	*
Baizhima	SIN_1001836	7	630432	C	G	TAC	TAG	Y	*
Baizhima	SIN_1001847	7	793369	C	T	CAG	TAG	Q	*
Baizhima	SIN_1001848	7	803817	C	T	TGG	TAG	W	*
Baizhima	SIN_1001853	7	860194	C	T	CGA	TGA	R	*
Baizhima	SIN_1001855	7	877673	C	A	TCA	TAA	S	*
Baizhima	SIN_1001855	7	877902	A	G	TGA	TGG	*	W
Baizhima	SIN_1004237	7	956885	G	A	CAG	TAG	Q	*
Baizhima	SIN_1004256	7	1220554	T	A	AAA	TAA	K	*
Baizhima	SIN_1004257	7	1230132	G	A	CGA	TGA	R	*
Baizhima	SIN_1004270	7	1373942	C	A	GGA	TGA	G	*
Baizhima	SIN_1004270	7	1373983	C	T	TGG	TAG	W	*
Baizhima	SIN_1004270	7	1373999	G	A	CAG	TAG	Q	*
Baizhima	SIN_1004270	7	1374050	T	A	ATG	TTG	M	L
Baizhima	SIN_1004271	7	1388172	A	G	TAG	CAG	*	Q
Baizhima	SIN_1004277	7	1553627	G	A	TGG	TAG	W	*
Baizhima	SIN_1004278	7	1565985	T	G	ATG	CTG	M	L
Baizhima	SIN_1004280	7	1593170	C	T	CAG	TAG	Q	*
Baizhima	SIN_1004280	7	1593314	C	T	CAG	TAG	Q	*
Baizhima	SIN_1004284	7	1657634	C	T	CAG	TAG	Q	*
Baizhima	SIN_1004284	7	1657812	G	A	TGG	TAG	W	*
Baizhima	SIN_1004284	7	1657817	C	T	CAG	TAG	Q	*
Baizhima	SIN_1004284	7	1657877	C	T	CAA	TAA	Q	*
Baizhima	SIN_1004285	7	1668637	G	A	CAG	TAG	Q	*
Baizhima	SIN_1004285	7	1668660	C	T	TGG	TAG	W	*
Baizhima	SIN_1005804	7	2384248	C	G	TCA	TGA	S	*
Baizhima	SIN_1005804	7	2384737	C	A	TGC	TGA	C	*
Baizhima	SIN_1002370	7	2722825	C	A	TGC	TGA	C	*
Baizhima	SIN_1002333	7	3047020	C	T	TGG	TGA	W	*
Baizhima	SIN_1002333	7	3047125	C	T	TGG	TGA	W	*
Baizhima	SIN_1002333	7	3048124	A	T	TTA	TAA	L	*
Baizhima	SIN_1002333	7	3048284	G	A	CAA	TAA	Q	*
Baizhima	SIN_1002333	7	3048349	C	T	TGG	TAG	W	*
Baizhima	SIN_1011525	7	3138243	C	T	CAG	TAG	Q	*
Baizhima	SIN_1011595	7	3798269	C	A	GAA	TAA	E	*
Baizhima	SIN_1007282	7	6237580	T	C	TAG	CAG	*	Q
Baizhima	SIN_1007314	7	6593790	G	A	CGA	TGA	R	*
Baizhima	SIN_1007314	7	6597774	G	A	CAG	TAG	Q	*
Baizhima	SIN_1007314	7	6597799	A	T	TAT	TAA	Y	*
Baizhima	SIN_1007314	7	6598439	G	A	CGA	TGA	R	*
Baizhima	SIN_1007314	7	6598547	C	A	GGA	TGA	G	*
Baizhima	SIN_1007314	7	6598676	T	A	ATG	TTG	M	L
Baizhima	SIN_1007331	7	6757909	C	T	CGA	TGA	R	*
Baizhima	SIN_1000532	7	7631241	A	C	TGA	GGA	*	G
Baizhima	SIN_1004695	7	7675234	A	C	ATG	CTG	M	L
Baizhima	SIN_1004758	7	8132216	C	T	TGG	TAG	W	*
Baizhima	SIN_1004801	7	8486823	C	A	GGA	TGA	G	*
Baizhima	SIN_1009248	7	9416358	T	G	TTA	TGA	L	*
Baizhima	SIN_1008813	7	10342859	A	G	TGA	CGA	*	R
Baizhima	SIN_1008716	7	10962578	G	A	CAG	TAG	Q	*
Baizhima	SIN_1008703	7	11037390	C	T	CAG	TAG	Q	*
Baizhima	SIN_1008703	7	11037647	C	A	TAC	TAA	Y	*
Baizhima	SIN_1008703	7	11037658	G	A	TGG	TAG	W	*
Baizhima	SIN_1019572	8	252655	C	T	TGG	TAG	W	*
Baizhima	SIN_1019572	8	253134	G	A	CAG	TAG	Q	*
Baizhima	SIN_1019572	8	253472	G	C	TCA	TGA	S	*
Baizhima	SIN_1019654	8	747286	T	G	ATG	CTG	M	L
Baizhima	SIN_1019655	8	752491	T	G	ATG	CTG	M	L
Baizhima	SIN_1019677	8	910678	A	G	TAA	CAA	*	Q
Baizhima	SIN_1019677	8	910749	C	T	TGG	TAG	W	*
Baizhima	SIN_1019681	8	948149	G	A	CAG	TAG	Q	*
Baizhima	SIN_1019702	8	1172547	T	C	TAA	CAA	*	Q
Baizhima	SIN_1019739	8	1580856	A	G	TAG	TGG	*	W
Baizhima	SIN_1019817	8	2343267	T	G	ATG	CTG	M	L
Baizhima	SIN_1019822	8	2388358	T	C	TGA	TGG	*	W
Baizhima	SIN_1019822	8	2388367	C	T	TGG	TGA	W	*
Baizhima	SIN_1019822	8	2388900	C	A	GAG	TAG	E	*
Baizhima	SIN_1019841	8	2596185	G	T	GAG	TAG	E	*
Baizhima	SIN_1019866	8	2789519	T	G	TAT	TAG	Y	*
Baizhima	SIN_1019868	8	2798954	C	G	TCA	TGA	S	*
Baizhima	SIN_1019871	8	2814833	C	T	CAG	TAG	Q	*
Baizhima	SIN_1006601	8	3667576	G	A	TGG	TGA	W	*
Baizhima	SIN_1006649	8	4088079	A	C	TGA	GGA	*	G
Baizhima	SIN_1012020	8	4355759	C	A	GGA	TGA	G	*
Baizhima	SIN_1011976	8	5270990	C	A	TGC	TGA	C	*
Baizhima	SIN_1011976	8	5271453	C	T	CAA	TAA	Q	*
Baizhima	SIN_1011947	8	5736691	C	T	TGG	TGA	W	*
Baizhima	SIN_1011929	8	6112654	G	A	CAG	TAG	Q	*
Baizhima	SIN_1001928	8	6408949	T	C	TAA	CAA	*	Q
Baizhima	SIN_1001941	8	6725082	C	T	CGA	TGA	R	*
Baizhima	SIN_1001941	8	6725142	C	T	CAG	TAG	Q	*
Baizhima	SIN_1001941	8	6725157	A	T	AAA	TAA	K	*
Baizhima	SIN_1001941	8	6726905	C	T	CAG	TAG	Q	*
Baizhima	SIN_1001941	8	6726915	C	G	TCA	TGA	S	*
Baizhima	SIN_1001941	8	6726995	A	T	AGA	TGA	R	*
Baizhima	SIN_1001984	8	6850552	A	C	TAG	GAG	*	E
Baizhima	SIN_1027145	8	7295724	G	A	CAG	TAG	Q	*
Baizhima	SIN_1027143	8	7344726	C	A	TCA	TAA	S	*
Baizhima	SIN_1027134	8	7504812	G	T	TGC	TGA	C	*
Baizhima	SIN_1027133	8	7508000	G	A	CAG	TAG	Q	*
Baizhima	SIN_1027133	8	7508512	A	T	TAT	TAA	Y	*
Baizhima	SIN_1027108	8	7778149	G	A	TGG	TAG	W	*
Baizhima	SIN_1027108	8	7778252	T	A	TGT	TGA	C	*
Baizhima	SIN_1027103	8	7812940	A	C	ATG	CTG	M	L
Baizhima	SIN_1027073	8	7964740	G	A	TGG	TAG	W	*
Baizhima	SIN_1027028	8	8265622	T	G	ATG	CTG	M	L
Baizhima	SIN_1027002	8	8420493	G	T	GAA	TAA	E	*
Baizhima	SIN_1026897	8	9078536	C	T	CAG	TAG	Q	*
Baizhima	SIN_1026897	8	9078920	C	T	CAA	TAA	Q	*
Baizhima	SIN_1026822	8	9721742	T	G	TAG	GAG	*	E
Baizhima	SIN_1026808	8	9864482	T	A	TAG	AAG	*	K
Baizhima	SIN_1026790	8	10012062	G	A	CAG	TAG	Q	*
Baizhima	SIN_1026713	8	10593554	G	A	CGA	TGA	R	*
Baizhima	SIN_1026713	8	10593655	G	T	TCG	TAG	S	*
Baizhima	SIN_1026709	8	10626418	A	G	TAG	TGG	*	W
Baizhima	SIN_1026691	8	10787558	C	T	CAG	TAG	Q	*
Baizhima	SIN_1026691	8	10787651	C	T	CAG	TAG	Q	*
Baizhima	SIN_1026614	8	11521641	G	T	GAA	TAA	E	*
Baizhima	SIN_1026499	8	12576195	A	C	ATG	CTG	M	L
Baizhima	SIN_1026498	8	12582699	C	A	TCG	TAG	S	*
Baizhima	SIN_1026323	8	14138708	C	T	CGA	TGA	R	*
Baizhima	SIN_1022747	8	16179997	T	C	TAA	CAA	*	Q
Baizhima	SIN_1022813	8	16660891	C	T	CAG	TAG	Q	*
Baizhima	SIN_1022813	8	16660894	C	T	CAG	TAG	Q	*
Baizhima	SIN_1022854	8	16980912	G	C	TAC	TAG	Y	*
Baizhima	SIN_1022855	8	16995184	A	T	TTA	TAA	L	*
Baizhima	SIN_1022949	8	17662974	G	A	CGA	TGA	R	*
Baizhima	SIN_1022960	8	17710165	G	T	TGC	TGA	C	*
Baizhima	SIN_1022961	8	17712470	C	A	TGC	TGA	C	*
Baizhima	SIN_1014935	8	19255722	C	T	TGG	TGA	W	*
Baizhima	SIN_1014856	8	19722126	C	T	CAA	TAA	Q	*
Baizhima	SIN_1014856	8	19723135	C	T	CAG	TAG	Q	*
Baizhima	SIN_1014788	8	20162103	T	G	ATG	CTG	M	L
Baizhima	SIN_1014562	8	21523738	G	A	CAG	TAG	Q	*
Baizhima	SIN_1010661	9	1317822	G	A	TGG	TAG	W	*
Baizhima	SIN_1010663	9	1328954	C	T	CGA	TGA	R	*
Baizhima	SIN_1010680	9	1411823	C	G	TGA	TCA	*	S
Baizhima	SIN_1010744	9	1798168	T	G	ATG	CTG	M	L
Baizhima	SIN_1010744	9	1798204	C	A	GGA	TGA	G	*
Baizhima	SIN_1024383	9	3563799	G	A	TGG	TGA	W	*
Baizhima	SIN_1024342	9	3887550	C	T	CAA	TAA	Q	*
Baizhima	SIN_1024250	9	4480579	T	A	ATG	TTG	M	L
Baizhima	SIN_1024239	9	4564606	A	G	TAG	TGG	*	W
Baizhima	SIN_1015211	9	6614720	A	T	ATG	TTG	M	L
Baizhima	SIN_1015210	9	6620881	T	G	ATG	CTG	M	L
Baizhima	SIN_1015160	9	7013087	C	T	CGA	TGA	R	*
Baizhima	SIN_1015151	9	7089126	A	C	ATG	CTG	M	L
Baizhima	SIN_1015101	9	7435545	C	A	GGA	TGA	G	*
Baizhima	SIN_1015100	9	7451610	A	T	AAG	TAG	K	*
Baizhima	SIN_1015098	9	7456164	A	C	TAT	TAG	Y	*
Baizhima	SIN_1015093	9	7482167	A	T	ATG	TTG	M	L
Baizhima	SIN_1015086	9	7539138	C	T	TGG	TGA	W	*
Baizhima	SIN_1015073	9	7613862	G	T	TCA	TAA	S	*
Baizhima	SIN_1015016	9	8083279	A	T	TAA	AAA	*	K
Baizhima	SIN_1014999	9	8258086	C	G	TCA	TGA	S	*
Baizhima	SIN_1006508	9	10334501	T	C	TGA	TGG	*	W
Baizhima	SIN_1008362	9	11008887	C	G	TGA	TCA	*	S
Baizhima	SIN_1008360	9	11038801	A	C	TAA	TAC	*	Y
Baizhima	SIN_1008358	9	11051234	C	G	TGA	TCA	*	S
Baizhima	SIN_1008357	9	11054687	G	T	GAG	TAG	E	*
Baizhima	SIN_1009985	10	122326	G	A	CAA	TAA	Q	*
Baizhima	SIN_1010020	10	326577	A	G	TAG	TGG	*	W
Baizhima	SIN_1002540	10	2219053	A	T	ATG	TTG	M	L
Baizhima	SIN_1001604	10	2348352	A	C	ATG	CTG	M	L
Baizhima	SIN_1002786	10	2578451	G	A	CAG	TAG	Q	*
Baizhima	SIN_1002804	10	2680706	C	T	CAG	TAG	Q	*
Baizhima	SIN_1002804	10	2681139	C	A	TGC	TGA	C	*
Baizhima	SIN_1002805	10	2692424	A	C	ATG	CTG	M	L
Baizhima	SIN_1002814	10	2763409	A	C	ATG	CTG	M	L
Baizhima	SIN_1019016	10	4116192	G	A	TGG	TAG	W	*
Baizhima	SIN_1019016	10	4118108	G	T	GGA	TGA	G	*
Baizhima	SIN_1019016	10	4119161	G	T	GGA	TGA	G	*
Baizhima	SIN_1019023	10	4161140	G	A	CAA	TAA	Q	*
Baizhima	SIN_1019023	10	4163553	T	A	AGA	TGA	R	*
Baizhima	SIN_1019023	10	4163792	C	T	TGG	TAG	W	*
Baizhima	SIN_1019070	10	4547047	C	A	GAG	TAG	E	*
Baizhima	SIN_1019125	10	5062308	T	A	ATG	TTG	M	L
Baizhima	SIN_1019162	10	5443940	A	T	ATG	TTG	M	L
Baizhima	SIN_1019199	10	5908170	A	T	ATG	TTG	M	L
Baizhima	SIN_1019205	10	5955237	G	A	CAG	TAG	Q	*
Baizhima	SIN_1019207	10	5961406	G	A	CAG	TAG	Q	*
Baizhima	SIN_1019214	10	6027620	A	G	TAG	CAG	*	Q
Baizhima	SIN_1019214	10	6027650	G	A	CAG	TAG	Q	*
Baizhima	SIN_1019214	10	6027677	G	A	CAA	TAA	Q	*
Baizhima	SIN_1019214	10	6028349	G	A	CGA	TGA	R	*
Baizhima	SIN_1017576	10	6306361	C	A	GAG	TAG	E	*
Baizhima	SIN_1017587	10	6392093	A	G	TGA	TGG	*	W
Baizhima	SIN_1017614	10	6672380	C	T	CAA	TAA	Q	*
Baizhima	SIN_1017614	10	6675188	A	T	AGA	TGA	R	*
Baizhima	SIN_1017654	10	7154464	C	T	CAG	TAG	Q	*
Baizhima	SIN_1017684	10	7637245	C	T	CAA	TAA	Q	*
Baizhima	SIN_1017701	10	8005785	G	T	GAA	TAA	E	*
Baizhima	SIN_1017715	10	8147950	G	A	CGA	TGA	R	*
Baizhima	SIN_1017729	10	8330811	G	T	TCG	TAG	S	*
Baizhima	SIN_1017744	10	8658217	C	T	TGG	TGA	W	*
Baizhima	SIN_1017744	10	8658321	G	A	CGA	TGA	R	*
Baizhima	SIN_1012280	10	9630986	A	G	TAG	CAG	*	Q
Baizhima	SIN_1012292	10	9809537	C	A	GGA	TGA	G	*
Baizhima	SIN_1012292	10	9809577	G	C	TAC	TAG	Y	*
Baizhima	SIN_1012292	10	9809699	T	A	AAG	TAG	K	*
Baizhima	SIN_1012296	10	9831570	C	T	CAG	TAG	Q	*
Baizhima	SIN_1012313	10	10163392	T	A	AGA	TGA	R	*
Baizhima	SIN_1012320	10	10333761	A	G	TAA	CAA	*	Q
Baizhima	SIN_1012320	10	10333833	G	A	CAG	TAG	Q	*
Baizhima	SIN_1012337	10	10707231	G	A	TGG	TAG	W	*
Baizhima	SIN_1012339	10	10792295	G	A	CAG	TAG	Q	*
Baizhima	SIN_1012339	10	10792499	G	A	CAG	TAG	Q	*
Baizhima	SIN_1012339	10	10792601	T	A	AAG	TAG	K	*
Baizhima	SIN_1012340	10	10806117	A	C	TAG	GAG	*	E
Baizhima	SIN_1012340	10	10806629	C	T	TGG	TAG	W	*
Baizhima	SIN_1012349	10	10905234	G	T	GGA	TGA	G	*
Baizhima	SIN_1012351	10	10954839	G	C	TAC	TAG	Y	*
Baizhima	SIN_1025852	10	12423603	C	T	TGG	TAG	W	*
Baizhima	SIN_1025855	10	12468880	G	T	GAG	TAG	E	*
Baizhima	SIN_1025855	10	12469174	T	A	TGA	AGA	*	R
Baizhima	SIN_1025909	10	13151255	A	C	ATG	CTG	M	L
Baizhima	SIN_1025914	10	13217019	T	G	ATG	CTG	M	L
Baizhima	SIN_1025914	10	13217413	C	A	GGA	TGA	G	*
Baizhima	SIN_1025930	10	13369685	C	A	TAG	TAT	*	Y
Baizhima	SIN_1026227	10	15810375	G	C	TCA	TGA	S	*
Baizhima	SIN_1004525	10	16502950	C	T	CAG	TAG	Q	*
Baizhima	SIN_1002262	10	16792781	C	T	CAA	TAA	Q	*
Baizhima	SIN_1002262	10	16793195	C	T	CGA	TGA	R	*
Baizhima	SIN_1002262	10	16793297	A	T	AAA	TAA	K	*
Baizhima	SIN_1002263	10	16796074	C	T	CAG	TAG	Q	*
Baizhima	SIN_1002263	10	16796095	C	T	CGA	TGA	R	*
Baizhima	SIN_1002263	10	16796216	G	A	TGG	TAG	W	*
Baizhima	SIN_1002263	10	16796416	C	T	CAG	TAG	Q	*
Baizhima	SIN_1002263	10	16796632	A	T	AAG	TAG	K	*
Baizhima	SIN_1002263	10	16796848	C	T	CAG	TAG	Q	*
Baizhima	SIN_1002263	10	16797266	G	A	TGG	TAG	W	*
Baizhima	SIN_1002263	10	16797622	A	T	AAG	TAG	K	*
Baizhima	SIN_1002264	10	16798457	C	T	CGA	TGA	R	*
Baizhima	SIN_1002280	10	16986643	C	A	GGA	TGA	G	*
Baizhima	SIN_1002280	10	16987294	G	A	CAA	TAA	Q	*
Baizhima	SIN_1002280	10	16987375	T	G	ATG	CTG	M	L
Baizhima	SIN_1009946	11	1204218	G	T	TCA	TAA	S	*
Baizhima	SIN_1009946	11	1204959	G	A	CAG	TAG	Q	*
Baizhima	SIN_1008506	11	2762585	G	T	GGA	TGA	G	*
Baizhima	SIN_1008547	11	3540507	T	G	TGA	TGC	*	C
Baizhima	SIN_1008550	11	3546234	G	A	CAA	TAA	Q	*
Baizhima	SIN_1008553	11	3582155	C	A	GAG	TAG	E	*
Baizhima	SIN_1008565	11	3763579	A	G	TAG	TGG	*	W
Baizhima	SIN_1001977	11	4374497	T	A	TGT	TGA	C	*
Baizhima	SIN_1001973	11	4419621	T	C	TGA	TGG	*	W
Baizhima	SIN_1001963	11	4572698	C	A	TGC	TGA	C	*
Baizhima	SIN_1025098	11	4690871	C	T	TGG	TAG	W	*
Baizhima	SIN_1024985	11	6246832	G	A	TGG	TAG	W	*
Baizhima	SIN_1024985	11	6247121	C	A	TGC	TGA	C	*
Baizhima	SIN_1024985	11	6247341	C	T	CAG	TAG	Q	*
Baizhima	SIN_1024937	11	6788191	C	T	TGG	TAG	W	*
Baizhima	SIN_1024912	11	6976036	A	T	AAG	TAG	K	*
Baizhima	SIN_1024912	11	6976162	C	T	CAG	TAG	Q	*
Baizhima	SIN_1024901	11	7060018	T	A	AAG	TAG	K	*
Baizhima	SIN_1024898	11	7088730	G	C	TAC	TAG	Y	*
Baizhima	SIN_1024883	11	7202583	C	T	CAA	TAA	Q	*
Baizhima	SIN_1024872	11	7337298	A	T	TTG	TAG	L	*
Baizhima	SIN_1024862	11	7451427	C	T	TGG	TGA	W	*
Baizhima	SIN_1024805	11	8066186	G	A	TGG	TGA	W	*
Baizhima	SIN_1024792	11	8188124	C	A	GGA	TGA	G	*
Baizhima	SIN_1024766	11	8434718	T	C	TAA	CAA	*	Q
Baizhima	SIN_1024766	11	8434719	A	T	TAA	TTA	*	L
Baizhima	SIN_1024736	11	8737279	G	C	TAC	TAG	Y	*
Baizhima	SIN_1024681	11	9235125	T	A	TTA	TAA	L	*
Baizhima	SIN_1024678	11	9278609	G	A	CAA	TAA	Q	*
Baizhima	SIN_1003489	11	10141734	T	A	AAA	TAA	K	*
Baizhima	SIN_1013156	11	10619928	A	G	TGA	CGA	*	R
Baizhima	SIN_1013156	11	10620041	C	T	TGG	TAG	W	*
Baizhima	SIN_1013122	11	10854045	G	A	CGA	TGA	R	*
Baizhima	SIN_1013120	11	10866399	C	T	CAA	TAA	Q	*
Baizhima	SIN_1012957	11	12105998	A	C	ATG	CTG	M	L
Baizhima	SIN_1011279	11	13664516	C	T	TGG	TGA	W	*
Baizhima	SIN_1011277	11	13676459	T	G	ATG	CTG	M	L
Baizhima	SIN_1011258	11	13747213	G	T	TCG	TAG	S	*
Baizhima	SIN_1011187	11	14136540	C	A	GGA	TGA	G	*
Baizhima	SIN_1011139	11	14385441	A	T	ATG	TTG	M	L
Baizhima	SIN_1014493	12	471593	T	A	ATG	TTG	M	L
Baizhima	SIN_1014488	12	525099	C	A	GAG	TAG	E	*
Baizhima	SIN_1014488	12	525219	C	A	GGA	TGA	G	*
Baizhima	SIN_1014488	12	525618	C	A	GGA	TGA	G	*
Baizhima	SIN_1014423	12	909411	T	A	ATG	TTG	M	L
Baizhima	SIN_1014296	12	1668955	G	A	TGG	TAG	W	*
Baizhima	SIN_1014216	12	2227217	C	A	GGA	TGA	G	*
Baizhima	SIN_1006923	12	2860427	T	A	ATG	TTG	M	L
Baizhima	SIN_1006931	12	2899413	T	A	ATG	TTG	M	L
Baizhima	SIN_1007007	12	3333323	A	T	TGT	TGA	C	*
Baizhima	SIN_1001386	12	3629300	A	G	TAA	CAA	*	Q
Baizhima	SIN_1005324	12	4563287	C	T	CAA	TAA	Q	*
Baizhima	SIN_1005324	12	4563358	C	A	TGC	TGA	C	*
Baizhima	SIN_1001764	12	4812992	A	C	ATG	CTG	M	L
Baizhima	SIN_1006397	13	1055209	C	T	CAG	TAG	Q	*
Baizhima	SIN_1002196	13	1345006	T	G	TAA	TAC	*	Y
Baizhima	SIN_1002196	13	1345238	G	A	CAA	TAA	Q	*
Baizhima	SIN_1002196	13	1345311	C	T	TGG	TGA	W	*
Baizhima	SIN_1004090	13	3893003	A	T	AAA	TAA	K	*
Baizhima	SIN_1004111	13	4077190	G	A	CGA	TGA	R	*
Baizhima	SIN_1004111	13	4077196	G	A	CAA	TAA	Q	*
Baizhima	SIN_1003121	14	420982	A	T	AAA	TAA	K	*
Baizhima	SIN_1003121	14	421015	C	T	CAG	TAG	Q	*
Baizhima	SIN_1001293	14	669351	G	A	CAA	TAA	Q	*
Baizhima	SIN_1004986	14	1178256	C	T	CGA	TGA	R	*
Baizhima	SIN_1005032	14	1510910	C	A	GAG	TAG	E	*
Baizhima	SIN_1005048	14	1664343	T	A	TAA	TAT	*	Y
Baizhima	SIN_1005054	14	1709868	G	C	TCA	TGA	S	*
Baizhima	SIN_1019222	14	1781086	G	A	TGG	TAG	W	*
Baizhima	SIN_1019222	14	1781133	C	T	CAG	TAG	Q	*
Baizhima	SIN_1019249	14	2101608	C	T	TGG	TGA	W	*
Baizhima	SIN_1019261	14	2214098	C	T	TGG	TAG	W	*
Baizhima	SIN_1019263	14	2234223	T	C	TAA	CAA	*	Q
Baizhima	SIN_1007917	15	360486	C	T	CGA	TGA	R	*
Baizhima	SIN_1007917	15	360723	G	T	GAG	TAG	E	*
Baizhima	SIN_1007974	15	717569	G	C	TCA	TGA	S	*
Baizhima	SIN_1007974	15	717806	A	C	TTA	TGA	L	*
Baizhima	SIN_1007974	15	718539	T	G	ATG	CTG	M	L
Baizhima	SIN_1007987	15	782065	G	C	TGA	TCA	*	S
Baizhima	SIN_1003686	15	3232076	C	A	GAG	TAG	E	*
Baizhima	SIN_1025624	15	4642408	A	C	TAT	TAG	Y	*
Baizhima	SIN_1025565	15	5102430	C	T	CGA	TGA	R	*
Baizhima	SIN_1025522	15	5537058	T	A	ATG	TTG	M	L
Baizhima	SIN_1025504	15	5675772	C	A	TCA	TAA	S	*
Baizhima	SIN_1025497	15	5754547	T	G	ATG	CTG	M	L
Baizhima	SIN_1025452	15	6078487	A	C	ATG	CTG	M	L
Baizhima	SIN_1025322	15	7307186	C	A	GAA	TAA	E	*
Baizhima	SIN_1025322	15	7307369	G	A	CAA	TAA	Q	*
Baizhima	SIN_1025153	15	9299690	G	A	TGG	TAG	W	*
Baizhima	SIN_1025145	15	9400331	T	C	TGA	CGA	*	R
Baizhima	SIN_1025101	15	10028053	A	T	ATG	TTG	M	L
Baizhima	SIN_1025101	15	10028719	C	T	CGA	TGA	R	*
Baizhima	SIN_1016852	16	920256	T	A	AAA	TAA	K	*
Baizhima	SIN_1007195	16	2704769	C	T	CAG	TAG	Q	*
Baizhima	SIN_1007201	16	2814195	A	C	TGA	GGA	*	G
Baizhima	SIN_1007203	16	2831226	T	G	TAG	GAG	*	E
Baizhima	SIN_1007205	16	2854660	G	A	CAA	TAA	Q	*
Baizhima	SIN_1007208	16	2885335	G	A	CAG	TAG	Q	*
Baizhima	SIN_1007208	16	2885365	G	A	CAA	TAA	Q	*
Baizhima	SIN_1007209	16	2903464	A	T	ATG	TTG	M	L
Baizhima	SIN_1007209	16	2903491	A	C	ATG	CTG	M	L
Baizhima	SIN_1007211	16	2943992	C	T	CAG	TAG	Q	*
Baizhima	SIN_1007212	16	2955235	T	A	AAG	TAG	K	*
Baizhima	SIN_1007212	16	2955244	C	A	GAA	TAA	E	*
Baizhima	SIN_1007212	16	2972774	A	T	TAT	TAA	Y	*
Baizhima	SIN_1007216	16	3081092	C	T	TGG	TAG	W	*
Baizhima	SIN_1007220	16	3115721	G	A	CGA	TGA	R	*
Baizhima	SIN_1007236	16	3353915	T	A	TAA	TTA	*	L
Baizhima	SIN_1003763	16	3900342	G	A	TGG	TAG	W	*
Baizhima	SIN_1003764	16	3903856	G	A	CAA	TAA	Q	*
Baizhima	SIN_1003764	16	3903879	A	T	TTG	TAG	L	*
Baizhima	SIN_1003764	16	3903993	G	C	TCA	TGA	S	*
Baizhima	SIN_1003764	16	3904027	T	A	AAG	TAG	K	*
Baizhima	SIN_1003764	16	3904042	C	A	GAG	TAG	E	*
Baizhima	SIN_1003764	16	3904063	G	A	CGA	TGA	R	*
Baizhima	SIN_1003764	16	3905009	G	C	TCA	TGA	S	*
Baizhima	SIN_1003764	16	3905693	T	A	AAG	TAG	K	*
Baizhima	SIN_1003764	16	3906292	T	A	AAG	TAG	K	*
Baizhima	SIN_1003764	16	3906713	G	C	TCA	TGA	S	*
Baizhima	SIN_1003764	16	3906798	G	A	CAA	TAA	Q	*
Baizhima	SIN_1003764	16	3906805	G	T	TGC	TGA	C	*
Baizhima	SIN_1003764	16	3906810	G	A	CAA	TAA	Q	*
Baizhima	SIN_1003764	16	3906821	C	T	TGG	TAG	W	*
Baizhima	SIN_1003764	16	3907245	G	A	CAA	TAA	Q	*
Baizhima	SIN_1003764	16	3907392	G	A	CAG	TAG	Q	*
Baizhima	SIN_1003776	16	4086123	T	G	TGA	TGC	*	C
Mishuozhima	SIN_1021768	1	19320	G	C	ATG	ATC	M	I
Mishuozhima	SIN_1021766	1	42429	A	G	ATG	GTG	M	V
Mishuozhima	SIN_1021766	1	42567	T	C	TAG	CAG	*	Q
Mishuozhima	SIN_1021758	1	91758	G	A	ATG	ATA	M	I
Mishuozhima	SIN_1021727	1	287703	T	C	ATG	ACG	M	T
Mishuozhima	SIN_1021725	1	301876	C	T	CAA	TAA	Q	*
Mishuozhima	SIN_1021725	1	302077	T	A	TAG	AAG	*	K
Mishuozhima	SIN_1021724	1	316465	C	T	CAG	TAG	Q	*
Mishuozhima	SIN_1021724	1	316556	T	A	ATG	AAG	M	K
Mishuozhima	SIN_1021724	1	316579	A	G	ATG	GTG	M	V
Mishuozhima	SIN_1021724	1	316852	C	T	CAG	TAG	Q	*
Mishuozhima	SIN_1021719	1	358934	C	T	ATG	ATA	M	I
Mishuozhima	SIN_1021710	1	470616	G	A	ATG	ATA	M	I
Mishuozhima	SIN_1021708	1	502814	A	T	AGA	TGA	R	*
Mishuozhima	SIN_1021689	1	685257	A	G	ATG	GTG	M	V
Mishuozhima	SIN_1021680	1	756745	T	G	ATG	CTG	M	L
Mishuozhima	SIN_1021678	1	779676	G	T	ATG	ATT	M	I
Mishuozhima	SIN_1021673	1	807941	T	C	ATG	ACG	M	T
Mishuozhima	SIN_1021662	1	904286	A	G	ATG	GTG	M	V
Mishuozhima	SIN_1021424	1	3140985	G	T	GGA	TGA	G	*
Mishuozhima	SIN_1021423	1	3142045	A	C	TAA	TAC	*	Y
Mishuozhima	SIN_1021410	1	3394409	A	G	ATG	GTG	M	V
Mishuozhima	SIN_1021401	1	3567650	C	A	TCA	TAA	S	*
Mishuozhima	SIN_1021401	1	3567798	G	A	TGG	TGA	W	*
Mishuozhima	SIN_1021401	1	3568041	A	G	ATG	GTG	M	V
Mishuozhima	SIN_1021397	1	3685891	G	A	TGG	TAG	W	*
Mishuozhima	SIN_1021397	1	3686114	G	C	ATG	ATC	M	I
Mishuozhima	SIN_1021396	1	3687910	A	T	AGA	TGA	R	*
Mishuozhima	SIN_1026251	1	3737176	T	C	TGA	TGG	*	W
Mishuozhima	SIN_1026251	1	3737181	G	A	CAA	TAA	Q	*
Mishuozhima	SIN_1026261	1	3936083	C	T	CAA	TAA	Q	*
Mishuozhima	SIN_1026286	1	4478266	G	A	ATG	ATA	M	I
Mishuozhima	SIN_1026286	1	4478447	C	T	CAA	TAA	Q	*
Mishuozhima	SIN_1026286	1	4478456	C	T	CAA	TAA	Q	*
Mishuozhima	SIN_1026321	1	5337379	T	G	ATG	AGG	M	R
Mishuozhima	SIN_1026321	1	5341554	T	C	TGA	CGA	*	R
Mishuozhima	SIN_1017754	1	5644343	C	T	ATG	ATA	M	I
Mishuozhima	SIN_1017757	1	5711164	A	G	TAG	CAG	*	Q
Mishuozhima	SIN_1017757	1	5711509	T	C	ATG	GTG	M	V
Mishuozhima	SIN_1017757	1	5711596	C	A	GAA	TAA	E	*
Mishuozhima	SIN_1017757	1	5711796	A	G	ATG	ACG	M	T
Mishuozhima	SIN_1017785	1	6182717	C	T	CAG	TAG	Q	*
Mishuozhima	SIN_1017786	1	6199371	C	A	TCG	TAG	S	*
Mishuozhima	SIN_1017786	1	6199405	C	A	TAC	TAA	Y	*
Mishuozhima	SIN_1017786	1	6199547	A	G	ATG	GTG	M	V
Mishuozhima	SIN_1017786	1	6200309	A	T	TAA	TAT	*	Y
Mishuozhima	SIN_1017793	1	6302640	T	A	TTG	TAG	L	*
Mishuozhima	SIN_1017793	1	6304691	C	A	TCA	TAA	S	*
Mishuozhima	SIN_1017793	1	6304758	G	A	ATG	ATA	M	I
Mishuozhima	SIN_1017793	1	6305101	C	T	CGA	TGA	R	*
Mishuozhima	SIN_1017793	1	6305116	A	G	ATG	GTG	M	V
Mishuozhima	SIN_1017793	1	6305178	G	C	ATG	ATC	M	I
Mishuozhima	SIN_1017794	1	6311110	T	C	TAG	CAG	*	Q
Mishuozhima	SIN_1017796	1	6330457	T	C	ATG	ACG	M	T
Mishuozhima	SIN_1017796	1	6330715	T	A	ATG	AAG	M	K
Mishuozhima	SIN_1017796	1	6330929	G	A	TGG	TGA	W	*
Mishuozhima	SIN_1017796	1	6332929	A	C	ATG	CTG	M	L
Mishuozhima	SIN_1017796	1	6333006	G	A	TGG	TGA	W	*
Mishuozhima	SIN_1017799	1	6349371	A	T	TAG	TTG	*	L
Mishuozhima	SIN_1017804	1	6389268	T	C	ATG	GTG	M	V
Mishuozhima	SIN_1017806	1	6457669	A	G	TGA	CGA	*	R
Mishuozhima	SIN_1017810	1	6524216	C	G	ATG	ATC	M	I
Mishuozhima	SIN_1017813	1	6561430	C	T	CAG	TAG	Q	*
Mishuozhima	SIN_1017813	1	6562285	C	T	CGA	TGA	R	*
Mishuozhima	SIN_1017813	1	6562324	C	T	CAA	TAA	Q	*
Mishuozhima	SIN_1017814	1	6575312	T	G	TGA	TGC	*	C
Mishuozhima	SIN_1017882	1	7408152	T	A	TTG	TAG	L	*
Mishuozhima	SIN_1017882	1	7408172	T	C	TAA	CAA	*	Q
Mishuozhima	SIN_1017930	1	7999451	G	T	GAA	TAA	E	*
Mishuozhima	SIN_1013859	1	8509489	G	A	TGG	TGA	W	*
Mishuozhima	SIN_1013855	1	8525872	T	C	ATG	GTG	M	V
Mishuozhima	SIN_1013852	1	8551559	G	C	ATG	ATC	M	I
Mishuozhima	SIN_1013850	1	8556194	T	C	ATG	ACG	M	T
Mishuozhima	SIN_1013850	1	8556233	T	C	ATG	ACG	M	T
Mishuozhima	SIN_1013737	1	9494388	C	A	TCG	TAG	S	*
Mishuozhima	SIN_1013736	1	9501221	A	G	TGA	CGA	*	R
Mishuozhima	SIN_1013714	1	9652914	T	C	TGA	CGA	*	R
Mishuozhima	SIN_1013713	1	9659108	G	A	ATG	ATA	M	I
Mishuozhima	SIN_1013711	1	9681881	T	C	ATG	ACG	M	T
Mishuozhima	SIN_1013708	1	9709811	C	A	GAA	TAA	E	*
Mishuozhima	SIN_1009432	1	10885860	G	T	ATG	ATT	M	I
Mishuozhima	SIN_1009435	1	10905771	C	T	ATG	ATA	M	I
Mishuozhima	SIN_1009450	1	11079405	C	A	GAG	TAG	E	*
Mishuozhima	SIN_1009463	1	11177588	T	C	ATG	ACG	M	T
Mishuozhima	SIN_1009475	1	11269029	T	C	ATG	ACG	M	T
Mishuozhima	SIN_1009481	1	11329200	A	G	ATG	GTG	M	V
Mishuozhima	SIN_1009490	1	11400089	T	C	ATG	GTG	M	V
Mishuozhima	SIN_1009491	1	11418752	T	A	ATG	TTG	M	L
Mishuozhima	SIN_1009502	1	11486261	T	A	ATG	AAG	M	K
Mishuozhima	SIN_1010763	1	12465849	G	A	TGG	TGA	W	*
Mishuozhima	SIN_1010853	1	13175945	T	C	ATG	GTG	M	V
Mishuozhima	SIN_1010878	1	13398430	A	G	ATG	GTG	M	V
Mishuozhima	SIN_1010916	1	13717467	T	A	TAG	AAG	*	K
Mishuozhima	SIN_1010936	1	13898799	C	T	ATG	ATA	M	I
Mishuozhima	SIN_1010938	1	13919142	C	T	TGG	TGA	W	*
Mishuozhima	SIN_1003219	1	14502637	A	G	ATG	GTG	M	V
Mishuozhima	SIN_1003219	1	14502638	T	A	ATG	AAG	M	K
Mishuozhima	SIN_1003222	1	14516975	T	C	ATG	GTG	M	V
Mishuozhima	SIN_1003232	1	14572879	A	G	ATG	ACG	M	T
Mishuozhima	SIN_1003255	1	14739468	C	A	ATG	ATT	M	I
Mishuozhima	SIN_1003260	1	14799334	A	C	ATG	CTG	M	L
Mishuozhima	SIN_1003262	1	14807244	T	C	ATG	GTG	M	V
Mishuozhima	SIN_1003262	1	14807503	C	T	TGG	TAG	W	*
Mishuozhima	SIN_1008262	1	15002299	A	G	ATG	ACG	M	T
Mishuozhima	SIN_1008261	1	15004671	T	C	ATG	ACG	M	T
Mishuozhima	SIN_1008239	1	15156992	T	C	ATG	GTG	M	V
Mishuozhima	SIN_1008236	1	15165780	A	G	ATG	GTG	M	V
Mishuozhima	SIN_1008227	1	15218159	A	T	AGA	TGA	R	*
Mishuozhima	SIN_1008227	1	15218529	T	G	ATG	AGG	M	R
Mishuozhima	SIN_1013904	1	16604683	T	C	ATG	ACG	M	T
Mishuozhima	SIN_1013913	1	16663419	G	A	ATG	ATA	M	I
Mishuozhima	SIN_1013924	1	16753761	A	C	ATG	CTG	M	L
Mishuozhima	SIN_1014145	1	18204620	A	G	ATG	ACG	M	T
Mishuozhima	SIN_1014148	1	18218572	A	C	ATG	CTG	M	L
Mishuozhima	SIN_1014172	1	18382726	T	A	ATG	TTG	M	L
Mishuozhima	SIN_1014173	1	18389462	A	T	ATG	AAG	M	K
Mishuozhima	SIN_1017294	2	32321	G	A	CAA	TAA	Q	*
Mishuozhima	SIN_1017293	2	35969	A	G	ATG	GTG	M	V
Mishuozhima	SIN_1017273	2	178419	C	T	CAA	TAA	Q	*
Mishuozhima	SIN_1017192	2	716394	G	C	ATG	ATC	M	I
Mishuozhima	SIN_1017101	2	1273335	A	G	ATG	ACG	M	T
Mishuozhima	SIN_1017089	2	1352753	G	A	ATG	ATA	M	I
Mishuozhima	SIN_1017085	2	1379827	G	A	CAA	TAA	Q	*
Mishuozhima	SIN_1017051	2	1838781	G	T	GGA	TGA	G	*
Mishuozhima	SIN_1017051	2	1838971	G	A	ATG	ATA	M	I
Mishuozhima	SIN_1017007	2	2361785	A	T	TTA	TAA	L	*
Mishuozhima	SIN_1007463	2	3367027	A	C	ATG	CTG	M	L
Mishuozhima	SIN_1007464	2	3368257	A	C	TGA	GGA	*	G
Mishuozhima	SIN_1007464	2	3368427	C	T	TGG	TAG	W	*
Mishuozhima	SIN_1007494	2	3711131	C	A	TGC	TGA	C	*
Mishuozhima	SIN_1007507	2	3850843	A	C	ATG	CTG	M	L
Mishuozhima	SIN_1013220	2	5230787	T	C	TAG	TGG	*	W
Mishuozhima	SIN_1013216	2	5281737	C	T	CAG	TAG	Q	*
Mishuozhima	SIN_1013216	2	5282274	T	G	TTA	TGA	L	*
Mishuozhima	SIN_1013215	2	5284771	A	T	AAG	TAG	K	*
Mishuozhima	SIN_1013213	2	5305992	T	C	ATG	ACG	M	T
Mishuozhima	SIN_1013209	2	5326910	G	T	GAG	TAG	E	*
Mishuozhima	SIN_1013205	2	5369268	A	T	TAA	AAA	*	K
Mishuozhima	SIN_1013203	2	5376568	A	G	ATG	ACG	M	T
Mishuozhima	SIN_1013203	2	5376695	G	A	CAG	TAG	Q	*
Mishuozhima	SIN_1013190	2	5463663	A	G	ATG	ACG	M	T
Mishuozhima	SIN_1013189	2	5500702	T	G	TGA	GGA	*	G
Mishuozhima	SIN_1013188	2	5503781	A	G	TGA	CGA	*	R
Mishuozhima	SIN_1013187	2	5514022	G	A	ATG	ATA	M	I
Mishuozhima	SIN_1013186	2	5562064	C	T	CAA	TAA	Q	*
Mishuozhima	SIN_1013186	2	5562320	A	T	ATG	TTG	M	L
Mishuozhima	SIN_1013186	2	5562508	G	A	ATG	ATA	M	I
Mishuozhima	SIN_1013180	2	5667547	G	A	CGA	TGA	R	*
Mishuozhima	SIN_1013171	2	5824825	T	C	ATG	GTG	M	V
Mishuozhima	SIN_1013167	2	5859892	A	C	ATG	CTG	M	L
Mishuozhima	SIN_1013167	2	5859934	A	T	AAG	TAG	K	*
Mishuozhima	SIN_1013167	2	5860710	G	A	ATG	ATA	M	I
Mishuozhima	SIN_1013160	2	5977435	G	T	GAA	TAA	E	*
Mishuozhima	SIN_1002414	2	6144121	T	C	ATG	ACG	M	T
Mishuozhima	SIN_1002414	2	6144271	T	G	ATG	AGG	M	R
Mishuozhima	SIN_1002414	2	6144438	A	T	AAA	TAA	K	*
Mishuozhima	SIN_1002414	2	6144477	A	T	AGA	TGA	R	*
Mishuozhima	SIN_1002398	2	6336374	C	T	ATG	ATA	M	I
Mishuozhima	SIN_1005375	2	6674452	G	A	CAG	TAG	Q	*
Mishuozhima	SIN_1005375	2	6674594	C	T	ATG	ATA	M	I
Mishuozhima	SIN_1005376	2	6675124	T	C	TGA	TGG	*	W
Mishuozhima	SIN_1005376	2	6675150	T	A	AAA	TAA	K	*
Mishuozhima	SIN_1005392	2	7088729	A	G	ATG	ACG	M	T
Mishuozhima	SIN_1005392	2	7088867	G	C	TCA	TGA	S	*
Mishuozhima	SIN_1005393	2	7100876	G	T	TCA	TAA	S	*
Mishuozhima	SIN_1005393	2	7101030	C	A	GGA	TGA	G	*
Mishuozhima	SIN_1005397	2	7155285	T	G	ATG	AGG	M	R
Mishuozhima	SIN_1005402	2	7188761	G	A	TGG	TAG	W	*
Mishuozhima	SIN_1005404	2	7197054	A	C	ATG	CTG	M	L
Mishuozhima	SIN_1005405	2	7204826	G	A	TGG	TAG	W	*
Mishuozhima	SIN_1005405	2	7205050	G	T	GAG	TAG	E	*
Mishuozhima	SIN_1005406	2	7214296	A	C	ATG	AGG	M	R
Mishuozhima	SIN_1005407	2	7217512	C	T	ATG	ATA	M	I
Mishuozhima	SIN_1005407	2	7217526	T	A	AAG	TAG	K	*
Mishuozhima	SIN_1005407	2	7220183	A	T	ATG	AAG	M	K
Mishuozhima	SIN_1005408	2	7224366	T	C	ATG	ACG	M	T
Mishuozhima	SIN_1005411	2	7254298	C	G	ATG	ATC	M	I
Mishuozhima	SIN_1024011	2	7615627	G	A	TGG	TAG	W	*
Mishuozhima	SIN_1024008	2	7648984	A	G	ATG	ACG	M	T
Mishuozhima	SIN_1023985	2	7915210	T	C	TGA	CGA	*	R
Mishuozhima	SIN_1023985	2	7915211	G	C	TGA	TCA	*	S
Mishuozhima	SIN_1023981	2	7968721	A	G	TAA	CAA	*	Q
Mishuozhima	SIN_1023974	2	8063932	A	G	ATG	GTG	M	V
Mishuozhima	SIN_1023949	2	8454949	A	G	ATG	ACG	M	T
Mishuozhima	SIN_1023943	2	8579109	A	C	ATG	CTG	M	L
Mishuozhima	SIN_1023943	2	8579172	C	T	CGA	TGA	R	*
Mishuozhima	SIN_1023943	2	8579200	T	C	ATG	ACG	M	T
Mishuozhima	SIN_1023928	2	8822486	G	C	TCA	TGA	S	*
Mishuozhima	SIN_1023924	2	8851565	T	G	ATG	AGG	M	R
Mishuozhima	SIN_1023885	2	9588028	C	A	GAA	TAA	E	*
Mishuozhima	SIN_1023885	2	9588064	G	A	CGA	TGA	R	*
Mishuozhima	SIN_1023885	2	9588124	G	A	CGA	TGA	R	*
Mishuozhima	SIN_1023885	2	9588172	G	A	CAA	TAA	Q	*
Mishuozhima	SIN_1023878	2	9640385	G	A	CAG	TAG	Q	*
Mishuozhima	SIN_1023878	2	9641046	T	A	ATG	TTG	M	L
Mishuozhima	SIN_1023878	2	9641144	C	T	TGG	TAG	W	*
Mishuozhima	SIN_1023876	2	9680647	A	G	TAG	CAG	*	Q
Mishuozhima	SIN_1023849	2	10003020	C	T	TGG	TGA	W	*
Mishuozhima	SIN_1023848	2	10006878	G	A	CAG	TAG	Q	*
Mishuozhima	SIN_1023795	2	10525021	G	T	TCA	TAA	S	*
Mishuozhima	SIN_1023795	2	10525103	G	A	CAA	TAA	Q	*
Mishuozhima	SIN_1023672	2	11715504	A	T	AGA	TGA	R	*
Mishuozhima	SIN_1023672	2	11716285	T	C	ATG	ACG	M	T
Mishuozhima	SIN_1021014	2	11908287	A	T	ATG	AAG	M	K
Mishuozhima	SIN_1021070	2	12572820	C	T	CGA	TGA	R	*
Mishuozhima	SIN_1021070	2	12572887	A	C	TAA	TCA	*	S
Mishuozhima	SIN_1021203	2	13957764	G	A	ATG	ATA	M	I
Mishuozhima	SIN_1021203	2	13957860	T	A	TAT	TAA	Y	*
Mishuozhima	SIN_1021204	2	13963466	T	A	TTA	TAA	L	*
Mishuozhima	SIN_1021206	2	13969741	T	C	TAG	TGG	*	W
Mishuozhima	SIN_1021237	2	14218411	T	C	ATG	GTG	M	V
Mishuozhima	SIN_1021286	2	14676135	T	C	ATG	ACG	M	T
Mishuozhima	SIN_1021286	2	14676370	C	G	TAC	TAG	Y	*
Mishuozhima	SIN_1021305	2	14855610	A	G	ATG	GTG	M	V
Mishuozhima	SIN_1021305	2	14855936	G	T	ATG	ATT	M	I
Mishuozhima	SIN_1021315	2	14940349	A	C	TAT	TAG	Y	*
Mishuozhima	SIN_1021319	2	14974727	G	A	ATG	ATA	M	I
Mishuozhima	SIN_1021320	2	14979846	A	T	ATG	TTG	M	L
Mishuozhima	SIN_1021325	2	15015609	G	T	ATG	ATT	M	I
Mishuozhima	SIN_1018377	2	15798483	G	A	TGG	TGA	W	*
Mishuozhima	SIN_1018331	2	16187449	T	C	ATG	ACG	M	T
Mishuozhima	SIN_1018240	2	16894143	G	T	ATG	ATT	M	I
Mishuozhima	SIN_1018147	2	17501439	A	G	ATG	ACG	M	T
Mishuozhima	SIN_1018082	2	17866830	A	G	TAG	CAG	*	Q
Mishuozhima	SIN_1018006	2	18264739	G	A	TGG	TGA	W	*
Mishuozhima	SIN_1016134	3	20131	A	G	ATG	GTG	M	V
Mishuozhima	SIN_1016134	3	20506	G	T	GAA	TAA	E	*
Mishuozhima	SIN_1016134	3	20665	C	T	CAA	TAA	Q	*
Mishuozhima	SIN_1016152	3	200079	G	T	ATG	ATT	M	I
Mishuozhima	SIN_1016152	3	200419	A	T	ATG	TTG	M	L
Mishuozhima	SIN_1016169	3	356388	T	C	ATG	GTG	M	V
Mishuozhima	SIN_1016170	3	368679	C	G	ATG	ATC	M	I
Mishuozhima	SIN_1016170	3	369514	C	T	ATG	ATA	M	I
Mishuozhima	SIN_1016188	3	455117	A	T	ATG	TTG	M	L
Mishuozhima	SIN_1016188	3	455119	G	A	ATG	ATA	M	I
Mishuozhima	SIN_1016211	3	611844	T	C	ATG	ACG	M	T
Mishuozhima	SIN_1016292	3	1249012	A	G	TAA	CAA	*	Q
Mishuozhima	SIN_1016292	3	1249739	C	T	ATG	ATA	M	I
Mishuozhima	SIN_1016292	3	1249949	C	T	ATG	ATA	M	I
Mishuozhima	SIN_1016292	3	1250054	C	T	ATG	ATA	M	I
Mishuozhima	SIN_1016292	3	1250152	G	A	CAA	TAA	Q	*
Mishuozhima	SIN_1016292	3	1250808	G	T	TCA	TAA	S	*
Mishuozhima	SIN_1016295	3	1277426	C	T	ATG	ATA	M	I
Mishuozhima	SIN_1016300	3	1341994	T	C	ATG	ACG	M	T
Mishuozhima	SIN_1016300	3	1341995	G	A	ATG	ATA	M	I
Mishuozhima	SIN_1016300	3	1342109	G	T	TAG	TAT	*	Y
Mishuozhima	SIN_1016302	3	1355439	C	A	GAG	TAG	E	*
Mishuozhima	SIN_1016302	3	1355463	G	A	CAG	TAG	Q	*
Mishuozhima	SIN_1016302	3	1355478	C	A	GAG	TAG	E	*
Mishuozhima	SIN_1016302	3	1355530	C	T	ATG	ATA	M	I
Mishuozhima	SIN_1016302	3	1355541	C	A	GAA	TAA	E	*
Mishuozhima	SIN_1016302	3	1355771	C	T	TGG	TAG	W	*
Mishuozhima	SIN_1016302	3	1356033	G	A	CAG	TAG	Q	*
Mishuozhima	SIN_1016302	3	1356119	A	T	TTG	TAG	L	*
Mishuozhima	SIN_1016302	3	1356135	T	A	AAG	TAG	K	*
Mishuozhima	SIN_1016302	3	1356195	G	A	CAA	TAA	Q	*
Mishuozhima	SIN_1016306	3	1432313	C	T	ATG	ATA	M	I
Mishuozhima	SIN_1016306	3	1432314	A	G	ATG	ACG	M	T
Mishuozhima	SIN_1016310	3	1470393	C	G	TAC	TAG	Y	*
Mishuozhima	SIN_1016319	3	1524810	C	A	ATG	ATT	M	I
Mishuozhima	SIN_1016326	3	1589258	A	G	ATG	GTG	M	V
Mishuozhima	SIN_1016330	3	1636225	C	T	ATG	ATA	M	I
Mishuozhima	SIN_1016332	3	1647258	T	C	ATG	GTG	M	V
Mishuozhima	SIN_1016333	3	1658425	A	G	ATG	ACG	M	T
Mishuozhima	SIN_1016348	3	1831134	T	C	ATG	ACG	M	T
Mishuozhima	SIN_1016370	3	2007806	A	G	ATG	ACG	M	T
Mishuozhima	SIN_1016371	3	2010181	T	G	TGA	TGC	*	C
Mishuozhima	SIN_1001392	3	2536558	A	T	ATG	TTG	M	L
Mishuozhima	SIN_1001394	3	2548415	A	T	TAA	TTA	*	L
Mishuozhima	SIN_1002259	3	2819567	T	A	AGA	TGA	R	*
Mishuozhima	SIN_1002254	3	2859502	C	T	CAG	TAG	Q	*
Mishuozhima	SIN_1002254	3	2860403	G	T	ATG	ATT	M	I
Mishuozhima	SIN_1002254	3	2861651	G	A	ATG	ATA	M	I
Mishuozhima	SIN_1002254	3	2863612	T	C	ATG	ACG	M	T
Mishuozhima	SIN_1002253	3	2872293	T	G	ATG	CTG	M	L
Mishuozhima	SIN_1002243	3	2998016	G	A	ATG	ATA	M	I
Mishuozhima	SIN_1002243	3	2998041	A	T	AAG	TAG	K	*
Mishuozhima	SIN_1002235	3	3086734	A	G	ATG	ACG	M	T
Mishuozhima	SIN_1002221	3	3213654	A	G	ATG	ACG	M	T
Mishuozhima	SIN_1020515	3	3312526	T	A	TTG	TAG	L	*
Mishuozhima	SIN_1020493	3	3505126	G	T	ATG	ATT	M	I
Mishuozhima	SIN_1020460	3	3749753	T	A	ATG	TTG	M	L
Mishuozhima	SIN_1020459	3	3752433	G	T	GAG	TAG	E	*
Mishuozhima	SIN_1020457	3	3769691	C	A	ATG	ATT	M	I
Mishuozhima	SIN_1020427	3	4095023	T	G	ATG	CTG	M	L
Mishuozhima	SIN_1020427	3	4095236	T	C	ATG	GTG	M	V
Mishuozhima	SIN_1020417	3	4178350	T	C	TGA	CGA	*	R
Mishuozhima	SIN_1020343	3	4826837	C	G	ATG	ATC	M	I
Mishuozhima	SIN_1020343	3	4826839	T	G	ATG	CTG	M	L
Mishuozhima	SIN_1020311	3	5058688	T	C	ATG	GTG	M	V
Mishuozhima	SIN_1020281	3	5317207	A	T	AAG	TAG	K	*
Mishuozhima	SIN_1020262	3	5456957	A	G	ATG	GTG	M	V
Mishuozhima	SIN_1020195	3	6001269	T	C	ATG	ACG	M	T
Mishuozhima	SIN_1020195	3	6007052	T	A	TTA	TAA	L	*
Mishuozhima	SIN_1020190	3	6038730	T	C	TGA	CGA	*	R
Mishuozhima	SIN_1020161	3	6316529	A	G	ATG	ACG	M	T
Mishuozhima	SIN_1020161	3	6316530	T	C	ATG	GTG	M	V
Mishuozhima	SIN_1020161	3	6317772	A	G	ATG	ACG	M	T
Mishuozhima	SIN_1020160	3	6356828	G	C	TAC	TAG	Y	*
Mishuozhima	SIN_1020160	3	6356912	C	G	ATG	ATC	M	I
Mishuozhima	SIN_1020160	3	6356917	G	A	CAG	TAG	Q	*
Mishuozhima	SIN_1020159	3	6382344	T	C	TAG	CAG	*	Q
Mishuozhima	SIN_1020157	3	6434332	C	A	ATG	ATT	M	I
Mishuozhima	SIN_1020157	3	6434385	T	A	ATG	TTG	M	L
Mishuozhima	SIN_1020157	3	6434478	C	A	ATG	ATT	M	I
Mishuozhima	SIN_1020156	3	6438717	G	A	CAA	TAA	Q	*
Mishuozhima	SIN_1020154	3	6452709	G	C	ATG	ATC	M	I
Mishuozhima	SIN_1020154	3	6452911	C	T	CGA	TGA	R	*
Mishuozhima	SIN_1020153	3	6454989	T	C	ATG	GTG	M	V
Mishuozhima	SIN_1020153	3	6455013	G	A	CAA	TAA	Q	*
Mishuozhima	SIN_1020153	3	6455191	G	A	CAA	TAA	Q	*
Mishuozhima	SIN_1020153	3	6455857	G	A	CAG	TAG	Q	*
Mishuozhima	SIN_1020151	3	6564569	C	T	TGG	TAG	W	*
Mishuozhima	SIN_1020147	3	6702979	C	A	GAA	TAA	E	*
Mishuozhima	SIN_1020147	3	6703002	G	T	TCA	TAA	S	*
Mishuozhima	SIN_1020147	3	6703122	A	G	ATG	ACG	M	T
Mishuozhima	SIN_1005139	3	6845633	A	C	TTA	TGA	L	*
Mishuozhima	SIN_1005139	3	6845744	A	T	ATG	AAG	M	K
Mishuozhima	SIN_1005135	3	6932643	G	A	ATG	ATA	M	I
Mishuozhima	SIN_1005135	3	6932666	T	A	ATG	AAG	M	K
Mishuozhima	SIN_1005135	3	6934052	G	A	ATG	ATA	M	I
Mishuozhima	SIN_1005135	3	6936384	G	T	GGA	TGA	G	*
Mishuozhima	SIN_1005135	3	6954040	T	G	ATG	AGG	M	R
Mishuozhima	SIN_1005135	3	6954722	C	A	TCA	TAA	S	*
Mishuozhima	SIN_1005122	3	7069651	A	C	TAT	TAG	Y	*
Mishuozhima	SIN_1005120	3	7087062	G	A	ATG	ATA	M	I
Mishuozhima	SIN_1005118	3	7091831	A	G	ATG	ACG	M	T
Mishuozhima	SIN_1005115	3	7116863	A	G	ATG	ACG	M	T
Mishuozhima	SIN_1005114	3	7127877	C	G	ATG	ATC	M	I
Mishuozhima	SIN_1005114	3	7127878	A	C	ATG	AGG	M	R
Mishuozhima	SIN_1005114	3	7130549	A	G	ATG	ACG	M	T
Mishuozhima	SIN_1005114	3	7130625	G	A	CAG	TAG	Q	*
Mishuozhima	SIN_1005113	3	7132635	C	T	CGA	TGA	R	*
Mishuozhima	SIN_1005113	3	7132687	C	A	TCA	TAA	S	*
Mishuozhima	SIN_1005112	3	7137058	G	T	GAA	TAA	E	*
Mishuozhima	SIN_1005112	3	7137135	G	A	TGG	TGA	W	*
Mishuozhima	SIN_1005112	3	7137301	G	T	GGA	TGA	G	*
Mishuozhima	SIN_1005112	3	7137647	G	A	TGG	TAG	W	*
Mishuozhima	SIN_1005112	3	7137712	C	T	CAA	TAA	Q	*
Mishuozhima	SIN_1005110	3	7157117	G	A	CAG	TAG	Q	*
Mishuozhima	SIN_1005110	3	7157138	G	A	CAG	TAG	Q	*
Mishuozhima	SIN_1005084	3	7353459	C	A	ATG	ATT	M	I
Mishuozhima	SIN_1000409	3	7626536	G	A	CAG	TAG	Q	*
Mishuozhima	SIN_1000408	3	7636616	G	A	CAA	TAA	Q	*
Mishuozhima	SIN_1000408	3	7636661	C	A	GGA	TGA	G	*
Mishuozhima	SIN_1010248	3	7695254	A	G	TGA	CGA	*	R
Mishuozhima	SIN_1010303	3	8161581	T	C	ATG	ACG	M	T
Mishuozhima	SIN_1010303	3	8161808	T	C	TAG	CAG	*	Q
Mishuozhima	SIN_1010306	3	8178123	C	T	CAG	TAG	Q	*
Mishuozhima	SIN_1010378	3	8665915	G	A	CAG	TAG	Q	*
Mishuozhima	SIN_1010378	3	8667706	G	A	CAA	TAA	Q	*
Mishuozhima	SIN_1010380	3	8688435	C	T	CAG	TAG	Q	*
Mishuozhima	SIN_1010380	3	8688916	T	G	ATG	AGG	M	R
Mishuozhima	SIN_1010380	3	8689073	G	T	ATG	ATT	M	I
Mishuozhima	SIN_1010380	3	8689383	C	T	CAA	TAA	Q	*
Mishuozhima	SIN_1010381	3	8700016	G	A	ATG	ATA	M	I
Mishuozhima	SIN_1010385	3	8741882	A	T	ATG	TTG	M	L
Mishuozhima	SIN_1010386	3	8756196	G	T	GGA	TGA	G	*
Mishuozhima	SIN_1010390	3	8774599	T	C	ATG	ACG	M	T
Mishuozhima	SIN_1010428	3	9125483	A	C	ATG	CTG	M	L
Mishuozhima	SIN_1017525	3	9720256	G	C	ATG	ATC	M	I
Mishuozhima	SIN_1017474	3	10185507	G	A	ATG	ATA	M	I
Mishuozhima	SIN_1017443	3	10496207	T	G	TTA	TGA	L	*
Mishuozhima	SIN_1017442	3	10500886	G	A	ATG	ATA	M	I
Mishuozhima	SIN_1017442	3	10501065	A	G	TAG	TGG	*	W
Mishuozhima	SIN_1017439	3	10523058	A	T	ATG	TTG	M	L
Mishuozhima	SIN_1017439	3	10527700	G	A	ATG	ATA	M	I
Mishuozhima	SIN_1017422	3	10773123	A	G	ATG	ACG	M	T
Mishuozhima	SIN_1017422	3	10774287	G	A	CGA	TGA	R	*
Mishuozhima	SIN_1017400	3	10977850	A	C	ATG	CTG	M	L
Mishuozhima	SIN_1017396	3	11013106	G	A	ATG	ATA	M	I
Mishuozhima	SIN_1022107	3	12548651	T	G	ATG	AGG	M	R
Mishuozhima	SIN_1022072	3	12864235	T	G	ATG	CTG	M	L
Mishuozhima	SIN_1022065	3	12937933	G	A	ATG	ATA	M	I
Mishuozhima	SIN_1022063	3	12949468	G	A	ATG	ATA	M	I
Mishuozhima	SIN_1022058	3	12979277	T	A	ATG	TTG	M	L
Mishuozhima	SIN_1022054	3	13019582	G	T	ATG	ATT	M	I
Mishuozhima	SIN_1021981	3	13558934	G	A	CAA	TAA	Q	*
Mishuozhima	SIN_1021981	3	13559093	G	A	CGA	TGA	R	*
Mishuozhima	SIN_1021981	3	13559701	C	T	TGG	TGA	W	*
Mishuozhima	SIN_1021981	3	13560021	G	A	CGA	TGA	R	*
Mishuozhima	SIN_1021845	3	14877255	A	G	ATG	ACG	M	T
Mishuozhima	SIN_1021829	3	15094597	C	A	GAG	TAG	E	*
Mishuozhima	SIN_1021829	3	15094611	A	T	TTG	TAG	L	*
Mishuozhima	SIN_1021829	3	15094770	C	A	GGA	TGA	G	*
Mishuozhima	SIN_1021829	3	15094803	G	A	CAG	TAG	Q	*
Mishuozhima	SIN_1021793	3	15445553	T	C	ATG	ACG	M	T
Mishuozhima	SIN_1015320	3	16936345	G	T	ATG	ATT	M	I
Mishuozhima	SIN_1015320	3	16936370	C	T	CAG	TAG	Q	*
Mishuozhima	SIN_1015320	3	16936394	G	T	GAG	TAG	E	*
Mishuozhima	SIN_1015320	3	16936412	A	G	ATG	GTG	M	V
Mishuozhima	SIN_1015320	3	16936414	G	A	ATG	ATA	M	I
Mishuozhima	SIN_1015320	3	16936415	G	T	GAA	TAA	E	*
Mishuozhima	SIN_1015320	3	16936438	G	A	ATG	ATA	M	I
Mishuozhima	SIN_1015320	3	16936445	C	T	CGA	TGA	R	*
Mishuozhima	SIN_1015320	3	16936478	A	T	AAA	TAA	K	*
Mishuozhima	SIN_1015349	3	17301585	C	A	GAG	TAG	E	*
Mishuozhima	SIN_1015355	3	17326167	G	A	CAG	TAG	Q	*
Mishuozhima	SIN_1015355	3	17326337	C	T	TGG	TAG	W	*
Mishuozhima	SIN_1015355	3	17326634	C	T	TGG	TAG	W	*
Mishuozhima	SIN_1015355	3	17326755	G	A	CAA	TAA	Q	*
Mishuozhima	SIN_1015355	3	17326961	A	T	TTG	TAG	L	*
Mishuozhima	SIN_1015355	3	17327059	C	A	ATG	ATT	M	I
Mishuozhima	SIN_1015355	3	17327150	A	G	ATG	ACG	M	T
Mishuozhima	SIN_1015356	3	17331477	T	C	ATG	ACG	M	T
Mishuozhima	SIN_1015368	3	17539059	T	G	ATG	CTG	M	L
Mishuozhima	SIN_1015369	3	17543213	G	T	GAA	TAA	E	*
Mishuozhima	SIN_1015375	3	17616875	T	G	TAT	TAG	Y	*
Mishuozhima	SIN_1015387	3	17702886	G	C	TCA	TGA	S	*
Mishuozhima	SIN_1015387	3	17702892	C	T	TGG	TAG	W	*
Mishuozhima	SIN_1015387	3	17706781	C	T	ATG	ATA	M	I
Mishuozhima	SIN_1015387	3	17707143	T	G	ATG	CTG	M	L
Mishuozhima	SIN_1015387	3	17707246	C	T	ATG	ATA	M	I
Mishuozhima	SIN_1015387	3	17707456	C	T	ATG	ATA	M	I
Mishuozhima	SIN_1015387	3	17707561	C	T	ATG	ATA	M	I
Mishuozhima	SIN_1015387	3	17707659	G	A	CAA	TAA	Q	*
Mishuozhima	SIN_1015387	3	17707666	C	T	ATG	ATA	M	I
Mishuozhima	SIN_1015387	3	17708315	G	T	TCA	TAA	S	*
Mishuozhima	SIN_1015390	3	17743688	G	T	TCG	TAG	S	*
Mishuozhima	SIN_1015401	3	17894542	T	C	ATG	ACG	M	T
Mishuozhima	SIN_1015402	3	17911487	G	C	ATG	ATC	M	I
Mishuozhima	SIN_1015404	3	17929414	C	G	ATG	ATC	M	I
Mishuozhima	SIN_1015409	3	17963677	T	C	ATG	ACG	M	T
Mishuozhima	SIN_1015411	3	17981116	A	G	ATG	ACG	M	T
Mishuozhima	SIN_1015959	3	18354877	A	T	ATG	TTG	M	L
Mishuozhima	SIN_1015954	3	18410836	A	G	ATG	GTG	M	V
Mishuozhima	SIN_1015951	3	18431581	A	G	ATG	GTG	M	V
Mishuozhima	SIN_1015951	3	18431583	G	A	ATG	ATA	M	I
Mishuozhima	SIN_1015938	3	18556406	T	G	ATG	AGG	M	R
Mishuozhima	SIN_1015937	3	18570613	A	T	ATG	AAG	M	K
Mishuozhima	SIN_1015930	3	18653045	A	G	ATG	ACG	M	T
Mishuozhima	SIN_1015925	3	18697915	G	A	ATG	ATA	M	I
Mishuozhima	SIN_1015900	3	18913631	T	C	ATG	GTG	M	V
Mishuozhima	SIN_1015881	3	19100920	A	T	ATG	TTG	M	L
Mishuozhima	SIN_1015880	3	19107031	C	T	CAG	TAG	Q	*
Mishuozhima	SIN_1015875	3	19155556	A	C	TAT	TAG	Y	*
Mishuozhima	SIN_1015875	3	19155605	A	C	ATG	AGG	M	R
Mishuozhima	SIN_1015875	3	19155635	A	T	ATG	AAG	M	K
Mishuozhima	SIN_1015795	3	19864163	G	C	TGA	TCA	*	S
Mishuozhima	SIN_1015738	3	20351565	A	G	ATG	ACG	M	T
Mishuozhima	SIN_1011298	3	20904296	A	C	ATG	CTG	M	L
Mishuozhima	SIN_1011313	3	21072337	T	G	ATG	AGG	M	R
Mishuozhima	SIN_1011417	3	21936578	A	G	ATG	GTG	M	V
Mishuozhima	SIN_1011422	3	21969424	T	C	ATG	ACG	M	T
Mishuozhima	SIN_1011430	3	22055407	G	A	ATG	ATA	M	I
Mishuozhima	SIN_1011438	3	22116731	T	A	ATG	AAG	M	K
Mishuozhima	SIN_1011443	3	22150416	A	G	ATG	ACG	M	T
Mishuozhima	SIN_1003400	3	22673677	T	G	ATG	CTG	M	L
Mishuozhima	SIN_1003400	3	22673959	T	C	ATG	GTG	M	V
Mishuozhima	SIN_1003401	3	22728569	G	A	CGA	TGA	R	*
Mishuozhima	SIN_1003401	3	22728745	A	C	ATG	AGG	M	R
Mishuozhima	SIN_1003401	3	22728763	A	G	ATG	ACG	M	T
Mishuozhima	SIN_1003403	3	22755571	T	C	ATG	ACG	M	T
Mishuozhima	SIN_1003407	3	22844261	A	G	TAG	CAG	*	Q
Mishuozhima	SIN_1003407	3	22844301	G	T	TGC	TGA	C	*
Mishuozhima	SIN_1003407	3	22844918	G	A	CAG	TAG	Q	*
Mishuozhima	SIN_1003408	3	22847900	G	T	ATG	ATT	M	I
Mishuozhima	SIN_1003408	3	22847923	C	G	TCA	TGA	S	*
Mishuozhima	SIN_1003408	3	22848088	T	C	ATG	ACG	M	T
Mishuozhima	SIN_1003408	3	22848163	T	C	ATG	ACG	M	T
Mishuozhima	SIN_1003408	3	22848474	C	T	CGA	TGA	R	*
Mishuozhima	SIN_1003408	3	22848658	T	C	ATG	ACG	M	T
Mishuozhima	SIN_1003408	3	22848705	T	C	TAG	CAG	*	Q
Mishuozhima	SIN_1003411	3	22891992	G	A	CAG	TAG	Q	*
Mishuozhima	SIN_1003412	3	22896394	A	T	ATG	TTG	M	L
Mishuozhima	SIN_1003412	3	22896395	T	C	ATG	ACG	M	T
Mishuozhima	SIN_1003413	3	22912646	C	T	ATG	ATA	M	I
Mishuozhima	SIN_1003413	3	22931543	C	A	GAG	TAG	E	*
Mishuozhima	SIN_1003413	3	22931735	G	A	CGA	TGA	R	*
Mishuozhima	SIN_1003413	3	22931801	G	A	CAA	TAA	Q	*
Mishuozhima	SIN_1003413	3	22931828	G	A	CGA	TGA	R	*
Mishuozhima	SIN_1003413	3	22931918	T	A	AGA	TGA	R	*
Mishuozhima	SIN_1003413	3	22931930	G	A	CGA	TGA	R	*
Mishuozhima	SIN_1003413	3	22932014	T	G	ATG	CTG	M	L
Mishuozhima	SIN_1003413	3	22932124	A	G	ATG	ACG	M	T
Mishuozhima	SIN_1003415	3	22962978	T	C	ATG	ACG	M	T
Mishuozhima	SIN_1003416	3	22983174	C	T	CGA	TGA	R	*
Mishuozhima	SIN_1003416	3	22983246	C	T	CAG	TAG	Q	*
Mishuozhima	SIN_1003416	3	22983257	G	A	ATG	ATA	M	I
Mishuozhima	SIN_1003416	3	22983673	G	A	TGG	TAG	W	*
Mishuozhima	SIN_1003416	3	22983999	T	C	TAG	CAG	*	Q
Mishuozhima	SIN_1003418	3	22999080	A	G	ATG	ACG	M	T
Mishuozhima	SIN_1003419	3	23016111	G	A	CGA	TGA	R	*
Mishuozhima	SIN_1003419	3	23023035	G	A	CGA	TGA	R	*
Mishuozhima	SIN_1003420	3	23031641	A	G	ATG	ACG	M	T
Mishuozhima	SIN_1003420	3	23032171	C	T	ATG	ATA	M	I
Mishuozhima	SIN_1003420	3	23032172	A	G	ATG	ACG	M	T
Mishuozhima	SIN_1003422	3	23050655	A	G	ATG	ACG	M	T
Mishuozhima	SIN_1003423	3	23054952	G	A	CAG	TAG	Q	*
Mishuozhima	SIN_1003424	3	23084116	C	T	CAG	TAG	Q	*
Mishuozhima	SIN_1003424	3	23084183	T	A	ATG	AAG	M	K
Mishuozhima	SIN_1003424	3	23084348	G	A	TGG	TAG	W	*
Mishuozhima	SIN_1003424	3	23084521	T	G	TGA	GGA	*	G
Mishuozhima	SIN_1003425	3	23091772	C	T	CAG	TAG	Q	*
Mishuozhima	SIN_1003426	3	23136595	T	A	TAG	TTG	*	L
Mishuozhima	SIN_1003426	3	23136671	G	A	CAG	TAG	Q	*
Mishuozhima	SIN_1003426	3	23136700	A	T	ATG	AAG	M	K
Mishuozhima	SIN_1003427	3	23146357	T	C	ATG	GTG	M	V
Mishuozhima	SIN_1003427	3	23146446	A	G	ATG	ACG	M	T
Mishuozhima	SIN_1003428	3	23162051	A	G	ATG	GTG	M	V
Mishuozhima	SIN_1003428	3	23162052	T	C	ATG	ACG	M	T
Mishuozhima	SIN_1003428	3	23162384	T	C	TAG	CAG	*	Q
Mishuozhima	SIN_1003432	3	23230259	A	G	ATG	GTG	M	V
Mishuozhima	SIN_1003434	3	23276847	A	C	ATG	CTG	M	L
Mishuozhima	SIN_1003434	3	23276906	G	A	ATG	ATA	M	I
Mishuozhima	SIN_1003434	3	23277062	G	C	ATG	ATC	M	I
Mishuozhima	SIN_1003434	3	23277211	T	G	ATG	AGG	M	R
Mishuozhima	SIN_1003434	3	23277365	G	A	ATG	ATA	M	I
Mishuozhima	SIN_1003434	3	23277381	C	T	CAG	TAG	Q	*
Mishuozhima	SIN_1003434	3	23277417	T	C	TGA	CGA	*	R
Mishuozhima	SIN_1009034	3	23783057	T	A	TGT	TGA	C	*
Mishuozhima	SIN_1008970	3	24147926	A	G	ATG	GTG	M	V
Mishuozhima	SIN_1008951	3	24251175	T	A	ATG	AAG	M	K
Mishuozhima	SIN_1008948	3	24274169	T	G	ATG	CTG	M	L
Mishuozhima	SIN_1008925	3	24412874	G	A	ATG	ATA	M	I
Mishuozhima	SIN_1008874	3	24751665	T	C	ATG	GTG	M	V
Mishuozhima	SIN_1008870	3	24770742	G	A	TGG	TGA	W	*
Mishuozhima	SIN_1008861	3	24810986	C	T	CAG	TAG	Q	*
Mishuozhima	SIN_1006330	4	1433	G	A	ATG	ATA	M	I
Mishuozhima	SIN_1006329	4	5690	C	T	CAG	TAG	Q	*
Mishuozhima	SIN_1006329	4	5789	T	C	TAG	CAG	*	Q
Mishuozhima	SIN_1006327	4	14544	C	T	CAG	TAG	Q	*
Mishuozhima	SIN_1006242	4	625429	G	A	CAG	TAG	Q	*
Mishuozhima	SIN_1006230	4	732658	A	T	ATG	TTG	M	L
Mishuozhima	SIN_1006230	4	732854	T	G	TTA	TGA	L	*
Mishuozhima	SIN_1006226	4	757404	A	T	AAA	TAA	K	*
Mishuozhima	SIN_1008438	4	1081595	G	A	ATG	ATA	M	I
Mishuozhima	SIN_1008439	4	1085477	C	T	ATG	ATA	M	I
Mishuozhima	SIN_1008440	4	1085824	C	T	TGG	TGA	W	*
Mishuozhima	SIN_1008441	4	1109633	C	A	GGA	TGA	G	*
Mishuozhima	SIN_1008442	4	1122516	A	G	TAG	TGG	*	W
Mishuozhima	SIN_1008443	4	1140428	A	G	ATG	GTG	M	V
Mishuozhima	SIN_1008443	4	1140717	T	A	ATG	AAG	M	K
Mishuozhima	SIN_1008443	4	1140777	T	C	ATG	ACG	M	T
Mishuozhima	SIN_1008444	4	1189259	C	T	CGA	TGA	R	*
Mishuozhima	SIN_1008444	4	1189549	G	A	TGG	TGA	W	*
Mishuozhima	SIN_1008444	4	1190099	A	C	ATG	CTG	M	L
Mishuozhima	SIN_1008444	4	1190471	C	T	CAA	TAA	Q	*
Mishuozhima	SIN_1008446	4	1256800	A	C	TAT	TAG	Y	*
Mishuozhima	SIN_1008454	4	1503980	G	A	CAG	TAG	Q	*
Mishuozhima	SIN_1008468	4	1975324	G	A	CAG	TAG	Q	*
Mishuozhima	SIN_1008477	4	2160206	G	T	TGA	TTA	*	L
Mishuozhima	SIN_1008481	4	2297162	T	C	TAG	CAG	*	Q
Mishuozhima	SIN_1008485	4	2400748	T	C	ATG	ACG	M	T
Mishuozhima	SIN_1008490	4	2507534	T	C	ATG	GTG	M	V
Mishuozhima	SIN_1008490	4	2507617	C	T	TGG	TAG	W	*
Mishuozhima	SIN_1018790	4	4093488	A	T	AAG	TAG	K	*
Mishuozhima	SIN_1018843	4	4632788	T	C	ATG	GTG	M	V
Mishuozhima	SIN_1018845	4	4649219	T	G	TAT	TAG	Y	*
Mishuozhima	SIN_1018845	4	4650040	T	C	TAA	CAA	*	Q
Mishuozhima	SIN_1018863	4	4844182	C	T	CAG	TAG	Q	*
Mishuozhima	SIN_1018864	4	4857375	C	A	TAC	TAA	Y	*
Mishuozhima	SIN_1018869	4	4910959	A	G	TAG	CAG	*	Q
Mishuozhima	SIN_1018873	4	4960741	A	T	TTA	TAA	L	*
Mishuozhima	SIN_1018888	4	5158042	A	G	TAA	CAA	*	Q
Mishuozhima	SIN_1018888	4	5158168	G	A	CGA	TGA	R	*
Mishuozhima	SIN_1018891	4	5202616	T	A	AAG	TAG	K	*
Mishuozhima	SIN_1018892	4	5234153	T	C	TAG	TGG	*	W
Mishuozhima	SIN_1018892	4	5234313	T	G	ATG	CTG	M	L
Mishuozhima	SIN_1018892	4	5234379	T	A	AAG	TAG	K	*
Mishuozhima	SIN_1002533	4	5850061	C	T	CAA	TAA	Q	*
Mishuozhima	SIN_1002534	4	5863569	C	T	CAG	TAG	Q	*
Mishuozhima	SIN_1002536	4	5884596	C	T	CGA	TGA	R	*
Mishuozhima	SIN_1002536	4	5884809	C	T	CAG	TAG	Q	*
Mishuozhima	SIN_1002536	4	5885001	G	T	GAG	TAG	E	*
Mishuozhima	SIN_1002537	4	5895591	A	G	TAA	CAA	*	Q
Mishuozhima	SIN_1001570	4	6059882	G	T	GAA	TAA	E	*
Mishuozhima	SIN_1001572	4	6108183	G	C	TAC	TAG	Y	*
Mishuozhima	SIN_1001572	4	6108700	C	G	ATG	ATC	M	I
Mishuozhima	SIN_1001572	4	6110418	G	A	CAG	TAG	Q	*
Mishuozhima	SIN_1001572	4	6114604	G	A	CAG	TAG	Q	*
Mishuozhima	SIN_1001573	4	6125806	C	T	CAA	TAA	Q	*
Mishuozhima	SIN_1001575	4	6138508	T	A	TAT	TAA	Y	*
Mishuozhima	SIN_1001575	4	6138861	C	A	TCA	TAA	S	*
Mishuozhima	SIN_1001587	4	6288395	C	A	GAG	TAG	E	*
Mishuozhima	SIN_1001587	4	6290342	A	T	ATG	AAG	M	K
Mishuozhima	SIN_1001588	4	6301845	G	T	ATG	ATT	M	I
Mishuozhima	SIN_1001588	4	6301870	C	T	CAA	TAA	Q	*
Mishuozhima	SIN_1001588	4	6305984	G	T	ATG	ATT	M	I
Mishuozhima	SIN_1001588	4	6306060	A	T	AAG	TAG	K	*
Mishuozhima	SIN_1001588	4	6306206	G	C	ATG	ATC	M	I
Mishuozhima	SIN_1001589	4	6312073	C	T	CAG	TAG	Q	*
Mishuozhima	SIN_1001128	4	6493143	A	G	TGA	CGA	*	R
Mishuozhima	SIN_1002132	4	6670477	G	C	TGA	TCA	*	S
Mishuozhima	SIN_1002135	4	6703058	G	A	CAA	TAA	Q	*
Mishuozhima	SIN_1002138	4	6783648	G	T	GAA	TAA	E	*
Mishuozhima	SIN_1002139	4	6785488	C	T	CAG	TAG	Q	*
Mishuozhima	SIN_1002152	4	6971428	G	A	CAA	TAA	Q	*
Mishuozhima	SIN_1002152	4	6972535	T	A	AAA	TAA	K	*
Mishuozhima	SIN_1002152	4	6972706	T	A	ATG	TTG	M	L
Mishuozhima	SIN_1000995	4	7102542	C	T	CAA	TAA	Q	*
Mishuozhima	SIN_1005581	4	7437353	C	T	CGA	TGA	R	*
Mishuozhima	SIN_1005581	4	7437486	T	C	ATG	ACG	M	T
Mishuozhima	SIN_1005603	4	7882443	C	A	GAG	TAG	E	*
Mishuozhima	SIN_1005609	4	7990148	T	G	TAA	GAA	*	E
Mishuozhima	SIN_1005968	4	8197847	G	T	ATG	ATT	M	I
Mishuozhima	SIN_1005957	4	8253270	C	T	TGG	TAG	W	*
Mishuozhima	SIN_1005957	4	8253553	C	G	ATG	ATC	M	I
Mishuozhima	SIN_1005956	4	8258261	A	G	TAA	CAA	*	Q
Mishuozhima	SIN_1005953	4	8273548	T	A	ATG	TTG	M	L
Mishuozhima	SIN_1005938	4	8397848	C	A	TCA	TAA	S	*
Mishuozhima	SIN_1005926	4	8487401	G	A	CGA	TGA	R	*
Mishuozhima	SIN_1005910	4	8575767	A	G	ATG	GTG	M	V
Mishuozhima	SIN_1016438	4	9247748	A	T	ATG	TTG	M	L
Mishuozhima	SIN_1016449	4	9354746	C	A	GAA	TAA	E	*
Mishuozhima	SIN_1016471	4	9492795	A	T	TGT	TGA	C	*
Mishuozhima	SIN_1016554	4	10029852	G	T	ATG	ATT	M	I
Mishuozhima	SIN_1016612	4	10442380	C	A	GAG	TAG	E	*
Mishuozhima	SIN_1016612	4	10442437	G	A	CGA	TGA	R	*
Mishuozhima	SIN_1016612	4	10442441	C	G	ATG	ATC	M	I
Mishuozhima	SIN_1016612	4	10442593	C	T	TGG	TAG	W	*
Mishuozhima	SIN_1016612	4	10442645	G	A	CGA	TGA	R	*
Mishuozhima	SIN_1016612	4	10442736	C	A	ATG	ATT	M	I
Mishuozhima	SIN_1016612	4	10442738	T	A	ATG	TTG	M	L
Mishuozhima	SIN_1016613	4	10446812	G	C	TCA	TGA	S	*
Mishuozhima	SIN_1016676	4	10936481	A	C	ATG	CTG	M	L
Mishuozhima	SIN_1016676	4	10937189	A	G	ATG	GTG	M	V
Mishuozhima	SIN_1016677	4	10941710	T	C	ATG	ACG	M	T
Mishuozhima	SIN_1016678	4	10946457	T	C	ATG	ACG	M	T
Mishuozhima	SIN_1016678	4	10947047	G	T	ATG	ATT	M	I
Mishuozhima	SIN_1016678	4	10947064	T	C	ATG	ACG	M	T
Mishuozhima	SIN_1016678	4	10948701	C	G	TCA	TGA	S	*
Mishuozhima	SIN_1016678	4	10948807	G	A	TGG	TGA	W	*
Mishuozhima	SIN_1016734	4	11427002	A	G	ATG	ACG	M	T
Mishuozhima	SIN_1016735	4	11429717	G	A	TGG	TAG	W	*
Mishuozhima	SIN_1016735	4	11429728	C	T	CAA	TAA	Q	*
Mishuozhima	SIN_1016754	4	11586538	C	T	ATG	ATA	M	I
Mishuozhima	SIN_1016754	4	11587751	C	T	TGG	TAG	W	*
Mishuozhima	SIN_1016759	4	11608187	C	T	TGG	TAG	W	*
Mishuozhima	SIN_1016759	4	11608859	A	T	ATG	AAG	M	K
Mishuozhima	SIN_1016759	4	11609334	T	A	ATG	TTG	M	L
Mishuozhima	SIN_1016761	4	11622441	A	G	ATG	ACG	M	T
Mishuozhima	SIN_1012034	4	11712276	A	G	ATG	ACG	M	T
Mishuozhima	SIN_1012038	4	11725955	C	A	GAA	TAA	E	*
Mishuozhima	SIN_1012040	4	11752698	C	G	ATG	ATC	M	I
Mishuozhima	SIN_1012040	4	11752749	C	T	ATG	ATA	M	I
Mishuozhima	SIN_1012056	4	11882642	T	C	ATG	ACG	M	T
Mishuozhima	SIN_1002492	4	13940365	C	T	CGA	TGA	R	*
Mishuozhima	SIN_1007124	4	15513078	G	A	CGA	TGA	R	*
Mishuozhima	SIN_1007109	4	15666190	T	C	ATG	ACG	M	T
Mishuozhima	SIN_1007109	4	15666868	T	G	ATG	AGG	M	R
Mishuozhima	SIN_1007108	4	15670555	T	G	ATG	AGG	M	R
Mishuozhima	SIN_1007085	4	15927510	T	C	ATG	ACG	M	T
Mishuozhima	SIN_1007085	4	15935472	C	G	TAC	TAG	Y	*
Mishuozhima	SIN_1007068	4	16043154	T	C	TGA	TGG	*	W
Mishuozhima	SIN_1007066	4	16049057	G	T	ATG	ATT	M	I
Mishuozhima	SIN_1007065	4	16055313	A	G	ATG	GTG	M	V
Mishuozhima	SIN_1001875	4	16394337	T	C	ATG	GTG	M	V
Mishuozhima	SIN_1001871	4	16420208	G	T	GGA	TGA	G	*
Mishuozhima	SIN_1001869	4	16435760	A	G	ATG	ACG	M	T
Mishuozhima	SIN_1001862	4	16479757	T	A	ATG	TTG	M	L
Mishuozhima	SIN_1001862	4	16481329	C	A	GGA	TGA	G	*
Mishuozhima	SIN_1002427	4	17004078	G	T	GAG	TAG	E	*
Mishuozhima	SIN_1002438	4	17090681	G	A	CAA	TAA	Q	*
Mishuozhima	SIN_1005436	5	24640	A	C	ATG	CTG	M	L
Mishuozhima	SIN_1005438	5	41195	A	G	ATG	ACG	M	T
Mishuozhima	SIN_1005438	5	41220	T	C	ATG	GTG	M	V
Mishuozhima	SIN_1005440	5	57296	A	G	ATG	GTG	M	V
Mishuozhima	SIN_1005440	5	60616	C	T	CAG	TAG	Q	*
Mishuozhima	SIN_1005440	5	61581	G	A	TGG	TGA	W	*
Mishuozhima	SIN_1003894	5	1149147	C	A	TGC	TGA	C	*
Mishuozhima	SIN_1003848	5	1483029	A	T	TGA	AGA	*	R
Mishuozhima	SIN_1003827	5	1598796	G	A	CGA	TGA	R	*
Mishuozhima	SIN_1003825	5	1636927	G	A	ATG	ATA	M	I
Mishuozhima	SIN_1007685	5	1730611	A	G	ATG	GTG	M	V
Mishuozhima	SIN_1007727	5	2080207	T	C	TGA	TGG	*	W
Mishuozhima	SIN_1007768	5	2422670	A	T	ATG	TTG	M	L
Mishuozhima	SIN_1007800	5	2659356	A	T	AGA	TGA	R	*
Mishuozhima	SIN_1007800	5	2659378	G	A	TGG	TAG	W	*
Mishuozhima	SIN_1007863	5	3026248	C	T	CAG	TAG	Q	*
Mishuozhima	SIN_1007675	5	3073913	A	G	ATG	GTG	M	V
Mishuozhima	SIN_1007675	5	3073914	T	C	ATG	ACG	M	T
Mishuozhima	SIN_1007675	5	3074703	A	G	ATG	GTG	M	V
Mishuozhima	SIN_1007534	5	4225520	C	T	ATG	ATA	M	I
Mishuozhima	SIN_1013412	5	4601263	T	C	ATG	GTG	M	V
Mishuozhima	SIN_1013413	5	4607573	C	A	ATG	ATT	M	I
Mishuozhima	SIN_1013419	5	4675082	T	A	AAG	TAG	K	*
Mishuozhima	SIN_1013499	5	5452391	T	A	TGA	AGA	*	R
Mishuozhima	SIN_1013508	5	5530215	T	C	ATG	GTG	M	V
Mishuozhima	SIN_1013509	5	5548806	T	C	ATG	GTG	M	V
Mishuozhima	SIN_1013526	5	5761926	C	A	ATG	ATT	M	I
Mishuozhima	SIN_1013526	5	5761928	T	C	ATG	GTG	M	V
Mishuozhima	SIN_1013532	5	5807977	G	A	CGA	TGA	R	*
Mishuozhima	SIN_1013555	5	6195736	G	A	CAA	TAA	Q	*
Mishuozhima	SIN_1006333	5	6670219	A	C	ATG	AGG	M	R
Mishuozhima	SIN_1006349	5	6946146	C	T	ATG	ATA	M	I
Mishuozhima	SIN_1006352	5	7033341	T	G	ATG	CTG	M	L
Mishuozhima	SIN_1006360	5	7141715	C	T	CGA	TGA	R	*
Mishuozhima	SIN_1006363	5	7212154	G	A	CGA	TGA	R	*
Mishuozhima	SIN_1006365	5	7242694	T	A	ATG	TTG	M	L
Mishuozhima	SIN_1015981	5	7809409	C	T	CAA	TAA	Q	*
Mishuozhima	SIN_1015993	5	7949406	A	G	ATG	GTG	M	V
Mishuozhima	SIN_1015993	5	7950511	T	C	ATG	ACG	M	T
Mishuozhima	SIN_1015999	5	7971416	G	A	CAA	TAA	Q	*
Mishuozhima	SIN_1016014	5	8218141	C	A	ATG	ATT	M	I
Mishuozhima	SIN_1016018	5	8301654	A	G	ATG	GTG	M	V
Mishuozhima	SIN_1016029	5	8446955	A	G	ATG	ACG	M	T
Mishuozhima	SIN_1016029	5	8447118	G	A	CGA	TGA	R	*
Mishuozhima	SIN_1016029	5	8450664	G	C	TCA	TGA	S	*
Mishuozhima	SIN_1016031	5	8460972	G	T	ATG	ATT	M	I
Mishuozhima	SIN_1016033	5	8502765	T	C	TAG	TGG	*	W
Mishuozhima	SIN_1016035	5	8511402	A	G	TAG	TGG	*	W
Mishuozhima	SIN_1016049	5	8781721	A	G	ATG	ACG	M	T
Mishuozhima	SIN_1016054	5	8859740	G	T	TAC	TAA	Y	*
Mishuozhima	SIN_1016076	5	9256637	T	A	AAA	TAA	K	*
Mishuozhima	SIN_1016076	5	9256645	A	G	ATG	ACG	M	T
Mishuozhima	SIN_1016087	5	9416331	G	A	CGA	TGA	R	*
Mishuozhima	SIN_1016087	5	9418234	C	T	TGG	TGA	W	*
Mishuozhima	SIN_1016087	5	9419199	C	A	GAG	TAG	E	*
Mishuozhima	SIN_1016093	5	9538384	T	A	TGA	TGT	*	C
Mishuozhima	SIN_1016093	5	9538384	T	C	TGA	TGG	*	W
Mishuozhima	SIN_1016093	5	9538440	G	A	CGA	TGA	R	*
Mishuozhima	SIN_1016095	5	9559697	A	T	ATG	TTG	M	L
Mishuozhima	SIN_1016108	5	9721813	G	T	ATG	ATT	M	I
Mishuozhima	SIN_1016109	5	9816974	A	T	AAA	TAA	K	*
Mishuozhima	SIN_1016110	5	9846040	T	G	ATG	AGG	M	R
Mishuozhima	SIN_1016110	5	9846079	T	C	ATG	ACG	M	T
Mishuozhima	SIN_1016110	5	9846161	G	A	ATG	ATA	M	I
Mishuozhima	SIN_1016110	5	9846346	G	A	TGG	TAG	W	*
Mishuozhima	SIN_1016111	5	9856093	A	T	TTA	TAA	L	*
Mishuozhima	SIN_1016111	5	9856109	G	A	CGA	TGA	R	*
Mishuozhima	SIN_1016111	5	9856226	G	A	CGA	TGA	R	*
Mishuozhima	SIN_1016111	5	9856691	G	A	CAA	TAA	Q	*
Mishuozhima	SIN_1016113	5	9875681	C	A	GGA	TGA	G	*
Mishuozhima	SIN_1016121	5	9898565	T	C	ATG	ACG	M	T
Mishuozhima	SIN_1016122	5	9900550	A	G	ATG	GTG	M	V
Mishuozhima	SIN_1016123	5	9905137	A	T	ATG	TTG	M	L
Mishuozhima	SIN_1016123	5	9905141	T	C	ATG	ACG	M	T
Mishuozhima	SIN_1016123	5	9905816	G	A	ATG	ATA	M	I
Mishuozhima	SIN_1016123	5	9905820	T	G	TAG	GAG	*	E
Mishuozhima	SIN_1016125	5	10015877	G	A	TGG	TAG	W	*
Mishuozhima	SIN_1016125	5	10016164	G	T	GGA	TGA	G	*
Mishuozhima	SIN_1016131	5	10200921	A	G	TAG	CAG	*	Q
Mishuozhima	SIN_1005185	5	10254223	A	C	TGA	GGA	*	G
Mishuozhima	SIN_1005186	5	10298589	G	T	TGC	TGA	C	*
Mishuozhima	SIN_1005198	5	10575655	C	T	TGG	TAG	W	*
Mishuozhima	SIN_1005201	5	10615193	C	T	CGA	TGA	R	*
Mishuozhima	SIN_1005201	5	10615320	T	A	ATG	AAG	M	K
Mishuozhima	SIN_1005206	5	10788353	C	T	ATG	ATA	M	I
Mishuozhima	SIN_1005207	5	10817026	T	C	ATG	GTG	M	V
Mishuozhima	SIN_1005207	5	10817050	G	A	CAG	TAG	Q	*
Mishuozhima	SIN_1005207	5	10817062	T	A	AAA	TAA	K	*
Mishuozhima	SIN_1005209	5	10859046	C	T	TGG	TAG	W	*
Mishuozhima	SIN_1005212	5	10904726	T	C	ATG	ACG	M	T
Mishuozhima	SIN_1005214	5	10972997	A	C	ATG	CTG	M	L
Mishuozhima	SIN_1005214	5	10973003	C	T	CGA	TGA	R	*
Mishuozhima	SIN_1005214	5	10973093	C	T	CAG	TAG	Q	*
Mishuozhima	SIN_1005214	5	10973172	T	C	ATG	ACG	M	T
Mishuozhima	SIN_1005214	5	10973322	G	A	ATG	ATA	M	I
Mishuozhima	SIN_1005214	5	10975227	T	C	ATG	ACG	M	T
Mishuozhima	SIN_1005215	5	10980026	A	G	ATG	GTG	M	V
Mishuozhima	SIN_1005215	5	10980299	C	T	CAA	TAA	Q	*
Mishuozhima	SIN_1005215	5	10980340	G	C	ATG	ATC	M	I
Mishuozhima	SIN_1005218	5	11040518	C	T	CAA	TAA	Q	*
Mishuozhima	SIN_1005219	5	11054410	A	T	ATG	TTG	M	L
Mishuozhima	SIN_1005219	5	11054476	A	T	ATG	TTG	M	L
Mishuozhima	SIN_1005219	5	11054530	A	C	ATG	CTG	M	L
Mishuozhima	SIN_1005219	5	11055142	A	G	ATG	GTG	M	V
Mishuozhima	SIN_1005223	5	11142131	G	A	CAG	TAG	Q	*
Mishuozhima	SIN_1005223	5	11142221	G	A	CGA	TGA	R	*
Mishuozhima	SIN_1005223	5	11142487	A	G	ATG	ACG	M	T
Mishuozhima	SIN_1002890	5	11301823	G	A	TGG	TGA	W	*
Mishuozhima	SIN_1002889	5	11307270	C	A	GGA	TGA	G	*
Mishuozhima	SIN_1002889	5	11307284	C	T	TGG	TAG	W	*
Mishuozhima	SIN_1002889	5	11307421	G	T	TCA	TAA	S	*
Mishuozhima	SIN_1002889	5	11308117	C	G	ATG	ATC	M	I
Mishuozhima	SIN_1002889	5	11309045	C	A	GAA	TAA	E	*
Mishuozhima	SIN_1002889	5	11309051	C	A	GGA	TGA	G	*
Mishuozhima	SIN_1002889	5	11309153	T	A	AGA	TGA	R	*
Mishuozhima	SIN_1002889	5	11309169	A	T	TAT	TAA	Y	*
Mishuozhima	SIN_1002889	5	11332217	G	A	CAG	TAG	Q	*
Mishuozhima	SIN_1002886	5	11385204	G	T	GGA	TGA	G	*
Mishuozhima	SIN_1002886	5	11386013	T	A	ATG	AAG	M	K
Mishuozhima	SIN_1002886	5	11389716	T	A	TTG	TAG	L	*
Mishuozhima	SIN_1002885	5	11408077	A	C	TTA	TGA	L	*
Mishuozhima	SIN_1002885	5	11408551	G	C	TCA	TGA	S	*
Mishuozhima	SIN_1002877	5	11551652	A	G	TAG	CAG	*	Q
Mishuozhima	SIN_1002870	5	11614499	C	G	TCA	TGA	S	*
Mishuozhima	SIN_1002870	5	11614885	G	T	ATG	ATT	M	I
Mishuozhima	SIN_1002868	5	11694268	A	G	ATG	ACG	M	T
Mishuozhima	SIN_1002867	5	11709227	A	T	TGA	AGA	*	R
Mishuozhima	SIN_1002867	5	11709411	G	A	CAG	TAG	Q	*
Mishuozhima	SIN_1002867	5	11709647	G	T	TCG	TAG	S	*
Mishuozhima	SIN_1002866	5	11712809	C	T	CGA	TGA	R	*
Mishuozhima	SIN_1002866	5	11712944	A	G	ATG	GTG	M	V
Mishuozhima	SIN_1002866	5	11712945	T	C	ATG	ACG	M	T
Mishuozhima	SIN_1002866	5	11713023	T	C	ATG	ACG	M	T
Mishuozhima	SIN_1002866	5	11713024	G	T	ATG	ATT	M	I
Mishuozhima	SIN_1002865	5	11724869	A	G	TAG	CAG	*	Q
Mishuozhima	SIN_1002865	5	11734865	G	A	CAA	TAA	Q	*
Mishuozhima	SIN_1002864	5	11737917	C	T	ATG	ATA	M	I
Mishuozhima	SIN_1002864	5	11738651	C	A	GAA	TAA	E	*
Mishuozhima	SIN_1002864	5	11738729	T	A	ATG	TTG	M	L
Mishuozhima	SIN_1001419	5	11783387	G	A	ATG	ATA	M	I
Mishuozhima	SIN_1001419	5	11783707	G	A	TGG	TAG	W	*
Mishuozhima	SIN_1001419	5	11785008	G	A	TGG	TGA	W	*
Mishuozhima	SIN_1001422	5	11857865	C	T	CAA	TAA	Q	*
Mishuozhima	SIN_1001423	5	11888849	T	G	TAT	TAG	Y	*
Mishuozhima	SIN_1001424	5	11891191	A	T	ATG	AAG	M	K
Mishuozhima	SIN_1001427	5	11911742	A	G	ATG	GTG	M	V
Mishuozhima	SIN_1001427	5	11912200	G	A	ATG	ATA	M	I
Mishuozhima	SIN_1001431	5	11999240	C	A	GAG	TAG	E	*
Mishuozhima	SIN_1001432	5	12012785	C	T	CAA	TAA	Q	*
Mishuozhima	SIN_1001432	5	12012850	G	A	TGG	TGA	W	*
Mishuozhima	SIN_1001432	5	12013426	G	A	ATG	ATA	M	I
Mishuozhima	SIN_1023655	5	12043745	A	T	TTA	TAA	L	*
Mishuozhima	SIN_1023645	5	12160161	G	T	TCG	TAG	S	*
Mishuozhima	SIN_1023623	5	12347195	T	C	ATG	ACG	M	T
Mishuozhima	SIN_1023622	5	12360303	T	C	ATG	GTG	M	V
Mishuozhima	SIN_1023621	5	12364623	C	T	ATG	ATA	M	I
Mishuozhima	SIN_1023613	5	12486843	A	G	TAG	CAG	*	Q
Mishuozhima	SIN_1023606	5	12555275	A	C	TAT	TAG	Y	*
Mishuozhima	SIN_1023489	5	13363277	T	C	TGA	TGG	*	W
Mishuozhima	SIN_1023485	5	13389847	A	T	ATG	TTG	M	L
Mishuozhima	SIN_1019925	5	13514458	C	A	GAA	TAA	E	*
Mishuozhima	SIN_1019926	5	13522726	T	A	ATG	TTG	M	L
Mishuozhima	SIN_1019926	5	13523781	C	G	ATG	ATC	M	I
Mishuozhima	SIN_1019930	5	13549012	G	T	TGA	TTA	*	L
Mishuozhima	SIN_1019935	5	13588640	A	T	ATG	TTG	M	L
Mishuozhima	SIN_1019935	5	13588642	G	C	ATG	ATC	M	I
Mishuozhima	SIN_1019936	5	13594968	A	G	ATG	GTG	M	V
Mishuozhima	SIN_1019936	5	13598735	C	A	TAC	TAA	Y	*
Mishuozhima	SIN_1019953	5	13924547	T	C	TGA	TGG	*	W
Mishuozhima	SIN_1019953	5	13924935	A	G	ATG	ACG	M	T
Mishuozhima	SIN_1019953	5	13925013	A	G	ATG	ACG	M	T
Mishuozhima	SIN_1019953	5	13925014	T	C	ATG	GTG	M	V
Mishuozhima	SIN_1019957	5	14010481	A	C	TAA	TCA	*	S
Mishuozhima	SIN_1019958	5	14016805	G	A	CAG	TAG	Q	*
Mishuozhima	SIN_1019961	5	14093902	G	A	CAG	TAG	Q	*
Mishuozhima	SIN_1019964	5	14131103	C	T	CAA	TAA	Q	*
Mishuozhima	SIN_1020024	5	15340599	T	C	ATG	ACG	M	T
Mishuozhima	SIN_1020024	5	15340600	G	A	ATG	ATA	M	I
Mishuozhima	SIN_1020024	5	15340811	G	T	GAA	TAA	E	*
Mishuozhima	SIN_1020025	5	15341767	C	T	TGG	TAG	W	*
Mishuozhima	SIN_1020041	5	15747862	C	T	CAG	TAG	Q	*
Mishuozhima	SIN_1020041	5	15748039	T	C	TAA	CAA	*	Q
Mishuozhima	SIN_1020050	5	15911361	C	T	CAA	TAA	Q	*
Mishuozhima	SIN_1020059	5	16078312	C	T	CAA	TAA	Q	*
Mishuozhima	SIN_1020063	5	16146413	G	T	ATG	ATT	M	I
Mishuozhima	SIN_1020063	5	16146418	T	A	TTG	TAG	L	*
Mishuozhima	SIN_1020063	5	16146490	C	A	TCA	TAA	S	*
Mishuozhima	SIN_1020063	5	16146989	C	T	CAG	TAG	Q	*
Mishuozhima	SIN_1020063	5	16147168	C	T	CAG	TAG	Q	*
Mishuozhima	SIN_1020063	5	16147180	T	C	TAA	CAA	*	Q
Mishuozhima	SIN_1020064	5	16151006	G	C	ATG	ATC	M	I
Mishuozhima	SIN_1020064	5	16151029	G	A	TGG	TAG	W	*
Mishuozhima	SIN_1020064	5	16151711	G	A	TGG	TGA	W	*
Mishuozhima	SIN_1020064	5	16151728	C	A	TCG	TAG	S	*
Mishuozhima	SIN_1020064	5	16151955	C	T	CAG	TAG	Q	*
Mishuozhima	SIN_1020081	5	16377282	A	G	ATG	GTG	M	V
Mishuozhima	SIN_1020099	5	16518360	C	T	ATG	ATA	M	I
Mishuozhima	SIN_1020099	5	16518379	A	C	ATG	AGG	M	R
Mishuozhima	SIN_1020134	5	16808879	C	T	TGG	TAG	W	*
Mishuozhima	SIN_1020140	5	16853597	T	C	ATG	ACG	M	T
Mishuozhima	SIN_1011777	5	17346799	C	T	CAG	TAG	Q	*
Mishuozhima	SIN_1011783	5	17401143	T	A	AGA	TGA	R	*
Mishuozhima	SIN_1011841	5	18079759	C	T	ATG	ATA	M	I
Mishuozhima	SIN_1011859	5	18285370	T	C	ATG	ACG	M	T
Mishuozhima	SIN_1011861	5	18298416	A	G	ATG	ACG	M	T
Mishuozhima	SIN_1011861	5	18298510	C	A	GGA	TGA	G	*
Mishuozhima	SIN_1011861	5	18299266	G	T	TCA	TAA	S	*
Mishuozhima	SIN_1011861	5	18299581	G	C	TAC	TAG	Y	*
Mishuozhima	SIN_1011874	5	18381679	G	A	CAA	TAA	Q	*
Mishuozhima	SIN_1012577	6	640309	G	A	ATG	ATA	M	I
Mishuozhima	SIN_1012527	6	925135	A	G	ATG	GTG	M	V
Mishuozhima	SIN_1009786	6	3258892	A	C	ATG	AGG	M	R
Mishuozhima	SIN_1009800	6	3370669	G	C	ATG	ATC	M	I
Mishuozhima	SIN_1009802	6	3391481	A	G	ATG	GTG	M	V
Mishuozhima	SIN_1009803	6	3393874	T	G	ATG	CTG	M	L
Mishuozhima	SIN_1009804	6	3396498	A	G	ATG	ACG	M	T
Mishuozhima	SIN_1003268	6	3818117	A	T	AAG	TAG	K	*
Mishuozhima	SIN_1003270	6	3836408	G	A	TGG	TAG	W	*
Mishuozhima	SIN_1003287	6	3947405	G	A	CAG	TAG	Q	*
Mishuozhima	SIN_1003306	6	4126273	A	C	ATG	CTG	M	L
Mishuozhima	SIN_1003306	6	4126275	G	T	ATG	ATT	M	I
Mishuozhima	SIN_1003313	6	4165927	C	T	ATG	ATA	M	I
Mishuozhima	SIN_1003316	6	4198958	A	G	ATG	ACG	M	T
Mishuozhima	SIN_1003326	6	4285403	T	G	ATG	CTG	M	L
Mishuozhima	SIN_1003334	6	4360948	A	G	ATG	GTG	M	V
Mishuozhima	SIN_1003336	6	4375323	T	G	ATG	CTG	M	L
Mishuozhima	SIN_1003336	6	4381117	T	C	ATG	GTG	M	V
Mishuozhima	SIN_1023350	6	5495216	T	C	ATG	GTG	M	V
Mishuozhima	SIN_1023350	6	5495678	T	A	ATG	TTG	M	L
Mishuozhima	SIN_1023340	6	5598625	G	A	ATG	ATA	M	I
Mishuozhima	SIN_1023340	6	5598956	C	T	CAG	TAG	Q	*
Mishuozhima	SIN_1023340	6	5599382	C	T	CAG	TAG	Q	*
Mishuozhima	SIN_1023339	6	5608364	T	C	ATG	ACG	M	T
Mishuozhima	SIN_1023339	6	5608986	C	G	TAC	TAG	Y	*
Mishuozhima	SIN_1023339	6	5610294	G	A	TGG	TGA	W	*
Mishuozhima	SIN_1023304	6	6008296	T	C	ATG	ACG	M	T
Mishuozhima	SIN_1023301	6	6028959	T	G	ATG	CTG	M	L
Mishuozhima	SIN_1023291	6	6158562	G	A	ATG	ATA	M	I
Mishuozhima	SIN_1023228	6	6867142	T	G	ATG	CTG	M	L
Mishuozhima	SIN_1023225	6	6896801	C	T	TGG	TGA	W	*
Mishuozhima	SIN_1023225	6	6896955	A	G	ATG	ACG	M	T
Mishuozhima	SIN_1023225	6	6896961	A	G	ATG	ACG	M	T
Mishuozhima	SIN_1023219	6	6944220	C	T	CGA	TGA	R	*
Mishuozhima	SIN_1023212	6	7004164	A	T	AAG	TAG	K	*
Mishuozhima	SIN_1023211	6	7006749	A	C	ATG	AGG	M	R
Mishuozhima	SIN_1023210	6	7010543	A	C	ATG	AGG	M	R
Mishuozhima	SIN_1023210	6	7014626	C	G	ATG	ATC	M	I
Mishuozhima	SIN_1023190	6	7210225	T	C	ATG	ACG	M	T
Mishuozhima	SIN_1023189	6	7210792	A	G	TAG	CAG	*	Q
Mishuozhima	SIN_1023189	6	7211442	T	A	AAA	TAA	K	*
Mishuozhima	SIN_1023188	6	7220107	G	A	CAA	TAA	Q	*
Mishuozhima	SIN_1023187	6	7223943	T	C	ATG	ACG	M	T
Mishuozhima	SIN_1015456	6	7669506	T	A	AAG	TAG	K	*
Mishuozhima	SIN_1015456	6	7670193	G	A	CAA	TAA	Q	*
Mishuozhima	SIN_1015456	6	7670314	G	T	TGC	TGA	C	*
Mishuozhima	SIN_1015519	6	8204239	T	C	ATG	GTG	M	V
Mishuozhima	SIN_1015528	6	8290476	C	T	TGG	TAG	W	*
Mishuozhima	SIN_1015529	6	8295603	A	G	ATG	ACG	M	T
Mishuozhima	SIN_1015540	6	8372696	A	T	ATG	TTG	M	L
Mishuozhima	SIN_1015544	6	8421067	C	G	ATG	ATC	M	I
Mishuozhima	SIN_1015548	6	8446461	G	A	ATG	ATA	M	I
Mishuozhima	SIN_1015596	6	8915851	G	T	ATG	ATT	M	I
Mishuozhima	SIN_1015611	6	9078462	G	C	ATG	ATC	M	I
Mishuozhima	SIN_1015611	6	9078497	C	A	TCG	TAG	S	*
Mishuozhima	SIN_1015612	6	9085742	C	A	ATG	ATT	M	I
Mishuozhima	SIN_1015622	6	9133610	G	A	ATG	ATA	M	I
Mishuozhima	SIN_1015622	6	9133893	C	T	CAA	TAA	Q	*
Mishuozhima	SIN_1015622	6	9134224	G	T	GAA	TAA	E	*
Mishuozhima	SIN_1015624	6	9144072	G	A	CGA	TGA	R	*
Mishuozhima	SIN_1015627	6	9169623	C	T	ATG	ATA	M	I
Mishuozhima	SIN_1015630	6	9193010	T	A	ATG	TTG	M	L
Mishuozhima	SIN_1015656	6	9387320	T	A	TTA	TAA	L	*
Mishuozhima	SIN_1018426	6	10098320	C	T	TGG	TGA	W	*
Mishuozhima	SIN_1018431	6	10212454	C	T	CGA	TGA	R	*
Mishuozhima	SIN_1018431	6	10212483	G	T	ATG	ATT	M	I
Mishuozhima	SIN_1018431	6	10212486	G	A	ATG	ATA	M	I
Mishuozhima	SIN_1018434	6	10274392	A	G	ATG	ACG	M	T
Mishuozhima	SIN_1018440	6	10349767	T	G	ATG	AGG	M	R
Mishuozhima	SIN_1018440	6	10350521	G	C	ATG	ATC	M	I
Mishuozhima	SIN_1018440	6	10350895	T	A	ATG	AAG	M	K
Mishuozhima	SIN_1018535	6	11328181	T	A	ATG	AAG	M	K
Mishuozhima	SIN_1005660	6	12833846	C	T	TGG	TGA	W	*
Mishuozhima	SIN_1005656	6	12889438	C	T	CAG	TAG	Q	*
Mishuozhima	SIN_1005656	6	12889584	G	C	ATG	ATC	M	I
Mishuozhima	SIN_1005656	6	12889777	A	T	ATG	TTG	M	L
Mishuozhima	SIN_1005655	6	12908941	G	T	TGC	TGA	C	*
Mishuozhima	SIN_1005654	6	12933558	C	A	TGA	TTA	*	L
Mishuozhima	SIN_1005653	6	12938257	A	T	TTA	TAA	L	*
Mishuozhima	SIN_1005653	6	12938354	G	A	CAG	TAG	Q	*
Mishuozhima	SIN_1005653	6	12938404	A	G	ATG	ACG	M	T
Mishuozhima	SIN_1005652	6	12992899	G	C	ATG	ATC	M	I
Mishuozhima	SIN_1005652	6	12993380	C	T	CAG	TAG	Q	*
Mishuozhima	SIN_1005651	6	13034063	A	T	ATG	AAG	M	K
Mishuozhima	SIN_1005643	6	13085132	C	T	CAA	TAA	Q	*
Mishuozhima	SIN_1005636	6	13129712	C	A	GGA	TGA	G	*
Mishuozhima	SIN_1005636	6	13129755	A	T	TAT	TAA	Y	*
Mishuozhima	SIN_1005636	6	13129784	C	A	GGA	TGA	G	*
Mishuozhima	SIN_1005621	6	13505250	C	T	CAG	TAG	Q	*
Mishuozhima	SIN_1001751	6	13682029	A	C	TAA	GAA	*	E
Mishuozhima	SIN_1001751	6	13682032	G	A	CAA	TAA	Q	*
Mishuozhima	SIN_1001751	6	13682179	T	A	AAA	TAA	K	*
Mishuozhima	SIN_1001751	6	13682180	C	A	ATG	ATT	M	I
Mishuozhima	SIN_1001752	6	13705376	A	G	TAG	CAG	*	Q
Mishuozhima	SIN_1001752	6	13706934	G	A	CGA	TGA	R	*
Mishuozhima	SIN_1001756	6	13867891	G	T	GGA	TGA	G	*
Mishuozhima	SIN_1001756	6	13880828	T	C	ATG	ACG	M	T
Mishuozhima	SIN_1001756	6	13880829	G	A	ATG	ATA	M	I
Mishuozhima	SIN_1001758	6	13914696	C	T	CAG	TAG	Q	*
Mishuozhima	SIN_1008434	6	14014666	G	T	TCG	TAG	S	*
Mishuozhima	SIN_1008430	6	14048957	G	A	CAA	TAA	Q	*
Mishuozhima	SIN_1008430	6	14048963	G	A	CAA	TAA	Q	*
Mishuozhima	SIN_1008428	6	14059808	T	G	ATG	AGG	M	R
Mishuozhima	SIN_1008427	6	14067443	G	A	TGG	TAG	W	*
Mishuozhima	SIN_1008427	6	14067498	G	A	ATG	ATA	M	I
Mishuozhima	SIN_1008427	6	14067649	A	C	ATG	CTG	M	L
Mishuozhima	SIN_1008427	6	14067832	G	T	GAA	TAA	E	*
Mishuozhima	SIN_1008427	6	14067881	C	A	TCA	TAA	S	*
Mishuozhima	SIN_1008427	6	14068018	C	T	CAG	TAG	Q	*
Mishuozhima	SIN_1008426	6	14072718	G	A	CAA	TAA	Q	*
Mishuozhima	SIN_1008426	6	14072893	G	C	TAC	TAG	Y	*
Mishuozhima	SIN_1008426	6	14072948	A	G	ATG	ACG	M	T
Mishuozhima	SIN_1008425	6	14123674	C	T	ATG	ATA	M	I
Mishuozhima	SIN_1008424	6	14150949	A	G	TAG	CAG	*	Q
Mishuozhima	SIN_1008424	6	14151713	G	A	CAG	TAG	Q	*
Mishuozhima	SIN_1008422	6	14190785	C	G	ATG	ATC	M	I
Mishuozhima	SIN_1008417	6	14286215	G	T	GGA	TGA	G	*
Mishuozhima	SIN_1008416	6	14288310	G	A	ATG	ATA	M	I
Mishuozhima	SIN_1008411	6	14373608	G	A	CAA	TAA	Q	*
Mishuozhima	SIN_1008410	6	14375648	A	G	ATG	GTG	M	V
Mishuozhima	SIN_1008390	6	14988313	T	A	TGT	TGA	C	*
Mishuozhima	SIN_1008384	6	15043850	T	G	TAA	GAA	*	E
Mishuozhima	SIN_1008383	6	15057329	G	T	GGA	TGA	G	*
Mishuozhima	SIN_1008381	6	15107501	T	A	AAG	TAG	K	*
Mishuozhima	SIN_1008381	6	15107781	A	T	ATG	AAG	M	K
Mishuozhima	SIN_1008364	6	15412623	A	T	ATG	TTG	M	L
Mishuozhima	SIN_1021005	6	15594704	T	A	AAG	TAG	K	*
Mishuozhima	SIN_1021004	6	15613531	G	A	ATG	ATA	M	I
Mishuozhima	SIN_1021004	6	15613636	T	A	TGT	TGA	C	*
Mishuozhima	SIN_1020978	6	15811482	T	G	ATG	CTG	M	L
Mishuozhima	SIN_1020964	6	15879527	G	A	CAG	TAG	Q	*
Mishuozhima	SIN_1020957	6	15922082	A	G	TGA	CGA	*	R
Mishuozhima	SIN_1020957	6	15922093	C	T	TGG	TAG	W	*
Mishuozhima	SIN_1020957	6	15922136	G	A	CAG	TAG	Q	*
Mishuozhima	SIN_1020957	6	15922160	G	A	CAA	TAA	Q	*
Mishuozhima	SIN_1020957	6	15922166	G	A	CAA	TAA	Q	*
Mishuozhima	SIN_1020955	6	15929260	A	G	TAG	CAG	*	Q
Mishuozhima	SIN_1020907	6	16287735	C	T	TGG	TAG	W	*
Mishuozhima	SIN_1020907	6	16289050	G	A	CAA	TAA	Q	*
Mishuozhima	SIN_1020905	6	16307236	G	A	CGA	TGA	R	*
Mishuozhima	SIN_1020903	6	16320719	G	A	CGA	TGA	R	*
Mishuozhima	SIN_1020903	6	16320923	G	A	CGA	TGA	R	*
Mishuozhima	SIN_1020903	6	16321004	G	A	CAA	TAA	Q	*
Mishuozhima	SIN_1020896	6	16352236	G	A	CGA	TGA	R	*
Mishuozhima	SIN_1020854	6	16612460	G	A	CAG	TAG	Q	*
Mishuozhima	SIN_1020849	6	16657461	G	A	CGA	TGA	R	*
Mishuozhima	SIN_1020834	6	16776290	G	T	ATG	ATT	M	I
Mishuozhima	SIN_1020821	6	16901978	T	G	TTA	TGA	L	*
Mishuozhima	SIN_1020806	6	16972366	T	C	ATG	ACG	M	T
Mishuozhima	SIN_1020799	6	17033649	A	T	ATG	TTG	M	L
Mishuozhima	SIN_1020775	6	17192693	A	G	ATG	ACG	M	T
Mishuozhima	SIN_1020770	6	17219399	T	C	ATG	GTG	M	V
Mishuozhima	SIN_1020770	6	17219414	G	A	CGA	TGA	R	*
Mishuozhima	SIN_1020770	6	17219582	G	A	CAG	TAG	Q	*
Mishuozhima	SIN_1020614	6	18300031	G	T	GAG	TAG	E	*
Mishuozhima	SIN_1020585	6	18483582	A	G	ATG	ACG	M	T
Mishuozhima	SIN_1020567	6	18634814	G	A	CAA	TAA	Q	*
Mishuozhima	SIN_1020553	6	18735013	T	C	ATG	GTG	M	V
Mishuozhima	SIN_1001243	6	19128049	A	G	ATG	GTG	M	V
Mishuozhima	SIN_1012685	6	19359592	A	G	ATG	GTG	M	V
[truncated: 629 more rows]
