# Supplementary material for: Identification of Sesame Genomic Variations from Genome Comparison of Landrace and Variety
Source: Front Plant Sci. 2016 Aug 3;7:1169. doi: 10.3389/fpls.2016.01169 (PMC4971434; doi:10.3389/fpls.2016.01169)
Supplement: Supplementary file 11 [file Table11.XLSX]

## Sheet: Table S11
Table S11 Large-effect InDels in 'Baizhima' and 'Mishuozhima' genome.
Sesame Gene ID	Arabidopsis homologous gene ID	LG	Start	End	Large-effect InDels
					Baizhima	Mishuozhima
SIN_1000405	NA	LG3	7651711	7651986	Yes	NA
SIN_1000407	NA	LG3	7646934	7648929	Yes	Yes
SIN_1000994	NA	LG4	7083110	7083586	Yes	NA
SIN_1001119	AT4G38040.1	LG4	6360146	6366128	Yes	NA
SIN_1001127	NA	LG4	6487829	6488902	Yes	NA
SIN_1001129	NA	LG4	6511902	6512177	Yes	Yes
SIN_1001185	AT3G23870.1	LG7	7449592	7452876	Yes	NA
SIN_1001193	AT2G31970.1	LG7	7561802	7563866	NA	Yes
SIN_1001195	AT2G31970.1	LG7	7569488	7589652	NA	Yes
SIN_1001198	NA	LG7	13698	14786	NA	NA
SIN_1001202	NA	LG7	139325	142499	Yes	NA
SIN_1001204	NA	LG7	190204	190635	Yes	Yes
SIN_1001205	NA	LG7	201219	202565	NA	Yes
SIN_1001206	AT1G53050.1	LG7	203832	211270	Yes	NA
SIN_1001234	AT1G22340.1	LG6	19193082	19195158	Yes	Yes
SIN_1001235	AT1G22400.1	LG6	19184124	19186200	Yes	Yes
SIN_1001292	AT1G56145.1	LG14	651631	661093	Yes	NA
SIN_1001293	NA	LG14	669037	670501	NA	NA
SIN_1001295	AT4G35905.1	LG14	716693	717094	Yes	NA
SIN_1001296	NA	LG14	751201	752646	Yes	Yes
SIN_1001366	NA	LG12	3747617	3748066	Yes	Yes
SIN_1001372	AT1G11300.1	LG12	3714400	3719749	NA	Yes
SIN_1001396	NA	LG3	2564980	2565330	Yes	NA
SIN_1001399	NA	LG3	2621821	2622048	Yes	NA
SIN_1001403	NA	LG3	2672097	2672570	Yes	NA
SIN_1001406	NA	LG3	2710533	2711006	Yes	Yes
SIN_1001408	AT5G07860.1	LG3	2719257	2720503	Yes	NA
SIN_1001410	NA	LG3	2729325	2730332	Yes	Yes
SIN_1001417	AT3G54540.1	LG3	2787321	2791728	Yes	NA
SIN_1001421	NA	LG5	11849551	11853183	Yes	NA
SIN_1001427	AT1G59620.1	LG5	11909695	11912314	NA	Yes
SIN_1001429	NA	LG5	11944169	11944519	NA	Yes
SIN_1001430	NA	LG5	11952953	11961238	NA	NA
SIN_1001434	AT5G55160.1	LG5	12022420	12023298	Yes	NA
SIN_1001568	NA	LG4	6028140	6028400	Yes	NA
SIN_1001569	NA	LG4	6031409	6031717	Yes	NA
SIN_1001592	AT4G14465.1	LG10	2269508	2270837	NA	Yes
SIN_1001604	AT1G06620.1	LG10	2348040	2349824	NA	Yes
SIN_1001625	NA	LG10	2483788	2484129	NA	Yes
SIN_1001652	AT3G55470.1	LG4	16605150	16611338	NA	Yes
SIN_1001666	AT1G28060.1	LG4	16761436	16764481	Yes	NA
SIN_1001750	NA	LG6	13646657	13647136	NA	Yes
SIN_1001753	NA	LG6	13712639	13713040	Yes	NA
SIN_1001755	NA	LG6	13850039	13850467	Yes	NA
SIN_1001757	NA	LG6	13886809	13887546	Yes	NA
SIN_1001784	AT2G34780.1	LG12	4932427	4940331	Yes	NA
SIN_1001814	AT1G75330.1	LG12	5060785	5064401	Yes	NA
SIN_1001830	AT3G12340.1	LG7	566377	582953	Yes	NA
SIN_1001832	NA	LG7	604278	604841	Yes	NA
SIN_1001835	NA	LG7	621079	621486	Yes	Yes
SIN_1001837	NA	LG7	637302	638974	Yes	NA
SIN_1001838	NA	LG7	645194	646486	Yes	Yes
SIN_1001841	NA	LG7	680599	680982	NA	Yes
SIN_1001843	NA	LG7	690382	707877	Yes	Yes
SIN_1001846	NA	LG7	787846	788583	Yes	NA
SIN_1001851	NA	LG7	836293	836670	Yes	NA
SIN_1001856	NA	LG7	883578	884375	Yes	NA
SIN_1001858	NA	LG4	16508636	16508989	NA	Yes
SIN_1001859	NA	LG4	16506557	16506967	NA	Yes
SIN_1001874	AT3G02790.1	LG4	16401535	16401705	Yes	NA
SIN_1001875	NA	LG4	16394302	16398686	NA	Yes
SIN_1001885	AT4G36430.1	LG4	16325549	16326700	Yes	Yes
SIN_1001887	NA	LG4	16320639	16321001	Yes	Yes
SIN_1001940	NA	LG8	6653541	6654188	Yes	Yes
SIN_1001963	NA	LG11	4572660	4573264	NA	NA
SIN_1001964	NA	LG11	4562700	4563770	Yes	Yes
SIN_1001968	AT5G47580.1	LG11	4477893	4481085	Yes	Yes
SIN_1001987	AT3G18670.1	LG8	6885106	6886271	Yes	NA
SIN_1001989	NA	LG8	6961024	6961726	Yes	NA
SIN_1002030	AT5G66760.1	LG13	1883966	1890896	Yes	NA
SIN_1002031	AT1G07645.1	LG13	1877405	1878123	Yes	NA
SIN_1002033	AT2G18400.1	LG13	1869482	1871793	Yes	Yes
SIN_1002134	AT3G12340.1	LG4	6694367	6701095	Yes	NA
SIN_1002142	NA	LG4	6821660	6822827	Yes	NA
SIN_1002153	NA	LG4	6981424	6981708	Yes	NA
SIN_1002208	AT1G01020.1	LG13	1188918	1202592	NA	Yes
SIN_1002209	NA	LG13	1184852	1185172	Yes	NA
SIN_1002212	NA	LG13	1155523	1155900	Yes	NA
SIN_1002215	AT4G14090.1	LG13	1111663	1113046	NA	Yes
SIN_1002216	AT5G54160.1	LG13	1096295	1100620	NA	Yes
SIN_1002218	AT3G48120.1	LG3	3251263	3255249	Yes	NA
SIN_1002228	AT3G28470.1	LG3	3165104	3166374	Yes	NA
SIN_1002229	NA	LG3	3163066	3163554	Yes	NA
SIN_1002230	NA	LG3	3162257	3162850	Yes	NA
SIN_1002233	AT1G74790.1	LG3	3112340	3118388	Yes	NA
SIN_1002234	AT1G74790.1	LG3	3092422	3096127	Yes	Yes
SIN_1002241	AT1G74750.1	LG3	3027521	3030093	Yes	NA
SIN_1002247	AT1G08570.2	LG3	2958619	2960446	Yes	NA
SIN_1002249	AT5G62670.1	LG3	2918021	2923998	Yes	NA
SIN_1002250	AT5G62680.1	LG3	2907052	2913568	Yes	NA
SIN_1002257	AT2G47140.1	LG3	2827841	2828830	NA	Yes
SIN_1002261	NA	LG10	16787883	16788630	NA	Yes
SIN_1002356	AT1G75710.1	LG7	2882132	2885135	Yes	NA
SIN_1002384	AT3G61040.1	LG2	6528418	6532246	NA	Yes
SIN_1002387	NA	LG2	6463883	6464413	Yes	NA
SIN_1002391	NA	LG2	6424155	6425465	Yes	Yes
SIN_1002395	NA	LG2	6402257	6403006	NA	NA
SIN_1002399	NA	LG2	6313132	6313419	Yes	Yes
SIN_1002415	AT3G54860.1	LG4	16868865	16879483	Yes	NA
SIN_1002428	AT4G10450.1	LG4	17007248	17009131	Yes	Yes
SIN_1002441	NA	LG4	17132941	17133667	Yes	Yes
SIN_1002451	AT4G27010.1	LG4	17237258	17255609	Yes	NA
SIN_1002491	NA	LG4	13938895	13939350	NA	Yes
SIN_1002493	AT5G04840.1	LG4	13952714	13955257	NA	Yes
SIN_1002513	AT1G69290.1	LG4	5514824	5517531	Yes	NA
SIN_1002525	NA	LG4	5689380	5689751	NA	Yes
SIN_1002531	NA	LG4	5828221	5828927	Yes	NA
SIN_1002539	NA	LG4	5979365	5980129	Yes	NA
SIN_1002544	AT4G24010.1	LG10	2182586	2186200	NA	Yes
SIN_1002552	AT1G12700.1	LG10	2128660	2130088	NA	Yes
SIN_1002584	AT3G23000.1	LG10	1890895	1892277	Yes	NA
SIN_1002599	AT5G25770.2	LG10	1740990	1752134	Yes	Yes
SIN_1002603	AT3G55760.1	LG10	1724129	1727351	Yes	NA
SIN_1002798	NA	LG10	2623643	2629119	Yes	NA
SIN_1002800	AT1G04500.1	LG10	2644382	2649437	Yes	NA
SIN_1002814	NA	LG10	2763175	2763420	Yes	NA
SIN_1002826	AT2G33420.1	LG10	2838669	2843385	Yes	NA
SIN_1002846	AT5G43310.2	LG10	2986954	2991166	Yes	Yes
SIN_1002868	NA	LG5	11694021	11694269	Yes	NA
SIN_1002869	NA	LG5	11638128	11639567	Yes	NA
SIN_1002871	AT2G26890.1	LG5	11610360	11611974	NA	NA
SIN_1002872	NA	LG5	11603866	11604613	Yes	Yes
SIN_1002892	NA	LG5	11283215	11283598	Yes	Yes
SIN_1002894	AT2G07690.1	LG5	11246036	11253008	NA	Yes
SIN_1002897	AT3G04240.1	LG5	11197772	11199870	Yes	NA
SIN_1003120	AT5G03980.1	LG14	421638	423165	NA	Yes
SIN_1003132	AT3G44730.1	LG14	366332	373685	Yes	NA
SIN_1003142	AT4G26480.1	LG14	269490	274804	Yes	NA
SIN_1003162	AT3G12940.1	LG14	87062	95668	NA	Yes
SIN_1003165	AT3G12920.1	LG14	66487	67351	Yes	NA
SIN_1003200	AT2G44620.1	LG1	14365756	14368337	Yes	NA
SIN_1003219	AT5G51160.1	LG1	14501044	14502663	Yes	NA
SIN_1003234	AT3G12270.1	LG1	14581465	14586205	Yes	NA
SIN_1003241	NA	LG1	14639152	14642582	Yes	NA
SIN_1003246	AT5G45140.1	LG1	14670021	14682279	Yes	NA
SIN_1003260	AT5G04970.1	LG1	14798097	14800453	Yes	NA
SIN_1003264	AT3G14520.1	LG6	3769675	3772101	Yes	Yes
SIN_1003266	AT5G23960.2	LG6	3786557	3789309	NA	Yes
SIN_1003267	AT5G23960.2	LG6	3807207	3809630	Yes	Yes
SIN_1003269	AT5G23960.2	LG6	3825831	3828287	NA	NA
SIN_1003271	AT5G23960.2	LG6	3839558	3843353	Yes	Yes
SIN_1003272	AT5G12860.1	LG6	3845517	3849579	Yes	Yes
SIN_1003290	AT5G12470.1	LG6	3967494	3971372	Yes	NA
SIN_1003301	AT3G21100.2	LG6	4061094	4065356	Yes	NA
SIN_1003321	AT3G57090.1	LG6	4247219	4249749	Yes	NA
SIN_1003326	AT2G03120.1	LG6	4282030	4285421	Yes	NA
SIN_1003328	AT5G12330.4	LG6	4305947	4310141	Yes	NA
SIN_1003357	NA	LG4	14423964	14425364	Yes	NA
SIN_1003371	AT2G36300.1	LG4	14593871	14595851	Yes	NA
SIN_1003375	AT2G40960.1	LG4	14626400	14630083	Yes	NA
SIN_1003400	NA	LG3	22673456	22674094	Yes	NA
SIN_1003403	NA	LG3	22755453	22755863	Yes	Yes
SIN_1003405	NA	LG3	22781249	22781524	Yes	NA
SIN_1003406	NA	LG3	22812174	22814778	Yes	NA
SIN_1003409	AT1G72370.2	LG3	22853566	22854571	Yes	Yes
SIN_1003410	NA	LG3	22865070	22865468	NA	Yes
SIN_1003412	NA	LG3	22895773	22896860	Yes	NA
SIN_1003415	NA	LG3	22962977	22963961	Yes	NA
SIN_1003418	NA	LG3	22999019	22999538	NA	Yes
SIN_1003420	NA	LG3	23028378	23032335	Yes	NA
SIN_1003422	NA	LG3	23049265	23051319	Yes	NA
SIN_1003427	NA	LG3	23146190	23146507	Yes	NA
SIN_1003429	NA	LG3	23190221	23190853	NA	NA
SIN_1003431	NA	LG3	23207509	23207766	Yes	NA
SIN_1003432	NA	LG3	23229965	23230876	Yes	NA
SIN_1003477	AT5G35330.1	LG11	10028493	10029773	Yes	Yes
SIN_1003490	AT5G57290.1	LG11	10152650	10154544	Yes	Yes
SIN_1003497	NA	LG11	10231785	10232390	Yes	Yes
SIN_1003499	AT2G44480.1	LG11	10269782	10273172	Yes	Yes
SIN_1003533	NA	LG11	10569446	10570594	NA	Yes
SIN_1003664	NA	LG15	3077116	3077802	Yes	NA
SIN_1003696	AT2G23610.1	LG15	3310544	3312516	Yes	NA
SIN_1003698	AT2G23620.1	LG15	3321383	3323409	Yes	NA
SIN_1003745	NA	LG15	3640124	3640567	NA	Yes
SIN_1003746	AT1G67260.1	LG15	3646304	3646978	Yes	NA
SIN_1003747	AT5G38640.1	LG15	3652848	3659781	NA	Yes
SIN_1003756	AT1G30080.1	LG15	3714135	3715067	Yes	NA
SIN_1003762	NA	LG16	3875427	3875899	NA	Yes
SIN_1003790	AT1G06590.1	LG16	4253734	4267074	Yes	Yes
SIN_1003793	AT5G58290.1	LG16	4324537	4332630	Yes	NA
SIN_1003851	AT3G09270.1	LG5	1471392	1472182	Yes	NA
SIN_1003880	AT3G47570.1	LG5	1260667	1263893	Yes	NA
SIN_1003920	AT2G38470.1	LG5	1037525	1040113	Yes	Yes
SIN_1003928	AT2G30360.1	LG5	977855	980325	Yes	NA
SIN_1003932	AT1G23290.1	LG5	929535	929888	NA	Yes
SIN_1003942	AT5G62220.1	LG13	2879356	2880782	Yes	NA
SIN_1003959	AT3G50260.1	LG13	3000921	3001359	Yes	NA
SIN_1003994	AT5G14180.1	LG13	3227108	3230492	Yes	NA
SIN_1004030	NA	LG13	3419935	3420294	Yes	NA
SIN_1004047	AT1G29800.2	LG13	3555835	3558691	Yes	NA
SIN_1004048	AT3G01580.1	LG13	3559030	3563665	NA	Yes
SIN_1004068	AT4G21065.1	LG13	3699351	3700838	Yes	Yes
SIN_1004079	AT4G39330.1	LG13	3788466	3790947	NA	Yes
SIN_1004098	AT2G22540.1	LG13	3957076	3957381	Yes	NA
SIN_1004106	NA	LG13	4032668	4032862	Yes	NA
SIN_1004108	AT4G24610.1	LG13	4050556	4060582	NA	Yes
SIN_1004112	AT3G59550.1	LG13	4079452	4083890	NA	Yes
SIN_1004113	AT5G65420.1	LG13	4098149	4100931	Yes	NA
SIN_1004118	AT5G65400.1	LG13	4172005	4177993	Yes	NA
SIN_1004119	NA	LG13	4185480	4186295	Yes	NA
SIN_1004122	AT1G72210.1	LG13	4238215	4240665	Yes	NA
SIN_1004123	NA	LG15	2152775	2153516	Yes	NA
SIN_1004124	AT2G46900.1	LG15	2144914	2147946	NA	Yes
SIN_1004125	AT3G02060.2	LG15	2136599	2138570	Yes	NA
SIN_1004131	AT3G19340.1	LG15	2055742	2062847	Yes	Yes
SIN_1004137	AT3G26780.1	LG15	1981882	1986454	Yes	Yes
SIN_1004178	AT3G01900.1	LG15	1743395	1744966	Yes	NA
SIN_1004191	NA	LG15	1675319	1676122	Yes	NA
SIN_1004240	AT1G20980.1	LG7	988781	994993	Yes	Yes
SIN_1004242	NA	LG7	1010253	1010987	Yes	Yes
SIN_1004247	AT1G21050.1	LG7	1071921	1072648	Yes	NA
SIN_1004254	NA	LG7	1195490	1199055	Yes	NA
SIN_1004267	NA	LG7	1338409	1338951	Yes	Yes
SIN_1004269	NA	LG7	1350700	1351353	NA	Yes
SIN_1004276	NA	LG7	1446640	1447226	NA	Yes
SIN_1004282	NA	LG7	1638648	1638884	Yes	NA
SIN_1004299	AT1G17840.1	LG13	4404688	4409131	Yes	NA
SIN_1004304	NA	LG13	4470811	4471542	Yes	Yes
SIN_1004311	AT1G34670.1	LG13	4530775	4532207	Yes	NA
SIN_1004345	AT4G39710.1	LG13	4924004	4926788	Yes	NA
SIN_1004347	AT2G22125.1	LG13	4931141	4938611	Yes	NA
SIN_1004366	AT1G20920.1	LG11	13558008	13561474	Yes	NA
SIN_1004395	AT2G37160.1	LG11	13385698	13390864	Yes	Yes
SIN_1004427	AT2G36970.1	LG11	13148803	13151006	Yes	Yes
SIN_1004432	AT2G36970.1	LG11	13126543	13128119	Yes	Yes
SIN_1004469	AT1G20030.2	LG11	12902127	12902971	NA	Yes
SIN_1004491	AT3G16620.1	LG10	16688667	16692610	Yes	NA
SIN_1004554	AT2G21660.1	LG10	16306102	16306844	NA	Yes
SIN_1004583	AT3G18950.1	LG10	16113705	16115109	Yes	Yes
SIN_1004599	AT2G15790.1	LG10	16008715	16012684	NA	Yes
SIN_1004601	NA	LG10	15996494	16001508	NA	Yes
SIN_1004629	AT2G04040.1	LG13	2166117	2168011	Yes	NA
SIN_1004635	AT5G35700.1	LG13	2215878	2226698	Yes	NA
SIN_1004656	AT1G67040.1	LG13	2414129	2418014	Yes	NA
SIN_1004671	AT3G02550.1	LG13	2559895	2561378	Yes	NA
SIN_1004672	AT3G02530.1	LG13	2572472	2578397	Yes	NA
SIN_1004711	NA	LG7	7769382	7773712	NA	Yes
SIN_1004737	AT3G10420.2	LG7	7987255	7991894	Yes	NA
SIN_1004769	AT5G20660.1	LG7	8226690	8236924	Yes	NA
SIN_1004786	AT3G07950.1	LG7	8335068	8337311	Yes	Yes
SIN_1004789	AT1G48850.1	LG7	8379798	8385280	Yes	NA
SIN_1004799	AT3G55020.1	LG7	8464376	8472310	Yes	NA
SIN_1004835	NA	LG15	2984901	2985988	Yes	NA
SIN_1004841	AT3G50370.1	LG15	2938634	2947255	Yes	NA
SIN_1004869	NA	LG15	2723858	2724130	Yes	NA
SIN_1004873	AT3G19320.1	LG15	2696591	2698054	Yes	Yes
SIN_1004874	AT4G24240.1	LG15	2689105	2690574	Yes	NA
SIN_1004880	AT3G49060.1	LG15	2639292	2639945	Yes	NA
SIN_1004905	NA	LG15	2484742	2486191	Yes	Yes
SIN_1004915	AT5G15750.1	LG15	2414512	2416205	Yes	NA
SIN_1004929	AT5G60920.1	LG15	2284115	2289502	Yes	NA
SIN_1004942	AT5G08060.1	LG15	2191354	2191875	Yes	NA
SIN_1004945	NA	LG15	2178975	2179664	Yes	Yes
SIN_1004947	AT5G55500.1	LG14	905530	907754	Yes	Yes
SIN_1004995	AT1G50660.1	LG14	1246476	1249367	Yes	NA
SIN_1005010	AT1G50910.1	LG14	1346402	1349811	Yes	NA
SIN_1005033	AT2G17265.1	LG14	1514948	1517558	Yes	Yes
SIN_1005050	AT4G27290.1	LG14	1676559	1679789	Yes	Yes
SIN_1005071	NA	LG3	7521869	7522258	Yes	NA
SIN_1005076	NA	LG3	7480375	7483078	Yes	Yes
SIN_1005084	NA	LG3	7351800	7353779	Yes	NA
SIN_1005098	AT5G40810.1	LG3	7247601	7251170	Yes	NA
SIN_1005100	AT3G15620.1	LG3	7216244	7222345	NA	Yes
SIN_1005118	AT3G50310.1	LG3	7091686	7092144	Yes	NA
SIN_1005119	NA	LG3	7090165	7090683	NA	Yes
SIN_1005120	NA	LG3	7087060	7087659	NA	Yes
SIN_1005128	AT3G15720.1	LG3	7029244	7034005	NA	Yes
SIN_1005140	NA	LG3	6836811	6837429	Yes	NA
SIN_1005184	NA	LG9	8983571	8984117	Yes	NA
SIN_1005205	NA	LG5	10761112	10761854	NA	Yes
SIN_1005206	NA	LG5	10787285	10788355	Yes	NA
SIN_1005208	NA	LG5	10837280	10839271	Yes	Yes
SIN_1005212	NA	LG5	10904725	10905027	Yes	Yes
SIN_1005216	NA	LG5	10981455	10982579	NA	NA
SIN_1005232	AT4G04920.2	LG12	3962266	3971885	Yes	NA
SIN_1005238	AT4G15955.3	LG12	4006462	4007790	Yes	NA
SIN_1005246	AT4G04980.1	LG12	4061216	4064511	Yes	Yes
SIN_1005254	NA	LG12	4143033	4144001	Yes	NA
SIN_1005275	AT5G22620.1	LG12	4244881	4247998	Yes	Yes
SIN_1005292	AT1G28310.2	LG12	4345975	4347097	Yes	NA
SIN_1005359	AT4G18570.1	LG12	4737969	4742010	Yes	NA
SIN_1005397	NA	LG2	7155167	7155478	Yes	NA
SIN_1005409	AT1G75620.1	LG2	7226642	7228330	Yes	NA
SIN_1005411	NA	LG2	7253002	7255199	Yes	NA
SIN_1005412	NA	LG2	7262935	7263174	Yes	NA
SIN_1005422	AT2G23320.1	LG2	7374990	7376629	Yes	NA
SIN_1005431	AT4G06536.1	LG2	7477074	7479515	Yes	NA
SIN_1005436	NA	LG5	24138	26618	NA	Yes
SIN_1005438	AT2G01910.2	LG5	37573	43011	NA	Yes
SIN_1005446	AT3G53180.1	LG5	120907	131584	Yes	Yes
SIN_1005460	AT5G03430.1	LG5	207089	214859	Yes	NA
SIN_1005492	AT5G03080.1	LG5	462948	463596	Yes	NA
SIN_1005512	AT5G02750.1	LG5	577330	578172	Yes	NA
SIN_1005542	AT5G59890.1	LG5	733732	734513	Yes	NA
SIN_1005544	AT3G53720.1	LG5	741448	745607	Yes	NA
SIN_1005550	AT2G37580.1	LG5	789682	790424	Yes	NA
SIN_1005551	AT2G37590.1	LG5	793198	795227	Yes	NA
SIN_1005557	NA	LG5	852055	852672	NA	Yes
SIN_1005565	NA	LG4	7203092	7204561	NA	Yes
SIN_1005575	NA	LG4	7290625	7290897	Yes	Yes
SIN_1005578	NA	LG4	7328393	7329720	NA	Yes
SIN_1005580	AT1G59960.1	LG4	7430888	7434370	Yes	Yes
SIN_1005588	NA	LG4	7656734	7658314	Yes	NA
SIN_1005604	AT4G25340.1	LG4	7887027	7891192	Yes	Yes
SIN_1005607	NA	LG4	7922111	7922715	NA	Yes
SIN_1005608	AT5G35450.1	LG4	7984632	7988246	Yes	Yes
SIN_1005610	NA	LG4	7991126	7991459	Yes	NA
SIN_1005622	AT4G24000.1	LG6	13453234	13453755	Yes	NA
SIN_1005627	NA	LG6	13325556	13325810	Yes	Yes
SIN_1005628	NA	LG6	13297312	13300825	Yes	NA
SIN_1005631	AT4G35905.1	LG6	13279922	13280598	NA	Yes
SIN_1005635	ATCG00140.1	LG6	13134654	13136612	NA	Yes
SIN_1005637	NA	LG6	13115560	13116185	Yes	Yes
SIN_1005638	NA	LG6	13113972	13114193	Yes	NA
SIN_1005639	NA	LG6	13099341	13101582	Yes	NA
SIN_1005645	NA	LG6	13063425	13064517	Yes	Yes
SIN_1005646	NA	LG6	13061981	13062187	Yes	Yes
SIN_1005647	AT5G41770.1	LG6	13059233	13060743	NA	NA
SIN_1005648	NA	LG6	13050834	13053280	Yes	Yes
SIN_1005650	NA	LG6	13039004	13042260	NA	Yes
SIN_1005659	NA	LG6	12841148	12842389	Yes	NA
SIN_1005667	AT2G46090.1	LG11	935170	938356	NA	Yes
SIN_1005668	AT4G01290.2	LG11	923697	932788	Yes	NA
SIN_1005670	AT1G01510.1	LG11	910824	913214	Yes	NA
SIN_1005673	NA	LG11	878360	880888	NA	Yes
SIN_1005674	NA	LG11	866774	872987	NA	Yes
SIN_1005682	AT4G01210.1	LG11	746673	760941	Yes	NA
SIN_1005704	NA	LG11	605366	606019	Yes	NA
SIN_1005717	NA	LG11	512914	513318	Yes	Yes
SIN_1005719	AT5G53130.1	LG11	498974	505945	Yes	NA
SIN_1005727	AT2G46500.1	LG11	423205	428682	NA	Yes
SIN_1005732	NA	LG11	360705	361031	Yes	Yes
SIN_1005765	NA	LG11	9541	11052	Yes	Yes
SIN_1005770	AT1G27940.1	LG7	2607692	2612516	Yes	NA
SIN_1005798	NA	LG7	2424003	2424410	Yes	Yes
SIN_1005799	NA	LG7	2423266	2423619	NA	Yes
SIN_1005815	AT4G38470.1	LG7	2307965	2313152	Yes	NA
SIN_1005822	NA	LG7	2200850	2201149	Yes	NA
SIN_1005827	NA	LG7	2078066	2080604	Yes	NA
SIN_1005831	NA	LG7	1904901	1905635	Yes	NA
SIN_1005868	AT5G53530.1	LG4	8842931	8846497	Yes	NA
SIN_1005891	AT4G27670.1	LG4	8673699	8675840	Yes	NA
SIN_1005902	AT5G24460.1	LG4	8612848	8615148	Yes	NA
SIN_1005914	AT5G54130.2	LG4	8548906	8552044	Yes	NA
SIN_1005948	AT5G17060.1	LG4	8314833	8325733	Yes	NA
SIN_1005962	AT4G17720.1	LG4	8229866	8231352	Yes	NA
SIN_1005967	AT5G16750.1	LG4	8207764	8213183	NA	Yes
SIN_1005972	AT5G43940.1	LG4	8178477	8180211	Yes	NA
SIN_1005987	NA	LG8	15116220	15118673	Yes	NA
SIN_1006020	AT1G74500.1	LG8	14832678	14833644	NA	Yes
SIN_1006055	AT1G74860.1	LG8	14496915	14499042	Yes	NA
SIN_1006061	NA	LG8	14442801	14443565	NA	Yes
SIN_1006062	AT3G48150.1	LG8	14430958	14441156	Yes	NA
SIN_1006093	NA	LG8	14190657	14191064	Yes	Yes
SIN_1006103	NA	LG7	5146777	5151294	Yes	NA
SIN_1006120	AT3G53010.1	LG7	5304141	5305147	Yes	Yes
SIN_1006122	NA	LG7	5315286	5315605	Yes	NA
SIN_1006139	NA	LG7	5503254	5503604	Yes	NA
SIN_1006140	NA	LG7	5508149	5509068	Yes	NA
SIN_1006157	AT1G73880.1	LG7	5774023	5775700	Yes	NA
SIN_1006172	NA	LG7	5893237	5894368	Yes	NA
SIN_1006185	AT1G18070.1	LG7	6024977	6025834	Yes	NA
SIN_1006222	AT3G57150.1	LG4	782425	784235	Yes	NA
SIN_1006231	AT2G42320.1	LG4	721381	725269	NA	Yes
SIN_1006247	AT3G57890.1	LG4	595569	599540	Yes	Yes
SIN_1006301	AT3G58050.1	LG4	258312	265032	Yes	Yes
SIN_1006311	NA	LG4	190826	192935	Yes	Yes
SIN_1006323	NA	LG4	22548	38241	Yes	Yes
SIN_1006333	AT4G20820.1	LG5	6669957	6671597	NA	Yes
SIN_1006336	AT5G38820.1	LG5	6703453	6707592	Yes	NA
SIN_1006349	NA	LG5	6945891	6949069	Yes	NA
SIN_1006352	NA	LG5	7032991	7034428	Yes	NA
SIN_1006365	NA	LG5	7242506	7242838	Yes	NA
SIN_1006397	AT3G07820.1	LG13	1053710	1055250	NA	NA
SIN_1006400	AT1G49040.1	LG13	996677	1027170	Yes	NA
SIN_1006416	AT1G09150.1	LG13	790014	810452	NA	Yes
SIN_1006418	NA	LG13	776207	777645	Yes	NA
SIN_1006430	AT5G66010.1	LG13	673123	673833	Yes	Yes
SIN_1006443	AT3G59550.1	LG13	522315	526746	Yes	Yes
SIN_1006444	AT5G65820.1	LG13	521119	522257	Yes	Yes
SIN_1006455	NA	LG13	381338	382112	NA	Yes
SIN_1006463	AT1G65910.1	LG13	308109	312495	NA	Yes
SIN_1006471	AT1G66120.1	LG13	183109	184999	Yes	NA
SIN_1006482	AT5G37010.1	LG13	44070	46781	Yes	NA
SIN_1006483	AT3G02690.1	LG13	38229	42923	Yes	NA
SIN_1006536	NA	LG8	3180274	3187003	Yes	NA
SIN_1006569	AT5G15330.1	LG8	3404934	3409271	Yes	Yes
SIN_1006570	AT3G01120.1	LG8	3410506	3415042	Yes	NA
SIN_1006578	NA	LG8	3489634	3490563	Yes	Yes
SIN_1006581	AT1G26800.1	LG8	3510162	3511028	Yes	NA
SIN_1006590	AT4G14960.2	LG8	3577726	3581301	Yes	NA
SIN_1006593	AT1G74690.1	LG8	3615513	3619875	Yes	NA
SIN_1006606	AT5G15070.1	LG8	3700689	3714941	Yes	NA
SIN_1006610	AT3G47870.1	LG8	3737328	3738482	Yes	Yes
SIN_1006626	NA	LG8	3851085	3855040	NA	Yes
SIN_1006644	NA	LG8	3981786	3987348	Yes	NA
SIN_1006648	AT5G66460.1	LG8	4080572	4083951	Yes	NA
SIN_1006659	NA	LG8	4208013	4210322	Yes	NA
SIN_1006664	NA	LG8	4283920	4286718	Yes	Yes
SIN_1006667	AT1G30100.1	LG12	5188837	5190648	Yes	NA
SIN_1006688	AT1G30280.1	LG12	5313943	5316518	NA	Yes
SIN_1006709	AT4G05420.1	LG12	5443015	5451532	Yes	NA
SIN_1006733	AT4G20820.1	LG12	5654835	5656454	NA	Yes
SIN_1006766	NA	LG12	5860022	5860828	Yes	NA
SIN_1006793	NA	LG12	6018342	6018788	Yes	NA
SIN_1006807	AT2G35050.1	LG12	6104425	6109812	Yes	NA
SIN_1006839	AT5G04460.1	LG12	6299407	6303683	Yes	NA
SIN_1006845	NA	LG12	6369437	6370324	Yes	NA
SIN_1006852	AT1G53540.1	LG12	2434819	2435868	NA	Yes
SIN_1006858	AT3G12680.1	LG12	2466328	2468380	NA	Yes
SIN_1006863	NA	LG12	2491708	2492790	Yes	Yes
SIN_1006882	AT4G26590.1	LG12	2626047	2627736	NA	Yes
SIN_1006910	AT3G63380.1	LG12	2779302	2782859	Yes	NA
SIN_1006912	AT5G23070.1	LG12	2797761	2798900	Yes	Yes
SIN_1006939	AT4G12610.2	LG12	2933065	2938033	Yes	NA
SIN_1006952	AT1G62360.1	LG12	3039726	3040732	Yes	NA
SIN_1006963	NA	LG12	3119778	3121532	NA	Yes
SIN_1006968	AT2G18370.1	LG12	3157226	3158865	Yes	Yes
SIN_1006995	AT1G11720.2	LG12	3275982	3288085	Yes	NA
SIN_1007027	AT5G28237.1	LG12	3432213	3432909	Yes	NA
SIN_1007037	AT5G15170.1	LG12	3481325	3492278	Yes	NA
SIN_1007042	AT4G23140.1	LG12	3525050	3526699	NA	Yes
SIN_1007051	AT1G48120.1	LG12	3567115	3568533	Yes	Yes
SIN_1007053	AT1G61680.1	LG12	3589536	3592158	Yes	NA
SIN_1007058	AT1G65450.1	LG4	16092925	16095100	Yes	NA
SIN_1007079	AT5G22130.2	LG4	15980485	15981404	Yes	Yes
SIN_1007098	AT1G64790.2	LG4	15782416	15807567	Yes	Yes
SIN_1007103	AT1G08590.1	LG4	15717085	15720372	Yes	NA
SIN_1007107	AT2G33320.1	LG4	15676815	15678616	Yes	NA
SIN_1007109	AT1G58390.1	LG4	15664231	15667952	Yes	Yes
SIN_1007116	AT2G35800.1	LG4	15599520	15607070	Yes	NA
SIN_1007142	AT5G19290.1	LG4	15329899	15336575	Yes	NA
SIN_1007160	AT1G61560.1	LG4	15167718	15177565	Yes	NA
SIN_1007175	NA	LG4	15012292	15013137	Yes	NA
SIN_1007186	NA	LG16	2612553	2613325	NA	Yes
SIN_1007190	NA	LG16	2669177	2670030	NA	Yes
SIN_1007197	NA	LG16	2754297	2755795	Yes	NA
SIN_1007206	AT3G21790.1	LG16	2861009	2862557	Yes	NA
SIN_1007207	AT3G21790.1	LG16	2882216	2883775	Yes	NA
SIN_1007210	AT3G21760.1	LG16	2914169	2915596	Yes	Yes
SIN_1007216	NA	LG16	3080287	3082207	NA	NA
SIN_1007221	AT2G32900.1	LG16	3119174	3131277	Yes	NA
SIN_1007227	NA	LG16	3231783	3232421	Yes	NA
SIN_1007233	NA	LG16	3318346	3318867	Yes	NA
SIN_1007237	NA	LG16	3362689	3363891	Yes	NA
SIN_1007238	AT1G06680.1	LG16	3382901	3388183	Yes	NA
SIN_1007255	AT5G56680.1	LG16	3716792	3717205	Yes	NA
SIN_1007267	AT5G35680.3	LG7	6091246	6091521	NA	Yes
SIN_1007276	NA	LG7	6168094	6168399	Yes	NA
SIN_1007293	AT2G12550.1	LG7	6351541	6359054	Yes	Yes
SIN_1007317	NA	LG7	6636622	6637360	Yes	NA
SIN_1007318	AT3G24420.1	LG7	6660637	6661594	Yes	NA
SIN_1007325	NA	LG7	6704381	6704697	Yes	Yes
SIN_1007341	AT2G10940.1	LG7	6902068	6902926	Yes	NA
SIN_1007344	NA	LG7	6919456	6919926	NA	Yes
SIN_1007357	NA	LG7	7062841	7063958	NA	Yes
SIN_1007359	NA	LG7	7070484	7070828	NA	Yes
SIN_1007362	AT3G07340.1	LG7	7114192	7116382	Yes	NA
SIN_1007364	NA	LG7	7149735	7150295	Yes	Yes
SIN_1007408	AT1G76130.1	LG2	2746376	2750589	Yes	NA
SIN_1007426	NA	LG2	2961585	2962518	Yes	Yes
SIN_1007430	NA	LG2	3023783	3025343	Yes	NA
SIN_1007447	NA	LG2	3202444	3202680	Yes	Yes
SIN_1007463	NA	LG2	3367027	3367474	NA	Yes
SIN_1007533	NA	LG5	4235682	4236401	NA	Yes
SIN_1007543	AT3G43210.1	LG5	4143186	4150211	Yes	NA
SIN_1007551	AT1G19250.1	LG5	4073086	4076526	Yes	NA
SIN_1007562	AT3G42950.1	LG5	3964200	3969769	Yes	NA
SIN_1007631	AT4G26110.1	LG5	3429632	3432058	NA	Yes
SIN_1007638	AT4G29740.1	LG5	3376159	3379512	Yes	Yes
SIN_1007640	AT4G29740.1	LG5	3361801	3362400	Yes	Yes
SIN_1007650	NA	LG5	3230332	3231795	Yes	Yes
SIN_1007663	AT4G26220.1	LG5	3136771	3137461	Yes	Yes
SIN_1007679	AT4G31300.1	LG5	1659845	1666084	Yes	NA
SIN_1007681	AT1G19220.1	LG5	1669327	1675689	Yes	NA
SIN_1007685	NA	LG5	1729090	1731201	Yes	Yes
SIN_1007688	AT4G33270.1	LG5	1742350	1747457	Yes	Yes
SIN_1007690	NA	LG5	1760832	1764627	NA	Yes
SIN_1007691	AT4G33270.1	LG5	1765048	1767531	NA	Yes
SIN_1007768	NA	LG5	2422307	2422861	Yes	NA
SIN_1007793	AT5G20620.1	LG5	2598309	2602381	NA	Yes
SIN_1007794	AT2G36020.1	LG5	2614917	2620161	Yes	NA
SIN_1007844	AT3G52740.1	LG5	2909173	2910621	Yes	NA
SIN_1007850	NA	LG5	2937547	2938459	Yes	NA
SIN_1007854	AT2G27690.1	LG5	2962964	2964468	Yes	NA
SIN_1007893	NA	LG15	184532	185358	Yes	NA
SIN_1007900	AT3G27830.1	LG15	234869	235642	Yes	NA
SIN_1007911	AT3G27960.1	LG15	317955	320354	Yes	NA
SIN_1007923	AT3G01470.1	LG15	399461	401348	Yes	NA
SIN_1007933	AT2G26730.1	LG15	473352	475077	NA	Yes
SIN_1007951	AT1G74910.1	LG15	571258	579448	Yes	NA
SIN_1007962	AT3G28450.1	LG15	646115	646903	Yes	NA
SIN_1007970	AT5G15050.1	LG15	681107	683508	Yes	NA
SIN_1007991	NA	LG15	799824	800569	Yes	NA
SIN_1008006	AT5G39785.1	LG15	909011	912149	Yes	NA
SIN_1008009	AT3G28920.1	LG15	938099	940229	Yes	NA
SIN_1008019	AT2G01910.1	LG15	1014864	1019504	Yes	Yes
SIN_1008030	AT3G01120.1	LG15	1081811	1085872	Yes	NA
SIN_1008049	AT1G22380.1	LG15	1191422	1192916	Yes	NA
SIN_1008058	NA	LG15	1226875	1232100	Yes	NA
SIN_1008061	AT5G39350.1	LG15	1252441	1254397	Yes	NA
SIN_1008086	AT1G02145.3	LG1	16244936	16254791	Yes	Yes
SIN_1008090	AT4G27190.1	LG1	16224903	16227860	Yes	Yes
SIN_1008120	AT1G20780.1	LG1	16026859	16029478	Yes	NA
SIN_1008134	AT1G74470.1	LG1	15920814	15922082	Yes	NA
SIN_1008169	AT5G55610.1	LG1	15671200	15672655	Yes	NA
SIN_1008171	AT3G61040.1	LG1	15661396	15663119	Yes	Yes
SIN_1008195	AT3G63540.1	LG1	15449661	15450394	Yes	NA
SIN_1008199	NA	LG1	15432147	15432308	Yes	NA
SIN_1008210	AT3G52120.1	LG1	15349318	15357504	Yes	NA
SIN_1008256	AT1G08760.1	LG1	15045078	15047783	Yes	NA
SIN_1008264	AT1G19780.1	LG1	14981893	14988034	Yes	NA
SIN_1008306	ATCG00680.1	LG9	12127409	12128935	Yes	Yes
SIN_1008313	AT5G57260.1	LG9	12032826	12034756	Yes	NA
SIN_1008314	NA	LG9	11993931	11994263	Yes	Yes
SIN_1008323	NA	LG9	11823623	11824885	Yes	NA
SIN_1008329	NA	LG9	11668732	11669280	Yes	NA
SIN_1008332	NA	LG9	11579180	11579578	Yes	NA
SIN_1008350	NA	LG9	11138402	11138599	NA	Yes
SIN_1008353	NA	LG9	11067989	11070390	NA	Yes
SIN_1008359	NA	LG9	11045195	11045571	Yes	NA
SIN_1008360	NA	LG9	11038131	11039418	NA	Yes
SIN_1008364	NA	LG6	15412623	15413684	NA	Yes
SIN_1008378	NA	LG6	15234539	15234802	Yes	NA
SIN_1008379	NA	LG6	15210384	15210803	Yes	Yes
SIN_1008382	AT2G03820.1	LG6	15062774	15065616	Yes	NA
SIN_1008386	NA	LG6	15033191	15034042	Yes	Yes
SIN_1008391	NA	LG6	14979700	14979990	Yes	NA
SIN_1008400	NA	LG6	14746074	14746780	Yes	Yes
SIN_1008405	NA	LG6	14491825	14496406	Yes	NA
SIN_1008410	NA	LG6	14375639	14375893	Yes	NA
SIN_1008414	AT4G24040.1	LG6	14330158	14333782	Yes	Yes
SIN_1008416	NA	LG6	14286600	14290874	NA	Yes
SIN_1008418	NA	LG6	14272559	14273019	NA	Yes
SIN_1008425	NA	LG6	14123575	14123925	NA	Yes
SIN_1008428	NA	LG6	14059514	14064449	Yes	NA
SIN_1008429	AT4G10760.1	LG6	14051760	14052102	NA	Yes
SIN_1008438	NA	LG4	1079404	1082343	Yes	NA
SIN_1008439	NA	LG4	1085114	1085605	Yes	NA
SIN_1008443	NA	LG4	1139945	1141237	Yes	NA
SIN_1008462	NA	LG4	1748648	1749007	NA	Yes
SIN_1008463	AT3G18630.1	LG4	1771797	1803160	Yes	NA
SIN_1008480	NA	LG4	2290518	2290889	NA	NA
SIN_1008483	NA	LG4	2348692	2350566	Yes	NA
SIN_1008485	NA	LG4	2398954	2400833	Yes	NA
SIN_1008495	NA	LG11	2637549	2638266	Yes	NA
SIN_1008504	AT5G15270.2	LG11	2736556	2742856	Yes	NA
SIN_1008507	AT3G60400.1	LG11	2773884	2776830	Yes	NA
SIN_1008521	NA	LG11	3027001	3029109	Yes	NA
SIN_1008527	NA	LG11	3142039	3145190	Yes	NA
SIN_1008538	NA	LG11	3363285	3364210	Yes	NA
SIN_1008545	NA	LG11	3482501	3482881	Yes	NA
SIN_1008548	NA	LG11	3541215	3541430	Yes	Yes
SIN_1008549	NA	LG11	3545176	3545358	Yes	NA
SIN_1008559	AT2G45130.1	LG11	3684971	3686042	Yes	NA
SIN_1008569	NA	LG11	3802665	3803442	Yes	NA
SIN_1008570	NA	LG11	3806551	3807040	Yes	NA
SIN_1008576	NA	LG11	3867027	3867224	Yes	NA
SIN_1008577	NA	LG11	3893926	3894607	Yes	NA
SIN_1008588	NA	LG11	4075893	4079593	Yes	Yes
SIN_1008590	NA	LG11	4122845	4123291	Yes	NA
SIN_1008597	NA	LG7	11702659	11702957	NA	Yes
SIN_1008598	NA	LG7	11697019	11697614	NA	Yes
SIN_1008605	AT3G04090.1	LG7	11632778	11638303	Yes	Yes
SIN_1008648	AT5G13840.1	LG7	11351706	11356015	Yes	Yes
SIN_1008649	NA	LG7	11349749	11350265	NA	Yes
SIN_1008662	AT5G05980.1	LG7	11241070	11246912	Yes	NA
SIN_1008684	NA	LG7	11130248	11131796	Yes	NA
SIN_1008710	AT2G39980.1	LG7	10986405	10987946	Yes	NA
SIN_1008715	NA	LG7	10965592	10970650	NA	Yes
SIN_1008731	AT5G05680.1	LG7	10885956	10890932	Yes	NA
SIN_1008733	AT2G40090.1	LG7	10871889	10877137	Yes	NA
SIN_1008739	AT3G55960.1	LG7	10833968	10836442	Yes	NA
SIN_1008741	AT2G29970.1	LG7	10806892	10810252	Yes	NA
SIN_1008748	AT3G55990.1	LG7	10753319	10756754	Yes	Yes
SIN_1008749	NA	LG7	10751545	10752009	Yes	NA
SIN_1008757	AT2G40190.1	LG7	10690030	10693656	Yes	NA
SIN_1008760	NA	LG7	10680659	10680871	Yes	NA
SIN_1008762	AT2G40240.1	LG7	10674824	10675483	Yes	NA
SIN_1008780	AT3G51740.1	LG7	10550742	10553208	Yes	NA
SIN_1008806	AT5G05270.1	LG7	10390859	10395024	NA	Yes
SIN_1008852	AT1G31230.1	LG3	24865992	24874903	NA	Yes
SIN_1008858	AT1G33970.1	LG3	24824664	24826240	Yes	NA
SIN_1008871	AT1G58100.2	LG3	24768254	24769434	Yes	NA
SIN_1008888	NA	LG3	24677476	24678786	Yes	NA
SIN_1008892	AT5G59530.1	LG3	24641798	24642362	NA	Yes
SIN_1008916	AT1G09070.1	LG3	24467307	24467927	Yes	NA
SIN_1008930	AT1G44760.1	LG3	24388025	24389317	Yes	NA
SIN_1008947	AT1G77405.1	LG3	24278973	24280274	Yes	NA
SIN_1008963	AT5G17910.1	LG3	24173226	24175335	NA	Yes
SIN_1008966	AT1G76980.1	LG3	24165888	24166691	NA	Yes
SIN_1008972	AT1G43900.1	LG3	24134389	24137758	Yes	NA
SIN_1008984	AT5G42240.1	LG3	24078726	24082012	Yes	Yes
SIN_1009009	AT1G43700.1	LG3	23912879	23915203	Yes	NA
SIN_1009038	AT1G20190.1	LG3	23757752	23758740	Yes	NA
SIN_1009057	AT4G38660.1	LG3	23667989	23669709	Yes	NA
SIN_1009059	AT1G30755.1	LG3	23656159	23659869	Yes	NA
SIN_1009072	NA	LG3	23602962	23603192	Yes	Yes
SIN_1009107	AT5G57960.1	LG3	23367031	23373353	Yes	NA
SIN_1009152	AT5G24010.1	LG7	8775481	8777909	Yes	NA
SIN_1009157	AT5G52810.1	LG7	8809099	8809926	Yes	NA
SIN_1009161	AT4G11260.1	LG7	8824054	8829949	Yes	NA
SIN_1009184	AT5G53150.1	LG7	9017286	9019789	Yes	NA
SIN_1009188	AT4G18250.1	LG7	9046803	9048802	Yes	NA
SIN_1009213	AT4G27745.1	LG7	9189041	9189244	Yes	Yes
SIN_1009223	NA	LG7	9248895	9250998	Yes	NA
SIN_1009240	AT5G54160.1	LG7	9367085	9371086	NA	Yes
SIN_1009241	AT5G54160.1	LG7	9376480	9379261	Yes	NA
SIN_1009244	AT3G49470.1	LG7	9392633	9393158	Yes	NA
SIN_1009256	NA	LG7	9448604	9449734	Yes	Yes
SIN_1009272	NA	LG7	9561260	9562232	Yes	Yes
SIN_1009276	NA	LG7	9578271	9579037	NA	Yes
SIN_1009280	NA	LG7	9599706	9600067	Yes	Yes
SIN_1009282	NA	LG7	9606266	9606838	NA	Yes
SIN_1009295	AT1G50200.1	LG7	9681392	9691235	Yes	NA
SIN_1009303	AT3G02780.1	LG7	9772266	9774713	Yes	NA
SIN_1009328	AT5G16290.1	LG7	9982653	9991238	NA	Yes
SIN_1009331	AT1G65620.1	LG7	10020620	10022666	Yes	NA
SIN_1009332	AT3G43300.1	LG7	10032347	10052894	Yes	NA
SIN_1009338	AT5G18430.1	LG7	10113252	10115566	NA	Yes
SIN_1009426	AT3G42660.1	LG1	10823388	10829819	NA	Yes
SIN_1009434	AT1G17880.1	LG1	10901900	10903122	NA	Yes
SIN_1009439	AT4G35000.1	LG1	10951919	10958220	NA	Yes
SIN_1009446	AT5G66055.1	LG1	11033743	11038592	Yes	NA
SIN_1009464	NA	LG1	11182314	11182610	Yes	Yes
SIN_1009479	NA	LG1	11309084	11311051	NA	Yes
SIN_1009489	AT1G54130.1	LG1	11388914	11394090	Yes	NA
SIN_1009495	AT1G72660.1	LG1	11434896	11440307	Yes	NA
SIN_1009507	AT3G13920.1	LG1	11513408	11517065	NA	Yes
SIN_1009514	AT3G13890.2	LG1	11559383	11560335	Yes	NA
SIN_1009544	AT3G16500.1	LG1	11760870	11762790	Yes	NA
SIN_1009608	AT5G40810.1	LG1	12181379	12184868	Yes	NA
SIN_1009618	AT1G52620.1	LG1	12243675	12246866	Yes	NA
SIN_1009620	AT5G11200.1	LG1	12254397	12261841	Yes	NA
SIN_1009645	AT1G06760.1	LG6	2217746	2220345	Yes	NA
SIN_1009668	AT1G06620.1	LG6	2369102	2370402	NA	Yes
SIN_1009691	AT1G08620.1	LG6	2527467	2531998	Yes	NA
SIN_1009695	AT1G03900.1	LG6	2572398	2575912	Yes	NA
SIN_1009704	AT4G28570.1	LG6	2628148	2631377	Yes	NA
SIN_1009705	NA	LG6	2634764	2635605	NA	Yes
SIN_1009720	AT5G43990.2	LG6	2720475	2730206	Yes	Yes
SIN_1009737	AT1G04150.1	LG6	2880247	2883199	Yes	NA
SIN_1009756	NA	LG6	3037983	3038450	Yes	NA
SIN_1009776	NA	LG6	3174823	3176433	NA	Yes
SIN_1009786	AT2G18220.1	LG6	3258864	3263192	Yes	Yes
SIN_1009796	AT3G45140.1	LG6	3308767	3313474	NA	Yes
SIN_1009815	AT1G51190.1	LG6	3504973	3507858	Yes	NA
SIN_1009823	AT5G19620.1	LG6	3587183	3593424	Yes	NA
SIN_1009831	NA	LG6	3659978	3660775	NA	Yes
SIN_1009845	AT1G02100.3	LG11	2568807	2587008	Yes	NA
SIN_1009870	NA	LG11	2170865	2171338	Yes	NA
SIN_1009872	AT2G45400.1	LG11	2143665	2147545	Yes	NA
SIN_1009893	AT2G45510.1	LG11	1804897	1807541	Yes	NA
SIN_1009899	AT2G45600.1	LG11	1729516	1730588	Yes	NA
SIN_1009900	NA	LG11	1716225	1719090	Yes	NA
SIN_1009901	NA	LG11	1693242	1693682	Yes	Yes
SIN_1009910	AT4G00230.1	LG11	1574939	1578503	Yes	Yes
SIN_1009922	NA	LG11	1476474	1477362	NA	Yes
SIN_1009928	AT3G61200.1	LG11	1374615	1376518	NA	Yes
SIN_1009931	NA	LG11	1353969	1354454	Yes	NA
SIN_1009937	NA	LG11	1305268	1305860	NA	Yes
SIN_1009945	AT1G45616.1	LG11	1218621	1221648	NA	Yes
SIN_1009946	AT1G47890.1	LG11	1202381	1205025	NA	NA
SIN_1009949	AT1G45616.1	LG11	1169760	1174537	Yes	NA
SIN_1009951	AT3G53740.2	LG11	1135543	1136235	Yes	NA
SIN_1009966	AT3G61490.1	LG11	980419	981550	NA	Yes
SIN_1009968	AT2G22590.1	LG11	959645	961054	NA	Yes
SIN_1009971	AT3G63380.1	LG10	16991	20862	Yes	Yes
SIN_1009993	AT3G22800.1	LG10	176244	177899	Yes	NA
SIN_1009996	AT3G22780.1	LG10	198369	203001	Yes	NA
SIN_1010012	AT3G22560.1	LG10	285785	286990	Yes	NA
SIN_1010015	NA	LG10	299628	300452	Yes	Yes
SIN_1010017	NA	LG10	306733	307313	Yes	NA
SIN_1010023	AT2G32090.1	LG10	338333	342263	Yes	NA
SIN_1010024	AT3G22490.1	LG10	344060	345264	Yes	NA
SIN_1010029	AT1G31690.1	LG10	371199	373908	Yes	Yes
SIN_1010038	AT3G04910.1	LG10	436205	438939	Yes	NA
SIN_1010088	AT3G23630.1	LG10	799804	800738	Yes	NA
SIN_1010090	AT4G14240.1	LG10	808070	814317	NA	Yes
SIN_1010105	AT4G13110.1	LG10	891819	893090	Yes	Yes
SIN_1010120	NA	LG10	967717	969131	Yes	NA
SIN_1010126	AT1G08820.1	LG10	1013801	1016941	Yes	NA
SIN_1010202	NA	LG10	1488161	1488553	Yes	Yes
SIN_1010223	AT5G49180.1	LG10	1595916	1598118	Yes	NA
SIN_1010244	NA	LG3	7672449	7673377	Yes	Yes
SIN_1010272	AT1G28220.1	LG3	7958502	7961395	Yes	NA
SIN_1010305	NA	LG3	8167016	8169448	Yes	NA
SIN_1010326	NA	LG3	8305603	8306579	Yes	NA
SIN_1010371	AT3G21290.1	LG3	8599738	8610205	Yes	NA
SIN_1010379	AT3G21250.2	LG3	8673256	8678823	Yes	NA
SIN_1010381	NA	LG3	8699816	8700247	NA	Yes
SIN_1010382	AT3G21250.2	LG3	8708238	8713839	NA	Yes
SIN_1010385	AT3G14470.1	LG3	8739087	8742839	NA	Yes
SIN_1010390	AT1G55180.1	LG3	8773426	8780121	Yes	NA
SIN_1010392	AT3G14470.1	LG3	8793260	8796578	NA	Yes
SIN_1010406	AT5G66730.1	LG3	8932813	8934858	Yes	Yes
SIN_1010423	AT3G13940.1	LG3	9044912	9047562	Yes	Yes
SIN_1010440	AT1G17440.1	LG3	9217802	9225444	Yes	Yes
SIN_1010442	AT1G72570.1	LG3	9230889	9234314	Yes	Yes
SIN_1010458	AT1G19110.1	LG3	9355909	9363355	Yes	Yes
SIN_1010463	AT3G14090.1	LG3	9384677	9386994	Yes	Yes
SIN_1010476	NA	LG9	67498	68406	NA	Yes
SIN_1010478	AT3G45010.1	LG9	72777	75612	Yes	Yes
SIN_1010494	AT2G28720.1	LG9	176554	176984	Yes	Yes
SIN_1010579	AT2G36100.1	LG9	776821	777912	Yes	Yes
SIN_1010582	AT3G44330.1	LG9	796511	806323	Yes	Yes
SIN_1010593	AT5G22280.1	LG9	854075	857145	Yes	Yes
SIN_1010601	AT2G27285.1	LG9	889854	892688	Yes	Yes
SIN_1010616	AT3G52060.1	LG9	977311	978470	Yes	Yes
SIN_1010621	AT5G22040.1	LG9	1033112	1037020	Yes	Yes
SIN_1010624	AT5G59190.1	LG9	1072821	1075411	Yes	Yes
SIN_1010632	AT5G06570.1	LG9	1109604	1111658	Yes	Yes
SIN_1010635	AT3G11910.1	LG9	1127800	1142978	Yes	Yes
SIN_1010636	AT5G20930.1	LG9	1147793	1164317	Yes	Yes
SIN_1010638	AT5G20950.1	LG9	1169644	1173880	Yes	Yes
SIN_1010639	AT5G04885.1	LG9	1175866	1178685	Yes	Yes
SIN_1010646	AT3G25290.1	LG9	1217609	1222831	Yes	Yes
SIN_1010656	AT5G59240.1	LG9	1290639	1292940	Yes	Yes
SIN_1010688	AT2G30140.1	LG9	1444849	1445727	Yes	Yes
SIN_1010692	AT3G24880.1	LG9	1466949	1478788	Yes	Yes
SIN_1010725	AT3G13540.1	LG9	1661186	1662884	Yes	Yes
SIN_1010726	AT5G19830.1	LG9	1663849	1665998	NA	Yes
SIN_1010744	NA	LG9	1796849	1799932	NA	NA
SIN_1010764	NA	LG1	12470363	12471565	NA	Yes
SIN_1010765	NA	LG1	12482241	12482612	NA	Yes
SIN_1010793	AT5G18420.1	LG1	12684378	12688548	Yes	Yes
SIN_1010848	AT5G42390.1	LG1	13117538	13125419	Yes	Yes
SIN_1010865	AT3G17810.1	LG1	13276934	13279912	Yes	Yes
SIN_1010878	NA	LG1	13398430	13398714	Yes	Yes
SIN_1010886	AT4G24972.1	LG1	13490278	13493927	Yes	Yes
SIN_1010900	AT5G63440.2	LG1	13604985	13609442	NA	Yes
SIN_1010902	AT3G48520.1	LG1	13615736	13617320	NA	Yes
SIN_1010903	AT1G48120.1	LG1	13625385	13626320	Yes	Yes
SIN_1010915	AT5G35450.1	LG1	13710107	13712805	Yes	Yes
SIN_1010919	AT3G46530.1	LG1	13742712	13743185	Yes	Yes
SIN_1010925	AT5G50320.1	LG1	13806517	13811521	Yes	Yes
SIN_1010930	NA	LG1	13853628	13853915	NA	Yes
SIN_1010936	AT1G48550.1	LG1	13890736	13904091	NA	Yes
SIN_1010966	AT3G54180.1	LG11	15431477	15443803	Yes	Yes
SIN_1010998	AT1G29690.1	LG11	15229349	15233393	Yes	Yes
SIN_1011015	AT3G08850.1	LG11	15099723	15114318	Yes	Yes
SIN_1011032	AT5G01650.2	LG11	15001173	15003221	Yes	Yes
SIN_1011083	AT1G14590.1	LG11	14686717	14688732	Yes	Yes
SIN_1011104	AT5G01210.1	LG11	14565208	14566628	Yes	Yes
SIN_1011112	AT3G09080.1	LG11	14507895	14516551	NA	Yes
SIN_1011186	AT5G60020.1	LG11	14139414	14141775	Yes	Yes
SIN_1011189	NA	LG11	14126124	14128118	Yes	Yes
SIN_1011211	NA	LG11	13998530	14000326	Yes	Yes
SIN_1011221	NA	LG11	13951113	13953252	Yes	Yes
SIN_1011239	NA	LG11	13855385	13855752	Yes	Yes
SIN_1011267	AT1G07670.1	LG11	13705999	13707068	Yes	Yes
SIN_1011271	AT3G53490.1	LG11	13691712	13693742	Yes	Yes
SIN_1011275	AT4G37320.1	LG11	13683210	13683968	Yes	Yes
SIN_1011280	AT5G02780.1	LG11	13660772	13662984	NA	Yes
SIN_1011316	AT1G27590.1	LG3	21097576	21100568	Yes	Yes
SIN_1011329	AT4G08170.2	LG3	21228155	21234405	NA	Yes
SIN_1011368	AT1G27461.1	LG3	21549098	21550075	Yes	Yes
SIN_1011372	AT1G59600.1	LG3	21567821	21571009	Yes	Yes
SIN_1011392	NA	LG3	21732915	21733667	Yes	Yes
SIN_1011401	AT4G36930.1	LG3	21788204	21790494	NA	Yes
SIN_1011431	AT1G45207.2	LG3	22058435	22062267	Yes	Yes
SIN_1011446	AT4G10130.1	LG3	22170306	22172599	Yes	Yes
SIN_1011460	NA	LG3	22248907	22249373	NA	Yes
SIN_1011489	AT3G21740.1	LG3	22443217	22445561	Yes	Yes
SIN_1011525	NA	LG7	3137832	3139205	NA	NA
SIN_1011532	AT5G42480.1	LG7	3228380	3232377	Yes	Yes
SIN_1011562	AT2G21390.1	LG7	3512751	3517992	Yes	Yes
SIN_1011563	AT1G62280.1	LG7	3522266	3524706	Yes	Yes
SIN_1011578	AT5G42790.1	LG7	3660148	3664554	Yes	Yes
SIN_1011610	AT1G75160.1	LG7	3905540	3908226	Yes	Yes
SIN_1011614	AT1G45170.1	LG7	3930097	3931173	Yes	Yes
SIN_1011630	AT5G42610.1	LG7	4075222	4077688	NA	Yes
SIN_1011637	AT1G19310.1	LG7	4126143	4128089	Yes	Yes
SIN_1011686	NA	LG7	4608808	4610034	Yes	Yes
SIN_1011688	AT2G26540.1	LG7	4642249	4648771	NA	Yes
SIN_1011691	AT2G15730.1	LG7	4672534	4674853	Yes	Yes
SIN_1011692	AT5G65380.1	LG7	4681351	4685771	Yes	Yes
SIN_1011720	AT5G42700.1	LG7	4896789	4898443	Yes	Yes
SIN_1011742	AT4G10520.1	LG5	16998358	17002422	Yes	Yes
SIN_1011749	AT1G08810.1	LG5	17065006	17066175	Yes	Yes
SIN_1011824	AT2G23910.1	LG5	17893356	17897152	NA	Yes
SIN_1011831	AT4G12650.1	LG5	17948302	17950262	Yes	Yes
SIN_1011834	AT3G02470.1	LG5	17987794	17990007	Yes	Yes
SIN_1011844	AT5G57830.1	LG5	18096730	18098094	Yes	Yes
SIN_1011862	NA	LG5	18307419	18307694	NA	Yes
SIN_1011865	AT1G77330.1	LG5	18333055	18334299	NA	Yes
SIN_1011866	NA	LG5	18336952	18337227	Yes	Yes
SIN_1011867	AT1G77330.1	LG5	18347339	18348584	Yes	Yes
SIN_1011893	AT4G30900.1	LG5	18584045	18588283	Yes	Yes
SIN_1011902	AT5G58000.1	LG5	18745344	18757016	Yes	Yes
SIN_1011912	NA	LG5	18870141	18871987	Yes	Yes
SIN_1011915	NA	LG8	6321908	6322936	NA	Yes
SIN_1011919	AT1G78950.1	LG8	6248798	6252665	Yes	Yes
SIN_1011923	NA	LG8	6221028	6221411	Yes	Yes
SIN_1011924	NA	LG8	6207115	6208077	Yes	Yes
SIN_1011926	AT3G60750.2	LG8	6170617	6171090	Yes	Yes
SIN_1011928	NA	LG8	6127786	6127998	Yes	Yes
SIN_1011960	NA	LG8	5575821	5576301	Yes	Yes
SIN_1011966	NA	LG8	5502616	5502870	Yes	Yes
SIN_1011971	AT5G37370.1	LG8	5397373	5400887	Yes	Yes
SIN_1011975	NA	LG8	5295085	5295381	NA	Yes
SIN_1011983	AT5G16560.1	LG8	5061716	5064131	Yes	Yes
SIN_1011984	AT1G56120.1	LG8	4992284	5011150	Yes	Yes
SIN_1011986	NA	LG8	4915627	4916214	Yes	Yes
SIN_1011993	AT3G01310.1	LG8	4777969	4797630	NA	Yes
SIN_1011998	NA	LG8	4668282	4668953	NA	Yes
SIN_1012006	NA	LG8	4530215	4532845	Yes	Yes
SIN_1012024	AT1G69940.1	LG4	11651038	11657930	Yes	Yes
SIN_1012036	AT4G33260.1	LG4	11717550	11719796	NA	Yes
SIN_1012057	AT1G61670.1	LG4	11896192	11900736	Yes	Yes
SIN_1012076	AT5G05310.2	LG4	12054424	12057920	NA	Yes
SIN_1012081	AT5G40520.2	LG4	12098580	12105263	NA	Yes
SIN_1012083	NA	LG4	12132783	12135782	NA	Yes
SIN_1012137	AT2G40230.1	LG4	12597558	12598808	Yes	Yes
SIN_1012142	AT3G08530.1	LG4	12657849	12669309	Yes	Yes
SIN_1012156	AT5G05660.1	LG4	12831198	12841022	Yes	Yes
SIN_1012177	AT5G51490.1	LG4	13138813	13141355	Yes	Yes
SIN_1012180	AT2G39980.1	LG4	13161850	13163233	Yes	Yes
SIN_1012220	AT2G39760.1	LG4	13551332	13556968	Yes	Yes
SIN_1012225	AT2G44920.2	LG4	13605958	13611662	Yes	Yes
SIN_1012242	NA	LG10	8929836	8932297	Yes	Yes
SIN_1012245	AT5G06150.1	LG10	9022447	9023929	Yes	Yes
SIN_1012248	NA	LG10	9071365	9072149	NA	Yes
SIN_1012259	NA	LG10	9253611	9256534	Yes	Yes
SIN_1012272	NA	LG10	9409690	9410781	Yes	Yes
SIN_1012289	NA	LG10	9793286	9793915	NA	Yes
SIN_1012297	NA	LG10	9855649	9887338	Yes	Yes
SIN_1012334	NA	LG10	10668185	10668705	Yes	Yes
SIN_1012350	AT5G19040.1	LG10	10946713	10947636	Yes	Yes
SIN_1012382	AT3G22810.1	LG6	1834183	1837610	Yes	Yes
SIN_1012385	AT3G51895.1	LG6	1807028	1811926	Yes	Yes
SIN_1012392	AT3G63250.1	LG6	1763544	1767134	Yes	Yes
SIN_1012416	AT3G22380.1	LG6	1629234	1634006	Yes	Yes
SIN_1012427	AT3G63150.1	LG6	1550640	1557296	Yes	Yes
SIN_1012442	AT1G03270.1	LG6	1454664	1463883	Yes	Yes
SIN_1012527	AT1G02960.2	LG6	923023	926637	Yes	Yes
SIN_1012534	AT4G00850.1	LG6	870827	875512	Yes	Yes
SIN_1012546	AT3G62820.1	LG6	807605	808211	Yes	Yes
SIN_1012566	AT4G02280.1	LG6	703227	708220	Yes	Yes
SIN_1012573	AT2G40940.1	LG6	663558	666825	Yes	Yes
SIN_1012589	NA	LG6	576884	577420	Yes	Yes
SIN_1012632	AT4G16280.4	LG6	297101	302175	NA	Yes
SIN_1012651	AT2G47140.1	LG6	186137	186491	Yes	Yes
SIN_1012664	NA	LG6	95981	96268	Yes	Yes
SIN_1012685	AT5G46860.1	LG6	19357475	19359726	NA	Yes
SIN_1012715	AT1G07350.1	LG6	19735153	19752227	Yes	Yes
SIN_1012741	AT1G02640.1	LG6	20005994	20012445	Yes	Yes
SIN_1012742	AT4G02100.1	LG6	20032122	20034952	Yes	Yes
SIN_1012776	NA	LG6	20338290	20338611	Yes	Yes
SIN_1012801	AT2G47940.1	LG6	20542310	20547945	Yes	Yes
SIN_1012813	AT4G03020.1	LG6	20662021	20666677	NA	Yes
SIN_1012851	AT4G14830.1	LG6	20972811	20974393	Yes	Yes
SIN_1012855	AT3G22550.1	LG6	20988803	20989595	Yes	Yes
SIN_1012858	AT2G48140.1	LG6	21007745	21009439	Yes	Yes
SIN_1012874	NA	LG6	21169249	21170426	Yes	Yes
SIN_1012904	NA	LG11	12712375	12712833	NA	Yes
SIN_1012974	AT5G03730.2	LG11	11988728	11997906	Yes	Yes
SIN_1012993	AT2G36380.1	LG11	11847783	11850470	Yes	Yes
SIN_1013008	AT2G36310.1	LG11	11729077	11733391	Yes	Yes
SIN_1013017	AT5G03840.1	LG11	11672471	11673731	Yes	Yes
SIN_1013052	AT3G52600.1	LG11	11462225	11465869	Yes	Yes
SIN_1013053	AT2G36190.1	LG11	11459097	11460731	Yes	Yes
SIN_1013059	AT3G44350.1	LG11	11414445	11415511	Yes	Yes
SIN_1013062	AT5G06200.1	LG11	11392964	11393764	NA	Yes
SIN_1013095	AT2G35930.1	LG11	11131369	11132847	Yes	Yes
SIN_1013108	AT3G52490.1	LG11	10986649	10989488	Yes	Yes
SIN_1013118	AT5G06530.2	LG11	10878970	10885464	Yes	Yes
SIN_1013121	NA	LG11	10862504	10862911	Yes	Yes
SIN_1013124	AT2G35880.1	LG11	10834325	10839317	Yes	Yes
SIN_1013143	AT5G20950.1	LG11	10724123	10727060	NA	Yes
SIN_1013158	NA	LG2	6000431	6004829	NA	Yes
SIN_1013172	NA	LG2	5808669	5810227	Yes	Yes
SIN_1013177	NA	LG2	5696107	5716347	NA	Yes
SIN_1013178	AT4G30840.1	LG2	5675765	5681874	NA	Yes
SIN_1013181	NA	LG2	5659946	5660332	NA	Yes
SIN_1013182	NA	LG2	5653279	5653632	Yes	Yes
SIN_1013187	NA	LG2	5513909	5514376	Yes	Yes
SIN_1013190	AT1G33110.2	LG2	5460666	5463748	Yes	Yes
SIN_1013191	AT2G41705.1	LG2	5445973	5447881	NA	Yes
SIN_1013192	NA	LG2	5438193	5439173	Yes	Yes
SIN_1013194	NA	LG2	5425349	5426253	NA	Yes
SIN_1013204	AT5G66460.1	LG2	5373607	5375049	NA	Yes
SIN_1013206	AT5G54160.1	LG2	5361021	5363065	Yes	Yes
SIN_1013260	AT1G77310.1	LG2	4930938	4932578	Yes	Yes
SIN_1013278	AT5G08470.1	LG2	4797063	4806358	Yes	Yes
SIN_1013289	AT3G26540.1	LG2	4727922	4730042	Yes	Yes
SIN_1013296	AT1G21430.1	LG2	4670097	4671570	NA	Yes
SIN_1013332	AT1G43650.1	LG2	4397573	4401430	NA	Yes
SIN_1013348	NA	LG2	4259609	4261374	Yes	Yes
SIN_1013351	AT5G09800.1	LG2	4228445	4229675	Yes	Yes
SIN_1013376	AT1G53050.1	LG2	4062524	4065448	Yes	Yes
SIN_1013407	AT4G20140.1	LG5	4537824	4541633	Yes	Yes
SIN_1013441	NA	LG5	4831038	4832613	NA	Yes
SIN_1013448	AT4G30700.1	LG5	4883394	4892596	Yes	Yes
SIN_1013458	AT2G25800.1	LG5	5014470	5017846	NA	Yes
SIN_1013466	AT1G77210.1	LG5	5088412	5090410	Yes	Yes
SIN_1013488	AT1G67300.1	LG5	5342209	5348975	Yes	Yes
SIN_1013500	AT2G41480.1	LG5	5460026	5461483	Yes	Yes
SIN_1013510	AT1G14900.1	LG5	5554055	5556028	Yes	Yes
SIN_1013513	AT1G04870.2	LG5	5576930	5581363	Yes	Yes
SIN_1013514	AT2G26695.1	LG5	5583968	5584447	NA	Yes
SIN_1013554	AT3G33530.1	LG5	6164004	6187858	Yes	Yes
SIN_1013561	AT5G23370.1	LG5	6324989	6325858	Yes	Yes
SIN_1013567	AT1G02630.1	LG5	6382686	6386353	Yes	Yes
SIN_1013574	AT5G20270.1	LG5	6495986	6499405	Yes	Yes
SIN_1013585	NA	LG1	10646591	10646830	NA	Yes
SIN_1013624	AT1G25682.1	LG1	10349485	10350766	Yes	Yes
SIN_1013632	NA	LG1	10278090	10278368	Yes	Yes
SIN_1013684	AT1G25350.1	LG1	9859497	9867502	Yes	Yes
SIN_1013711	AT1G17980.1	LG1	9681880	9685282	Yes	Yes
SIN_1013715	AT2G01140.1	LG1	9642450	9645858	Yes	Yes
SIN_1013722	NA	LG1	9580871	9581917	Yes	Yes
SIN_1013727	AT1G15125.1	LG1	9544029	9546276	Yes	Yes
SIN_1013738	NA	LG1	9491609	9493902	Yes	Yes
SIN_1013755	NA	LG1	9357271	9357489	Yes	Yes
SIN_1013767	AT1G23100.1	LG1	9246145	9246564	Yes	Yes
SIN_1013774	AT1G23180.1	LG1	9193019	9199838	Yes	Yes
SIN_1013807	AT1G32350.1	LG1	8902936	8904702	Yes	Yes
SIN_1013808	AT1G31810.1	LG1	8884211	8896360	Yes	Yes
SIN_1013834	AT2G23140.2	LG1	8680887	8683692	Yes	Yes
SIN_1013843	AT4G19006.1	LG1	8606156	8611712	Yes	Yes
SIN_1013850	NA	LG1	8555923	8556542	Yes	Yes
SIN_1013852	NA	LG1	8550530	8551568	Yes	Yes
SIN_1013855	AT4G10930.1	LG1	8525175	8536754	Yes	Yes
SIN_1013859	AT4G10960.1	LG1	8506119	8510344	Yes	Yes
SIN_1013864	AT4G23850.1	LG1	8454682	8462455	Yes	Yes
SIN_1013871	AT2G44810.1	LG1	16332784	16334400	Yes	Yes
SIN_1013891	AT2G44900.1	LG1	16459497	16470412	Yes	Yes
SIN_1013897	AT4G16780.1	LG1	16504701	16506638	NA	Yes
SIN_1013903	AT1G02050.1	LG1	16601317	16602789	NA	Yes
SIN_1013907	NA	LG1	16623662	16624669	Yes	Yes
SIN_1013911	AT2G45030.1	LG1	16638546	16647507	Yes	Yes
SIN_1013944	AT3G60720.1	LG1	16903879	16905512	Yes	Yes
SIN_1013950	AT4G08900.1	LG1	16945807	16949469	NA	Yes
SIN_1013975	AT1G03495.1	LG1	17155949	17157335	Yes	Yes
SIN_1014010	NA	LG1	17373479	17375318	Yes	Yes
SIN_1014048	AT4G00660.2	LG1	17589229	17593358	Yes	Yes
SIN_1014050	AT2G45830.1	LG1	17607889	17611175	Yes	Yes
SIN_1014082	AT2G45990.1	LG1	17809378	17811926	Yes	Yes
SIN_1014086	AT1G63800.1	LG1	17832724	17835215	Yes	Yes
SIN_1014088	AT4G00350.1	LG1	17844737	17847443	Yes	Yes
SIN_1014104	AT4G01290.1	LG1	17938337	17946858	NA	Yes
SIN_1014116	AT1G14620.1	LG1	18005504	18007907	NA	Yes
SIN_1014150	AT3G61690.1	LG1	18229596	18238142	NA	Yes
SIN_1014153	AT4G23850.1	LG1	18253681	18258452	Yes	Yes
SIN_1014163	AT3G61800.1	LG1	18338364	18341170	NA	Yes
SIN_1014167	AT4G10920.1	LG1	18352999	18356929	Yes	Yes
SIN_1014201	AT1G79440.1	LG12	2320684	2327007	NA	Yes
SIN_1014216	AT1G79570.1	LG12	2226641	2231971	Yes	Yes
SIN_1014218	AT1G16280.1	LG12	2217958	2221115	Yes	Yes
SIN_1014247	AT3G12920.1	LG12	2029453	2030688	Yes	Yes
SIN_1014277	AT5G56180.1	LG12	1805955	1810815	Yes	Yes
SIN_1014282	AT5G56140.1	LG12	1772715	1778708	Yes	Yes
SIN_1014294	AT3G13235.3	LG12	1677595	1683901	Yes	Yes
SIN_1014306	AT4G26510.1	LG12	1624004	1629496	Yes	Yes
SIN_1014315	AT3G13225.2	LG12	1560307	1565712	Yes	Yes
SIN_1014316	NA	LG12	1559012	1559212	NA	Yes
SIN_1014343	AT5G55670.2	LG12	1407016	1408797	Yes	Yes
SIN_1014358	AT1G55930.1	LG12	1313748	1320823	NA	Yes
SIN_1014371	AT5G55530.1	LG12	1243750	1244898	Yes	Yes
SIN_1014396	AT5G55230.1	LG12	1101049	1105409	Yes	Yes
SIN_1014406	AT5G55180.2	LG12	1030073	1031482	Yes	Yes
SIN_1014418	NA	LG12	949955	950257	Yes	Yes
SIN_1014441	NA	LG12	801003	807051	Yes	Yes
SIN_1014470	AT3G20570.1	LG12	621796	622912	Yes	Yes
SIN_1014488	NA	LG12	525061	525636	NA	NA
SIN_1014499	AT3G20660.1	LG12	390816	394574	Yes	Yes
SIN_1014523	NA	LG12	227664	229002	Yes	Yes
SIN_1014543	AT2G20820.1	LG12	126772	128322	Yes	Yes
SIN_1014551	AT3G15530.1	LG12	66102	68067	Yes	Yes
SIN_1014563	NA	LG8	21519874	21520311	Yes	Yes
SIN_1014577	AT2G17140.1	LG8	21398457	21400204	Yes	Yes
SIN_1014586	AT4G35260.1	LG8	21356621	21359370	Yes	Yes
SIN_1014634	AT1G34360.1	LG8	21092850	21096720	Yes	Yes
SIN_1014642	AT5G47900.7	LG8	21048309	21051619	Yes	Yes
SIN_1014674	AT2G21110.1	LG8	20874213	20875161	Yes	Yes
SIN_1014768	AT2G21660.1	LG8	20268285	20269515	Yes	Yes
SIN_1014771	AT4G39280.2	LG8	20245391	20253528	Yes	Yes
SIN_1014814	AT3G18930.1	LG8	19981865	19983205	Yes	Yes
SIN_1014818	AT3G18950.1	LG8	19954321	19956642	Yes	Yes
SIN_1014821	AT1G50030.1	LG8	19925819	19944813	Yes	Yes
SIN_1014830	AT4G13970.1	LG8	19884988	19888841	Yes	Yes
SIN_1014847	AT3G63470.1	LG8	19777014	19779236	Yes	Yes
SIN_1014864	AT2G15680.1	LG8	19656513	19660001	Yes	Yes
SIN_1014867	NA	LG8	19647089	19648218	Yes	Yes
SIN_1014930	AT4G34280.1	LG8	19286315	19294089	Yes	Yes
SIN_1014935	AT4G24220.1	LG8	19255146	19256267	NA	NA
SIN_1014949	NA	LG9	8934175	8934652	Yes	Yes
SIN_1014955	NA	LG9	8871760	8872131	Yes	Yes
SIN_1014960	AT4G39690.1	LG9	8793007	8802053	NA	Yes
SIN_1014962	NA	LG9	8781098	8781415	Yes	Yes
SIN_1014967	NA	LG9	8714422	8714853	Yes	Yes
SIN_1014980	NA	LG9	8546395	8546789	Yes	Yes
SIN_1014984	NA	LG9	8514911	8515562	NA	Yes
SIN_1015010	NA	LG9	8159017	8161431	Yes	Yes
SIN_1015025	AT1G21280.1	LG9	7960892	7963059	NA	Yes
SIN_1015030	AT5G12890.1	LG9	7924588	7926328	NA	Yes
SIN_1015031	AT5G12890.1	LG9	7922687	7924114	NA	Yes
SIN_1015047	AT3G20870.1	LG9	7809323	7813814	NA	Yes
SIN_1015049	NA	LG9	7801523	7801750	NA	Yes
SIN_1015053	NA	LG9	7775349	7777103	Yes	Yes
SIN_1015058	AT3G44590.2	LG9	7737712	7739070	Yes	Yes
SIN_1015085	AT5G22350.1	LG9	7541545	7548764	Yes	Yes
SIN_1015090	AT2G27310.1	LG9	7507244	7508819	Yes	Yes
SIN_1015115	NA	LG9	7316315	7318523	Yes	Yes
SIN_1015117	AT3G44110.1	LG9	7310466	7313340	Yes	Yes
SIN_1015145	AT5G06100.2	LG9	7121972	7124724	Yes	Yes
SIN_1015155	AT3G20770.1	LG9	7058520	7062905	Yes	Yes
SIN_1015158	AT5G20960.1	LG9	7035266	7043742	Yes	Yes
SIN_1015184	AT5G12150.2	LG9	6832294	6835492	Yes	Yes
SIN_1015194	AT2G13370.1	LG9	6749140	6766773	Yes	Yes
SIN_1015200	AT1G59970.1	LG9	6705912	6706379	Yes	Yes
SIN_1015204	AT4G16260.1	LG9	6658840	6660672	Yes	Yes
SIN_1015243	AT4G37880.1	LG3	16137273	16138214	Yes	Yes
SIN_1015251	AT5G65700.1	LG3	16228924	16232453	Yes	Yes
SIN_1015293	AT2G33385.2	LG3	16693842	16699488	NA	Yes
SIN_1015295	NA	LG3	16713854	16714054	Yes	Yes
SIN_1015296	AT2G33360.1	LG3	16716615	16719741	Yes	Yes
SIN_1015300	AT5G43970.1	LG3	16761499	16763229	Yes	Yes
SIN_1015308	NA	LG3	16824440	16829656	NA	Yes
SIN_1015309	NA	LG3	16837765	16838667	Yes	Yes
SIN_1015317	AT4G13450.1	LG3	16911805	16913673	Yes	Yes
SIN_1015323	AT2G33255.1	LG3	16968790	16969155	Yes	Yes
SIN_1015342	AT3G24040.1	LG3	17180189	17180879	Yes	Yes
SIN_1015367	NA	LG3	17530944	17531379	Yes	Yes
SIN_1015380	AT5G03980.1	LG3	17649332	17651957	NA	Yes
SIN_1015391	AT2G31740.1	LG3	17758486	17775691	NA	Yes
SIN_1015395	AT2G32760.1	LG3	17809444	17817667	NA	Yes
SIN_1015402	AT1G48360.1	LG3	17900746	17912288	NA	Yes
SIN_1015411	NA	LG3	17980887	17981432	NA	Yes
SIN_1015423	AT2G43120.1	LG3	18136666	18138946	NA	Yes
SIN_1015428	AT1G76710.1	LG3	18193954	18200024	Yes	Yes
SIN_1015430	AT2G43430.1	LG3	18226726	18230873	Yes	Yes
SIN_1015437	NA	LG6	7406543	7406805	Yes	Yes
SIN_1015497	AT1G63990.1	LG6	7989884	7992232	Yes	Yes
SIN_1015510	AT1G63850.1	LG6	8114228	8118119	Yes	Yes
SIN_1015529	AT1G60500.1	LG6	8295332	8295799	Yes	Yes
SIN_1015543	NA	LG6	8412389	8415403	NA	Yes
SIN_1015548	AT1G63470.1	LG6	8446276	8449534	Yes	Yes
SIN_1015556	NA	LG6	8512612	8512827	NA	Yes
SIN_1015579	AT1G63160.1	LG6	8711298	8714172	Yes	Yes
SIN_1015601	AT1G12570.1	LG6	8986998	8990536	Yes	Yes
SIN_1015606	AT5G59190.1	LG6	9025485	9029065	Yes	Yes
SIN_1015614	AT1G62980.1	LG6	9089803	9090663	Yes	Yes
SIN_1015623	NA	LG6	9135575	9135898	Yes	Yes
SIN_1015650	AT5G60040.1	LG6	9317365	9346997	NA	Yes
SIN_1015658	NA	LG6	9396733	9397100	NA	Yes
SIN_1015659	NA	LG6	9398923	9399195	Yes	Yes
SIN_1015693	NA	LG6	9762002	9765448	NA	Yes
SIN_1015716	AT4G08950.1	LG3	20531266	20532214	Yes	Yes
SIN_1015726	NA	LG3	20461050	20461324	NA	Yes
SIN_1015728	NA	LG3	20442463	20445651	NA	Yes
SIN_1015738	AT5G65160.1	LG3	20350413	20352638	Yes	Yes
SIN_1015743	NA	LG3	20326355	20326723	Yes	Yes
SIN_1015766	AT4G08570.1	LG3	20107742	20108217	Yes	Yes
SIN_1015768	AT1G22150.1	LG3	20085446	20088946	Yes	Yes
SIN_1015799	AT1G22770.1	LG3	19797151	19808055	Yes	Yes
SIN_1015802	AT2G30600.1	LG3	19779982	19784681	Yes	Yes
SIN_1015806	AT4G35090.1	LG3	19731225	19734787	Yes	Yes
SIN_1015815	AT1G11310.1	LG3	19647210	19653964	Yes	Yes
SIN_1015878	AT4G31500.1	LG3	19111786	19113992	NA	Yes
SIN_1015887	NA	LG3	19045664	19049751	NA	Yes
SIN_1015921	NA	LG3	18714943	18715308	NA	Yes
SIN_1015922	NA	LG3	18713918	18714298	NA	Yes
SIN_1015923	NA	LG3	18709816	18710489	NA	Yes
SIN_1015949	AT1G74040.1	LG3	18460720	18469696	NA	Yes
SIN_1015952	AT1G06710.1	LG3	18416391	18419414	Yes	Yes
SIN_1015962	AT3G59480.1	LG3	18316043	18319560	NA	Yes
SIN_1015966	AT2G43410.2	LG3	18287152	18292474	Yes	Yes
SIN_1015968	AT2G43410.2	LG3	18273477	18279048	NA	Yes
SIN_1015970	NA	LG3	18265107	18265982	Yes	Yes
SIN_1015972	AT1G60430.1	LG5	7734173	7743955	Yes	Yes
SIN_1015975	NA	LG5	7771233	7772382	Yes	Yes
SIN_1015982	AT5G35450.1	LG5	7812228	7813163	Yes	Yes
SIN_1015985	NA	LG5	7877729	7878601	Yes	Yes
SIN_1015986	NA	LG5	7878847	7880112	Yes	Yes
SIN_1015991	NA	LG5	7936126	7936574	NA	Yes
SIN_1015994	NA	LG5	7953615	7953856	Yes	Yes
SIN_1015995	NA	LG5	7960389	7962404	Yes	Yes
SIN_1016000	NA	LG5	7973610	7975888	Yes	Yes
SIN_1016016	AT1G19250.1	LG5	8257977	8261538	NA	Yes
SIN_1016035	NA	LG5	8510722	8511403	Yes	Yes
SIN_1016043	NA	LG5	8655996	8656349	Yes	Yes
SIN_1016049	NA	LG5	8781357	8783455	Yes	Yes
SIN_1016052	NA	LG5	8832950	8834029	Yes	Yes
SIN_1016058	NA	LG5	8928883	8929174	NA	NA
SIN_1016060	NA	LG5	8966124	8966543	NA	Yes
SIN_1016063	NA	LG5	9041468	9042414	Yes	Yes
SIN_1016072	NA	LG5	9157323	9159733	Yes	Yes
SIN_1016106	NA	LG5	9703872	9704168	Yes	Yes
SIN_1016107	NA	LG5	9707950	9708183	Yes	Yes
SIN_1016108	NA	LG5	9721793	9722362	NA	Yes
SIN_1016116	AT5G19040.1	LG5	9889763	9890236	Yes	Yes
SIN_1016118	AT5G19040.1	LG5	9892957	9893301	Yes	Yes
SIN_1016119	AT5G19040.1	LG5	9894813	9895571	Yes	Yes
SIN_1016120	AT5G19040.1	LG5	9897611	9897955	Yes	Yes
SIN_1016121	AT5G19040.1	LG5	9898327	9898761	Yes	Yes
SIN_1016122	AT5G19040.1	LG5	9900241	9900717	Yes	Yes
SIN_1016135	NA	LG3	21293	21961	Yes	Yes
SIN_1016140	AT2G47070.1	LG3	115528	122375	Yes	Yes
SIN_1016149	AT5G15640.1	LG3	164739	167227	Yes	Yes
SIN_1016169	AT5G49470.3	LG3	355910	361988	Yes	Yes
SIN_1016170	AT2G18790.1	LG3	366822	371292	Yes	Yes
SIN_1016186	NA	LG3	443305	444218	Yes	Yes
SIN_1016190	AT4G16144.1	LG3	461588	465543	Yes	Yes
SIN_1016233	AT3G16510.1	LG3	775312	776291	Yes	Yes
SIN_1016255	NA	LG3	963665	969489	NA	Yes
SIN_1016306	NA	LG3	1431879	1432452	NA	Yes
SIN_1016319	NA	LG3	1524337	1525153	Yes	Yes
SIN_1016322	AT3G63130.1	LG3	1542192	1545696	NA	Yes
SIN_1016331	NA	LG3	1642095	1642391	Yes	Yes
SIN_1016332	AT5G05260.1	LG3	1646667	1648728	Yes	Yes
SIN_1016333	NA	LG3	1657614	1658825	Yes	Yes
SIN_1016334	NA	LG3	1664137	1664454	Yes	Yes
SIN_1016341	NA	LG3	1745403	1747520	Yes	Yes
SIN_1016347	AT1G05370.1	LG3	1796706	1802051	NA	Yes
SIN_1016364	NA	LG3	1962293	1962918	Yes	Yes
SIN_1016368	NA	LG3	1997317	1997505	Yes	Yes
SIN_1016370	NA	LG3	2007520	2007807	Yes	Yes
SIN_1016380	AT5G62530.1	LG3	2097867	2103420	Yes	Yes
SIN_1016381	NA	LG3	2118479	2121433	Yes	Yes
SIN_1016383	AT5G62550.1	LG3	2132815	2135449	NA	Yes
SIN_1016387	AT3G47800.1	LG3	2178809	2181802	Yes	Yes
SIN_1016392	NA	LG3	2228579	2229674	NA	Yes
SIN_1016406	AT3G47620.1	LG3	2307595	2309133	Yes	Yes
SIN_1016425	AT3G49220.1	LG4	9119167	9123963	Yes	Yes
SIN_1016457	NA	LG4	9391944	9393077	Yes	Yes
SIN_1016474	AT4G23630.1	LG4	9515314	9517182	Yes	Yes
SIN_1016484	AT3G16520.3	LG4	9576915	9578242	Yes	Yes
SIN_1016485	AT3G16520.3	LG4	9581443	9582804	Yes	Yes
SIN_1016528	AT5G23940.1	LG4	9828732	9831333	Yes	Yes
SIN_1016534	AT3G49060.1	LG4	9866993	9872791	Yes	Yes
SIN_1016572	AT4G33495.1	LG4	10136141	10137479	Yes	Yes
SIN_1016588	AT5G52020.1	LG4	10278776	10279282	Yes	Yes
SIN_1016593	AT4G25440.1	LG4	10312877	10317936	Yes	Yes
SIN_1016597	NA	LG4	10337131	10338932	NA	Yes
SIN_1016601	NA	LG4	10362364	10362731	NA	Yes
SIN_1016654	NA	LG4	10732021	10732329	Yes	Yes
SIN_1016661	AT5G51490.1	LG4	10804865	10807428	Yes	Yes
SIN_1016703	AT5G61520.1	LG4	11166748	11169070	Yes	Yes
SIN_1016719	AT5G07620.1	LG4	11334002	11336858	Yes	Yes
SIN_1016732	AT4G17500.1	LG4	11416755	11417888	Yes	Yes
SIN_1016733	AT4G25140.1	LG4	11424951	11425625	Yes	Yes
SIN_1016755	NA	LG4	11590706	11591464	NA	Yes
SIN_1016759	NA	LG4	11607538	11609334	NA	Yes
SIN_1016761	NA	LG4	11621122	11623629	NA	Yes
SIN_1016773	AT2G42570.1	LG16	102804	106996	Yes	Yes
SIN_1016777	NA	LG16	128424	128702	Yes	Yes
SIN_1016808	AT4G18425.1	LG16	415938	416609	Yes	Yes
SIN_1016840	NA	LG16	806764	807408	Yes	Yes
SIN_1016844	AT3G01680.1	LG16	849097	852021	NA	Yes
SIN_1016854	NA	LG16	928593	929199	NA	Yes
SIN_1016862	AT1G05230.3	LG16	1045463	1047084	NA	Yes
SIN_1016863	NA	LG16	1056178	1058085	NA	Yes
SIN_1016887	AT3G22104.1	LG16	1318094	1321083	Yes	Yes
SIN_1016908	AT4G03280.1	LG16	1562978	1565360	Yes	Yes
SIN_1016913	NA	LG16	1643401	1644220	Yes	Yes
SIN_1016916	NA	LG16	1682476	1685030	NA	Yes
SIN_1016921	NA	LG16	1718141	1718706	Yes	Yes
SIN_1016946	NA	LG16	1958853	1959035	NA	Yes
SIN_1016969	AT2G32970.2	LG16	2223995	2227787	NA	Yes
SIN_1016977	AT1G30620.1	LG16	2318342	2321913	NA	Yes
SIN_1016982	NA	LG16	2381342	2381641	Yes	Yes
SIN_1017018	NA	LG2	2178729	2179100	NA	Yes
SIN_1017028	NA	LG2	2093132	2093974	Yes	Yes
SIN_1017038	NA	LG2	2006441	2006746	Yes	Yes
SIN_1017043	AT1G78060.1	LG2	1972626	1974460	Yes	Yes
SIN_1017047	AT1G78080.1	LG2	1897303	1900223	Yes	Yes
SIN_1017054	AT3G53140.1	LG2	1811410	1813580	Yes	Yes
SIN_1017062	NA	LG2	1689750	1690562	NA	Yes
SIN_1017076	AT4G18520.1	LG2	1492795	1498066	Yes	Yes
SIN_1017089	AT2G41705.1	LG2	1350769	1352789	NA	Yes
SIN_1017092	AT2G42730.2	LG2	1340077	1341319	Yes	Yes
SIN_1017098	AT1G75710.1	LG2	1287532	1289775	Yes	Yes
SIN_1017106	AT1G37140.2	LG2	1219834	1222976	Yes	Yes
SIN_1017112	AT2G34930.1	LG2	1182232	1187384	NA	Yes
SIN_1017113	AT2G34930.1	LG2	1175373	1178518	NA	Yes
SIN_1017121	AT1G77800.2	LG2	1125667	1135649	Yes	Yes
SIN_1017131	AT1G77850.1	LG2	1075662	1079218	Yes	Yes
SIN_1017168	AT1G71960.1	LG2	862005	863062	Yes	Yes
SIN_1017192	AT4G27340.1	LG2	715858	720399	Yes	Yes
SIN_1017198	AT1G35560.1	LG2	681892	682908	Yes	Yes
SIN_1017200	AT3G47570.1	LG2	664468	668353	Yes	Yes
SIN_1017204	AT4G25420.1	LG2	628808	631007	NA	Yes
SIN_1017205	NA	LG2	627638	627820	Yes	Yes
SIN_1017228	AT1G22540.1	LG2	479613	483159	Yes	Yes
SIN_1017229	AT1G22540.1	LG2	473821	476911	Yes	Yes
SIN_1017230	AT1G22540.1	LG2	457803	461463	Yes	Yes
SIN_1017234	AT1G09640.1	LG2	412952	417066	Yes	Yes
SIN_1017235	AT2G47010.1	LG2	404930	407545	Yes	Yes
SIN_1017275	NA	LG2	172521	172826	Yes	Yes
SIN_1017293	NA	LG2	34837	35980	NA	Yes
SIN_1017299	NA	LG2	1935	3767	Yes	Yes
SIN_1017300	NA	LG3	12078133	12080864	Yes	Yes
SIN_1017322	AT5G63310.1	LG3	11825565	11826893	Yes	Yes
SIN_1017383	NA	LG3	11159624	11159982	Yes	Yes
SIN_1017384	AT1G18460.1	LG3	11154273	11157349	Yes	Yes
SIN_1017388	AT1G49010.1	LG3	11120922	11124333	Yes	Yes
SIN_1017394	AT3G18180.1	LG3	11037725	11042327	Yes	Yes
SIN_1017401	AT3G18180.1	LG3	10970022	10970939	Yes	Yes
SIN_1017414	AT4G20280.1	LG3	10834291	10839915	Yes	Yes
SIN_1017431	NA	LG3	10645044	10646378	Yes	Yes
SIN_1017479	AT5G07740.1	LG3	10117600	10120666	Yes	Yes
SIN_1017480	AT5G07740.1	LG3	10091746	10104384	Yes	Yes
SIN_1017488	AT2G46900.1	LG3	9970555	9974044	Yes	Yes
SIN_1017492	AT5G35390.1	LG3	9946049	9948387	Yes	Yes
SIN_1017495	NA	LG3	9929228	9929518	Yes	Yes
SIN_1017499	AT1G78900.1	LG3	9878217	9885464	NA	Yes
SIN_1017504	AT2G03070.1	LG3	9842399	9847765	NA	Yes
SIN_1017524	AT1G73080.1	LG3	9723350	9731647	Yes	Yes
SIN_1017527	NA	LG3	9709582	9710925	Yes	Yes
SIN_1017560	AT4G04940.1	LG10	6144924	6147008	Yes	Yes
SIN_1017567	AT2G34930.1	LG10	6237122	6240243	Yes	Yes
SIN_1017568	AT4G04940.1	LG10	6240741	6246512	Yes	Yes
SIN_1017582	NA	LG10	6351174	6352170	Yes	Yes
SIN_1017584	AT3G63460.3	LG10	6364933	6365199	Yes	Yes
SIN_1017590	AT2G40430.2	LG10	6415954	6419995	Yes	Yes
SIN_1017603	AT5G63940.1	LG10	6550907	6554490	Yes	Yes
SIN_1017650	NA	LG10	7093348	7093791	Yes	Yes
SIN_1017673	AT3G26040.1	LG10	7514129	7515472	Yes	Yes
SIN_1017687	AT1G58370.1	LG10	7685806	7688748	Yes	Yes
SIN_1017693	NA	LG10	7823812	7824826	Yes	Yes
SIN_1017707	NA	LG10	8061274	8063211	Yes	Yes
SIN_1017715	NA	LG10	8145518	8148001	NA	NA
SIN_1017727	NA	LG10	8281600	8282823	Yes	Yes
SIN_1017731	AT1G12700.1	LG10	8367060	8368828	Yes	Yes
SIN_1017739	AT2G30660.1	LG10	8534809	8545291	NA	Yes
SIN_1017740	NA	LG10	8548028	8548465	Yes	Yes
SIN_1017752	NA	LG1	5618431	5620373	Yes	Yes
SIN_1017755	NA	LG1	5645486	5646375	Yes	Yes
SIN_1017759	NA	LG1	5732959	5734191	Yes	Yes
SIN_1017760	NA	LG1	5759013	5759609	Yes	Yes
SIN_1017765	NA	LG1	5836411	5837951	Yes	Yes
SIN_1017766	NA	LG1	5912202	5912477	Yes	Yes
SIN_1017772	NA	LG1	5952114	5952524	Yes	Yes
SIN_1017781	NA	LG1	6117979	6118473	Yes	Yes
SIN_1017789	NA	LG1	6258330	6259116	Yes	Yes
SIN_1017801	AT1G12610.1	LG1	6369552	6370480	Yes	Yes
SIN_1017802	AT3G52990.2	LG1	6378505	6384414	Yes	Yes
SIN_1017803	AT3G52990.1	LG1	6385694	6386191	NA	Yes
SIN_1017804	NA	LG1	6389188	6389433	Yes	Yes
SIN_1017807	AT2G16950.2	LG1	6479276	6500545	Yes	Yes
SIN_1017811	NA	LG1	6531458	6531745	Yes	Yes
SIN_1017814	NA	LG1	6575312	6575542	Yes	NA
SIN_1017822	NA	LG1	6693769	6696434	Yes	Yes
SIN_1017823	AT4G23060.1	LG1	6711184	6714715	Yes	Yes
SIN_1017825	NA	LG1	6727280	6727686	Yes	Yes
SIN_1017833	NA	LG1	6800496	6802939	Yes	Yes
SIN_1017835	NA	LG1	6832039	6832690	Yes	Yes
SIN_1017836	AT2G16050.1	LG1	6835326	6839276	NA	NA
SIN_1017847	AT4G00660.2	LG1	6974356	6978421	Yes	Yes
SIN_1017850	NA	LG1	7003766	7005103	NA	NA
SIN_1017852	NA	LG1	7030135	7032827	Yes	Yes
SIN_1017865	AT5G41210.1	LG1	7201559	7205665	Yes	Yes
SIN_1017868	NA	LG1	7243911	7246450	Yes	Yes
SIN_1017888	NA	LG1	7490831	7491567	Yes	Yes
SIN_1017891	AT1G63680.1	LG1	7546410	7551631	Yes	Yes
SIN_1017893	AT1G48120.1	LG1	7568666	7569485	Yes	Yes
SIN_1017928	NA	LG1	7976255	7977063	NA	NA
SIN_1017934	AT5G41580.1	LG1	8030853	8044012	Yes	Yes
SIN_1017938	AT2G46150.1	LG1	8072684	8073232	NA	Yes
SIN_1017948	AT1G64140.1	LG1	8141690	8143592	Yes	Yes
SIN_1017952	NA	LG1	8185247	8188121	Yes	Yes
SIN_1017960	NA	LG1	8282811	8283053	Yes	Yes
SIN_1017980	AT2G33540.1	LG2	18486495	18491878	Yes	Yes
SIN_1018005	AT1G67510.1	LG2	18266980	18271318	Yes	Yes
SIN_1018012	AT1G27900.1	LG2	18227999	18235130	Yes	Yes
SIN_1018018	AT1G27850.1	LG2	18199164	18204438	Yes	Yes
SIN_1018027	AT1G24430.1	LG2	18144434	18145672	Yes	Yes
SIN_1018047	AT3G55270.1	LG2	18032687	18038290	Yes	Yes
SIN_1018064	AT3G26570.2	LG2	17947961	17950831	Yes	Yes
SIN_1018072	AT1G10700.1	LG2	17920272	17923911	Yes	Yes
SIN_1018077	AT1G10740.1	LG2	17898615	17902538	Yes	Yes
SIN_1018141	NA	LG2	17535739	17536485	NA	Yes
SIN_1018144	AT3G23780.1	LG2	17522188	17522820	NA	Yes
SIN_1018151	AT1G59820.1	LG2	17467740	17481740	Yes	Yes
SIN_1018240	NA	LG2	16892911	16894694	Yes	Yes
SIN_1018253	NA	LG2	16826901	16827185	Yes	Yes
SIN_1018258	AT1G69070.1	LG2	16779380	16787002	Yes	Yes
SIN_1018268	AT1G13630.1	LG2	16711525	16714303	Yes	Yes
SIN_1018277	AT1G13580.2	LG2	16652099	16656165	Yes	Yes
SIN_1018330	AT1G68570.1	LG2	16196754	16199444	Yes	Yes
SIN_1018348	NA	LG2	16041543	16043551	Yes	Yes
SIN_1018375	NA	LG2	15807181	15808198	NA	Yes
SIN_1018380	AT1G15060.1	LG2	15774282	15778528	Yes	Yes
SIN_1018382	AT1G15125.1	LG2	15763112	15764779	Yes	Yes
SIN_1018383	AT1G15125.1	LG2	15757989	15760795	Yes	Yes
SIN_1018386	NA	LG2	15727193	15729429	Yes	Yes
SIN_1018388	AT1G15100.1	LG2	15689415	15690646	Yes	Yes
SIN_1018394	NA	LG2	15624813	15625804	Yes	Yes
SIN_1018430	AT1G62520.1	LG6	10187644	10189074	Yes	Yes
SIN_1018434	NA	LG6	10266946	10274393	NA	Yes
SIN_1018443	AT2G45180.1	LG6	10383376	10384126	Yes	Yes
SIN_1018449	AT1G29670.1	LG6	10447729	10451757	Yes	Yes
SIN_1018470	NA	LG6	10567526	10567930	NA	Yes
SIN_1018536	AT1G63690.2	LG6	11330373	11334206	NA	Yes
SIN_1018538	NA	LG6	11339142	11340327	Yes	Yes
SIN_1018543	AT5G40330.1	LG6	11422951	11424578	NA	Yes
SIN_1018557	AT1G32450.1	LG6	11578583	11585667	Yes	Yes
SIN_1018561	NA	LG6	11710662	11711067	NA	Yes
SIN_1018562	NA	LG6	11711527	11711984	Yes	Yes
SIN_1018569	NA	LG6	11844312	11845883	Yes	Yes
SIN_1018577	NA	LG6	12054540	12056839	Yes	Yes
SIN_1018615	NA	LG6	12584739	12585371	Yes	Yes
SIN_1018672	NA	LG4	2953046	2955284	Yes	Yes
SIN_1018691	AT3G57030.1	LG4	3110846	3119011	Yes	Yes
SIN_1018693	AT3G10180.1	LG4	3128653	3152942	NA	Yes
SIN_1018706	NA	LG4	3269964	3270314	Yes	Yes
SIN_1018718	AT2G32560.1	LG4	3352670	3355255	Yes	Yes
SIN_1018736	AT1G14350.1	LG4	3504453	3508787	Yes	Yes
SIN_1018781	AT5G39670.1	LG4	3980534	3981125	Yes	Yes
SIN_1018798	NA	LG4	4197431	4198313	Yes	Yes
SIN_1018824	NA	LG4	4426301	4426687	Yes	Yes
SIN_1018825	AT1G13980.1	LG4	4430039	4434913	NA	NA
SIN_1018830	AT1G69440.1	LG4	4460191	4464110	Yes	Yes
SIN_1018852	NA	LG4	4729515	4729944	NA	Yes
SIN_1018867	AT1G13860.4	LG4	4900114	4904637	Yes	Yes
SIN_1018874	NA	LG4	4966841	4967194	Yes	Yes
SIN_1018879	AT1G31730.1	LG4	5037256	5039166	Yes	Yes
SIN_1018893	NA	LG4	5261807	5262271	NA	Yes
SIN_1018898	NA	LG10	3156520	3156966	Yes	Yes
SIN_1018907	AT2G33310.2	LG10	3207667	3210070	Yes	Yes
SIN_1018911	AT4G13440.1	LG10	3222360	3224892	Yes	Yes
SIN_1018917	AT4G31500.1	LG10	3276988	3279065	Yes	Yes
SIN_1018927	AT4G17740.1	LG10	3369495	3372572	Yes	Yes
SIN_1018942	AT3G24030.1	LG10	3545976	3546356	Yes	Yes
SIN_1018945	NA	LG10	3563581	3563841	NA	Yes
SIN_1018947	NA	LG10	3569164	3569696	NA	Yes
SIN_1018958	NA	LG10	3659963	3661916	NA	Yes
SIN_1018962	AT3G24200.2	LG10	3706571	3714417	Yes	Yes
SIN_1018974	AT4G31500.1	LG10	3788695	3790586	NA	Yes
SIN_1018994	AT3G24130.1	LG10	3926876	3935839	Yes	Yes
SIN_1018995	AT2G02300.1	LG10	3936732	3939265	NA	Yes
SIN_1019015	AT1G50180.1	LG10	4109078	4112818	Yes	Yes
SIN_1019022	NA	LG10	4158706	4159092	NA	Yes
SIN_1019036	AT3G04020.1	LG10	4278499	4283993	Yes	Yes
SIN_1019041	AT1G12700.1	LG10	4306169	4307995	Yes	Yes
SIN_1019055	AT3G46460.1	LG10	4398942	4401948	Yes	Yes
SIN_1019066	NA	LG10	4497817	4498109	Yes	Yes
SIN_1019067	NA	LG10	4506553	4507743	Yes	Yes
SIN_1019114	AT1G12700.1	LG10	4965856	4970317	NA	Yes
SIN_1019133	NA	LG10	5137823	5139507	Yes	Yes
SIN_1019162	AT2G36970.1	LG10	5441712	5444023	NA	Yes
SIN_1019163	AT3G26040.1	LG10	5456496	5457680	NA	Yes
SIN_1019185	NA	LG10	5662690	5662902	Yes	Yes
SIN_1019187	AT5G60930.1	LG10	5705627	5715472	Yes	Yes
SIN_1019215	AT1G65810.1	LG10	6036096	6050446	Yes	Yes
SIN_1019233	AT5G16370.1	LG14	1922614	1924266	Yes	Yes
SIN_1019235	AT5G16370.1	LG14	1936196	1936981	Yes	Yes
SIN_1019237	NA	LG14	1946670	1947257	NA	Yes
SIN_1019239	AT5G37020.2	LG14	1966852	1968147	NA	Yes
SIN_1019254	NA	LG14	2148125	2148812	Yes	Yes
SIN_1019281	NA	LG14	2432849	2433650	NA	Yes
SIN_1019326	NA	LG14	2914439	2917119	Yes	Yes
SIN_1019327	NA	LG14	2938669	2939647	Yes	Yes
SIN_1019357	AT2G33180.1	LG14	3235003	3237636	Yes	Yes
SIN_1019399	AT3G14690.1	LG14	3749320	3751398	Yes	Yes
SIN_1019411	AT1G48120.1	LG14	3846286	3848386	Yes	Yes
SIN_1019435	AT1G53320.1	LG14	4018184	4023273	Yes	Yes
SIN_1019438	AT3G14930.1	LG14	4040466	4047773	Yes	Yes
SIN_1019467	AT3G15110.1	LG14	4312737	4315111	Yes	Yes
SIN_1019469	AT3G15120.1	LG14	4319836	4331796	Yes	Yes
SIN_1019482	AT5G53870.1	LG14	4433761	4435125	Yes	Yes
SIN_1019486	AT1G53140.1	LG14	4466305	4471718	NA	Yes
SIN_1019488	AT1G53120.1	LG14	4479969	4489170	Yes	Yes
SIN_1019495	AT3G22630.1	LG14	4540861	4544476	Yes	Yes
SIN_1019517	AT1G61820.1	LG14	4716675	4719892	Yes	Yes
SIN_1019537	AT4G20090.1	LG8	59474	61813	Yes	Yes
SIN_1019553	AT5G11720.1	LG8	152759	157158	Yes	Yes
SIN_1019555	AT1G30650.1	LG8	171109	174289	Yes	Yes
SIN_1019581	AT1G30450.1	LG8	333496	345170	Yes	Yes
SIN_1019635	AT4G18130.1	LG8	651548	655562	NA	Yes
SIN_1019641	AT1G17020.1	LG8	677388	679592	NA	Yes
SIN_1019642	AT1G17020.1	LG8	681419	682866	Yes	Yes
SIN_1019655	AT4G18820.1	LG8	750691	754918	Yes	Yes
SIN_1019661	NA	LG8	790692	791872	Yes	Yes
SIN_1019680	NA	LG8	941073	942002	Yes	Yes
SIN_1019693	NA	LG8	1091117	1092100	NA	Yes
SIN_1019696	NA	LG8	1127530	1127990	Yes	Yes
SIN_1019699	AT4G03430.1	LG8	1146900	1149924	Yes	Yes
SIN_1019714	AT2G20825.1	LG8	1299750	1312832	Yes	Yes
SIN_1019724	NA	LG8	1416256	1416471	NA	Yes
SIN_1019730	AT5G44180.2	LG8	1480346	1496286	NA	Yes
SIN_1019738	AT3G07820.1	LG8	1571736	1573300	Yes	Yes
SIN_1019756	AT5G48230.1	LG8	1723965	1727825	Yes	Yes
SIN_1019766	AT4G12680.1	LG8	1811640	1815247	Yes	Yes
SIN_1019776	AT4G12730.1	LG8	1934592	1935759	Yes	Yes
SIN_1019795	AT4G15090.1	LG8	2125478	2138562	Yes	Yes
SIN_1019802	NA	LG8	2190045	2190336	Yes	Yes
SIN_1019807	AT3G17640.1	LG8	2239970	2241417	Yes	Yes
SIN_1019817	NA	LG8	2343097	2343303	Yes	Yes
SIN_1019819	NA	LG8	2365362	2366489	NA	Yes
SIN_1019832	NA	LG8	2511480	2511863	Yes	Yes
SIN_1019839	AT2G26560.1	LG8	2576525	2578870	Yes	Yes
SIN_1019847	AT3G50410.1	LG8	2620144	2620506	Yes	Yes
SIN_1019858	AT4G14820.1	LG8	2683968	2691325	Yes	Yes
SIN_1019876	AT5G38640.1	LG8	2865180	2868950	Yes	Yes
SIN_1019880	AT5G15900.1	LG8	2889055	2889938	Yes	Yes
SIN_1019897	AT5G15680.1	LG8	2976039	2992842	Yes	Yes
SIN_1019913	NA	LG8	3094474	3094797	Yes	Yes
SIN_1019924	AT3G21630.1	LG5	13500791	13506768	Yes	Yes
SIN_1019934	NA	LG5	13577419	13578229	NA	Yes
SIN_1019935	AT4G20720.1	LG5	13584782	13590537	NA	Yes
SIN_1019939	NA	LG5	13627926	13630265	Yes	Yes
SIN_1019943	AT2G32400.1	LG5	13706060	13710227	Yes	Yes
SIN_1019952	AT3G21870.1	LG5	13893164	13895641	Yes	Yes
SIN_1019959	AT5G36890.1	LG5	14042254	14047653	Yes	Yes
SIN_1019963	AT3G60130.1	LG5	14120553	14126494	Yes	Yes
SIN_1019984	NA	LG5	14653059	14653334	Yes	Yes
SIN_1019999	NA	LG5	14901405	14901821	Yes	Yes
SIN_1020007	AT1G48120.1	LG5	15004747	15005774	Yes	Yes
SIN_1020009	NA	LG5	15044587	15044886	NA	Yes
SIN_1020026	NA	LG5	15342893	15343066	NA	Yes
SIN_1020032	NA	LG5	15585019	15585285	Yes	Yes
SIN_1020046	AT1G03940.1	LG5	15861613	15863398	NA	Yes
SIN_1020054	NA	LG5	15950882	15951561	NA	Yes
SIN_1020058	NA	LG5	16056099	16056383	Yes	Yes
SIN_1020060	AT1G03940.1	LG5	16079559	16081421	Yes	Yes
SIN_1020065	NA	LG5	16229961	16230428	Yes	Yes
SIN_1020078	AT5G05130.1	LG5	16345612	16350150	Yes	Yes
SIN_1020094	AT3G56590.1	LG5	16475238	16479158	NA	Yes
SIN_1020096	AT2G40830.2	LG5	16487438	16488181	NA	Yes
SIN_1020097	AT3G14460.1	LG5	16491529	16498171	NA	Yes
SIN_1020099	AT3G14470.1	LG5	16517352	16520715	NA	Yes
SIN_1020103	AT3G14470.1	LG5	16541991	16544100	NA	Yes
SIN_1020125	NA	LG5	16749036	16750851	NA	Yes
SIN_1020129	AT5G65180.1	LG5	16781061	16786372	NA	Yes
SIN_1020133	NA	LG5	16795076	16796340	Yes	Yes
SIN_1020135	NA	LG5	16815660	16816514	NA	Yes
SIN_1020137	NA	LG5	16823223	16823450	Yes	Yes
SIN_1020144	NA	LG5	16879979	16881103	Yes	Yes
SIN_1020152	NA	LG3	6543364	6543654	Yes	Yes
SIN_1020155	NA	LG3	6444326	6444682	NA	Yes
SIN_1020157	NA	LG3	6434317	6434961	Yes	Yes
SIN_1020171	AT5G23280.1	LG3	6173153	6173806	Yes	Yes
SIN_1020174	AT5G63810.1	LG3	6128771	6137094	Yes	Yes
SIN_1020189	NA	LG3	6044221	6046548	Yes	Yes
SIN_1020192	AT3G19950.1	LG3	6021115	6023023	Yes	Yes
SIN_1020202	NA	LG3	5958238	5958774	Yes	Yes
SIN_1020212	AT1G48420.1	LG3	5870393	5875536	NA	Yes
SIN_1020229	NA	LG3	5724426	5725776	Yes	Yes
SIN_1020261	NA	LG3	5459405	5459647	Yes	Yes
SIN_1020280	AT1G53350.1	LG3	5322852	5325026	Yes	Yes
SIN_1020329	AT5G40390.1	LG3	4924917	4928632	Yes	Yes
SIN_1020358	AT5G47580.1	LG3	4668788	4671053	Yes	Yes
SIN_1020367	NA	LG3	4596744	4597097	NA	NA
SIN_1020368	NA	LG3	4587483	4588901	Yes	Yes
SIN_1020369	AT5G35450.1	LG3	4581839	4584457	Yes	Yes
SIN_1020371	AT4G04940.1	LG3	4567119	4567658	Yes	Yes
SIN_1020375	AT3G50950.1	LG3	4529344	4532121	NA	Yes
SIN_1020382	NA	LG3	4477178	4478267	NA	Yes
SIN_1020384	AT3G50950.2	LG3	4470794	4472719	Yes	Yes
SIN_1020387	AT1G53350.1	LG3	4449018	4451437	Yes	Yes
SIN_1020395	AT3G62270.1	LG3	4387617	4391687	Yes	Yes
SIN_1020398	AT5G40340.1	LG3	4340632	4343415	Yes	Yes
SIN_1020400	NA	LG3	4336290	4337546	Yes	Yes
SIN_1020405	AT3G50950.2	LG3	4290830	4293424	Yes	Yes
SIN_1020410	AT5G35450.1	LG3	4244107	4246722	Yes	Yes
SIN_1020415	NA	LG3	4194257	4196863	Yes	Yes
SIN_1020421	NA	LG3	4136826	4137818	Yes	Yes
SIN_1020422	AT4G04940.1	LG3	4131371	4132552	Yes	Yes
SIN_1020427	AT3G07040.1	LG3	4093061	4096218	Yes	Yes
SIN_1020439	AT3G46730.1	LG3	3924935	3930142	Yes	Yes
SIN_1020457	AT2G16890.2	LG3	3768629	3770116	NA	Yes
SIN_1020458	NA	LG3	3763721	3764062	Yes	Yes
SIN_1020460	AT2G16890.2	LG3	3749409	3750884	NA	Yes
SIN_1020471	AT5G40200.1	LG3	3676254	3677092	Yes	Yes
SIN_1020486	NA	LG3	3537859	3538511	Yes	Yes
SIN_1020496	AT5G65200.1	LG3	3485185	3487366	Yes	Yes
SIN_1020502	AT1G74910.1	LG3	3450701	3454638	Yes	Yes
SIN_1020514	NA	LG3	3323916	3326388	Yes	Yes
SIN_1020516	AT4G39640.1	LG3	3299946	3306014	Yes	Yes
SIN_1020518	AT1G70140.1	LG3	3285781	3288029	Yes	Yes
SIN_1020532	AT4G19380.1	LG6	18878966	18883737	Yes	Yes
SIN_1020555	AT2G38250.1	LG6	18727409	18729768	Yes	Yes
SIN_1020581	NA	LG6	18530888	18531811	NA	Yes
SIN_1020584	NA	LG6	18489706	18490819	NA	Yes
SIN_1020585	AT5G24800.1	LG6	18482892	18484927	NA	Yes
SIN_1020692	NA	LG6	17798190	17805342	Yes	Yes
SIN_1020697	AT3G26300.1	LG6	17771457	17773039	Yes	Yes
SIN_1020714	AT1G15520.1	LG6	17651193	17657626	Yes	Yes
SIN_1020762	NA	LG6	17318701	17319753	Yes	Yes
SIN_1020771	NA	LG6	17217533	17219089	NA	NA
SIN_1020772	AT5G25754.1	LG6	17209482	17217143	NA	Yes
SIN_1020777	AT5G25770.3	LG6	17182322	17186340	Yes	Yes
SIN_1020783	AT2G26490.1	LG6	17147404	17148972	Yes	Yes
SIN_1020785	AT3G63520.1	LG6	17125737	17130088	NA	Yes
SIN_1020792	NA	LG6	17093364	17096234	NA	Yes
SIN_1020793	AT5G11590.1	LG6	17086280	17087722	Yes	Yes
SIN_1020797	AT5G44500.1	LG6	17048119	17048942	Yes	Yes
SIN_1020799	AT5G25830.1	LG6	17032373	17034625	NA	Yes
SIN_1020812	NA	LG6	16941770	16942476	NA	Yes
SIN_1020824	NA	LG6	16887561	16891032	NA	Yes
SIN_1020848	AT2G19600.1	LG6	16660827	16672393	Yes	Yes
SIN_1020853	AT1G17620.1	LG6	16613697	16615393	Yes	Yes
SIN_1020868	AT5G11950.1	LG6	16527820	16529702	Yes	Yes
SIN_1020878	AT5G58590.1	LG6	16464026	16466638	NA	Yes
SIN_1020906	AT5G54570.1	LG6	16294172	16298030	Yes	Yes
SIN_1020912	NA	LG6	16242749	16243025	NA	Yes
SIN_1020923	NA	LG6	16163610	16166187	Yes	Yes
SIN_1020936	AT4G33180.1	LG6	16058257	16060720	Yes	Yes
SIN_1020952	AT4G32290.1	LG6	15945001	15946168	Yes	Yes
SIN_1020960	AT3G15920.1	LG6	15901246	15903277	Yes	Yes
SIN_1020969	NA	LG6	15858552	15859080	Yes	Yes
SIN_1020989	AT1G48120.1	LG6	15735614	15736285	Yes	Yes
SIN_1021008	ATCG00190.1	LG6	15553060	15555185	Yes	Yes
SIN_1021012	NA	LG6	15475690	15476642	Yes	Yes
SIN_1021031	NA	LG2	12075929	12082073	Yes	Yes
SIN_1021059	AT4G17900.1	LG2	12372820	12374462	Yes	Yes
SIN_1021060	AT4G05200.1	LG2	12387212	12387973	Yes	Yes
SIN_1021061	AT4G00970.1	LG2	12395142	12397722	Yes	Yes
SIN_1021062	AT4G17920.1	LG2	12403155	12403889	Yes	Yes
SIN_1021071	AT4G17100.1	LG2	12588229	12593935	Yes	Yes
SIN_1021146	AT4G24140.1	LG2	13403709	13408934	NA	Yes
SIN_1021188	AT5G23150.1	LG2	13836828	13846449	Yes	Yes
SIN_1021191	AT5G23190.1	LG2	13866398	13869055	Yes	Yes
SIN_1021199	AT3G19940.1	LG2	13939455	13941453	Yes	Yes
SIN_1021202	AT5G09610.1	LG2	13951994	13954045	Yes	Yes
SIN_1021205	NA	LG2	13965547	13965902	Yes	Yes
SIN_1021239	AT5G08380.1	LG2	14250117	14253235	Yes	Yes
SIN_1021256	AT4G17870.1	LG2	14433510	14434291	Yes	Yes
SIN_1021285	AT1G68020.2	LG2	14670569	14674051	Yes	Yes
SIN_1021309	NA	LG2	14887741	14887944	Yes	Yes
SIN_1021319	AT5G07990.1	LG2	14974383	14975779	Yes	Yes
SIN_1021320	AT1G23200.1	LG2	14979426	14981927	Yes	Yes
SIN_1021323	AT1G14550.1	LG2	15004650	15006166	Yes	Yes
SIN_1021361	AT1G71010.1	LG2	15382967	15389578	Yes	Yes
SIN_1021377	AT2G01275.1	LG2	15496984	15499040	Yes	Yes
SIN_1021393	NA	LG1	3714225	3714449	NA	Yes
SIN_1021395	NA	LG1	3694843	3695055	NA	Yes
SIN_1021410	NA	LG1	3394409	3395188	Yes	Yes
SIN_1021418	NA	LG1	3194883	3195179	Yes	Yes
SIN_1021425	AT3G54700.1	LG1	3134865	3137158	Yes	Yes
SIN_1021426	NA	LG1	3122592	3124928	Yes	Yes
SIN_1021427	AT4G22758.1	LG1	3107413	3110286	Yes	Yes
SIN_1021428	NA	LG1	3081791	3083541	Yes	Yes
SIN_1021438	AT2G03210.1	LG1	2877495	2878022	NA	Yes
SIN_1021442	AT4G12320.1	LG1	2827778	2829630	NA	Yes
SIN_1021452	AT3G07040.1	LG1	2594252	2596850	Yes	Yes
SIN_1021455	NA	LG1	2551533	2552140	Yes	Yes
SIN_1021462	NA	LG1	2456044	2457485	Yes	Yes
SIN_1021471	NA	LG1	2306470	2308260	Yes	Yes
SIN_1021472	NA	LG1	2290989	2292394	Yes	Yes
SIN_1021474	AT5G44620.1	LG1	2252392	2269078	Yes	Yes
SIN_1021476	AT5G11260.1	LG1	2227113	2231741	NA	Yes
SIN_1021482	AT4G33180.1	LG1	2201526	2203880	Yes	Yes
SIN_1021488	NA	LG1	2143714	2146077	Yes	Yes
SIN_1021489	AT5G19530.2	LG1	2138561	2139824	Yes	Yes
SIN_1021494	AT1G72820.1	LG1	2112213	2113277	Yes	Yes
SIN_1021508	AT3G04680.1	LG1	2019263	2022205	Yes	Yes
SIN_1021513	AT5G11930.1	LG1	1991016	1991428	Yes	Yes
SIN_1021515	AT2G26140.1	LG1	1977358	1980840	NA	Yes
SIN_1021522	AT2G26080.1	LG1	1937549	1942624	Yes	Yes
SIN_1021570	AT5G25754.1	LG1	1565634	1567176	Yes	Yes
SIN_1021587	NA	LG1	1415823	1416158	Yes	Yes
SIN_1021592	NA	LG1	1375338	1377961	Yes	Yes
SIN_1021596	NA	LG1	1350355	1350798	Yes	Yes
SIN_1021600	AT1G15460.1	LG1	1329092	1334907	NA	Yes
SIN_1021604	AT1G15460.1	LG1	1303004	1306655	Yes	Yes
SIN_1021619	AT3G23780.1	LG1	1203668	1204661	NA	Yes
SIN_1021620	AT5G62670.1	LG1	1191602	1202354	Yes	Yes
SIN_1021621	AT5G22100.1	LG1	1185898	1190225	NA	Yes
SIN_1021646	AT5G10790.1	LG1	990793	992858	Yes	Yes
SIN_1021681	NA	LG1	752582	753151	Yes	Yes
SIN_1021689	AT1G31410.1	LG1	684927	689657	Yes	Yes
SIN_1021734	AT3G15730.1	LG1	249085	251953	Yes	Yes
SIN_1021735	NA	LG1	246297	247735	NA	Yes
SIN_1021738	AT4G32320.1	LG1	229303	230221	NA	Yes
SIN_1021742	NA	LG1	213320	213631	NA	Yes
SIN_1021743	NA	LG1	212043	212342	Yes	Yes
SIN_1021762	AT5G54830.1	LG1	55450	56091	NA	Yes
SIN_1021766	NA	LG1	42120	42569	Yes	Yes
SIN_1021767	NA	LG1	34144	37087	NA	Yes
SIN_1021768	NA	LG1	18196	20341	Yes	Yes
SIN_1021793	AT2G39840.1	LG3	15443622	15445575	NA	Yes
SIN_1021803	AT1G06620.1	LG3	15339467	15341314	Yes	Yes
SIN_1021810	AT4G14430.1	LG3	15301959	15302636	Yes	Yes
SIN_1021813	AT5G04550.1	LG3	15280081	15282747	Yes	Yes
SIN_1021816	AT4G14465.1	LG3	15258770	15259559	Yes	Yes
SIN_1021819	AT4G14480.1	LG3	15201601	15204455	Yes	Yes
SIN_1021834	AT5G43630.1	LG3	14999071	15003818	Yes	Yes
SIN_1021965	AT5G48930.1	LG3	13681349	13683815	Yes	Yes
SIN_1021985	AT5G61820.1	LG3	13524559	13528060	Yes	Yes
SIN_1021986	AT5G61820.1	LG3	13519162	13522103	Yes	Yes
SIN_1022004	AT3G14250.1	LG3	13373888	13376183	Yes	Yes
SIN_1022020	NA	LG3	13249981	13251303	Yes	Yes
SIN_1022021	AT3G54040.1	LG3	13246820	13247824	Yes	Yes
SIN_1022022	AT3G54040.1	LG3	13244009	13245132	Yes	Yes
SIN_1022023	AT3G54040.1	LG3	13239475	13240492	NA	Yes
SIN_1022036	NA	LG3	13186067	13186687	Yes	Yes
SIN_1022053	NA	LG3	13023243	13025903	Yes	Yes
SIN_1022063	AT1G59950.1	LG3	12947265	12950658	Yes	Yes
SIN_1022064	AT1G59960.1	LG3	12941219	12942942	NA	Yes
SIN_1022065	AT1G59960.1	LG3	12934753	12938589	Yes	Yes
SIN_1022072	AT1G68040.1	LG3	12864074	12865843	Yes	Yes
SIN_1022073	AT1G68040.1	LG3	12855366	12857316	Yes	Yes
SIN_1022104	AT1G53050.1	LG3	12575063	12581565	Yes	Yes
SIN_1022105	AT1G05310.1	LG3	12567102	12571122	Yes	Yes
SIN_1022119	NA	LG3	12450593	12451943	Yes	Yes
SIN_1022121	NA	LG3	12421893	12425269	Yes	Yes
SIN_1022123	AT4G24970.1	LG3	12401887	12411910	NA	Yes
SIN_1022152	AT3G48530.1	LG3	12136879	12140812	Yes	Yes
SIN_1022160	AT5G42400.1	LG6	25207638	25214147	NA	Yes
SIN_1022163	NA	LG6	25178835	25179893	NA	Yes
SIN_1022165	AT4G25640.1	LG6	25162229	25162654	Yes	Yes
SIN_1022175	AT5G08450.1	LG6	25030999	25043447	Yes	Yes
SIN_1022191	AT5G40010.1	LG6	24928201	24929781	Yes	Yes
SIN_1022192	AT5G40010.1	LG6	24909056	24910672	NA	Yes
SIN_1022215	AT3G50930.1	LG6	24610419	24612724	Yes	Yes
SIN_1022216	AT3G50930.1	LG6	24601696	24603478	Yes	Yes
SIN_1022224	NA	LG6	24535032	24535570	Yes	Yes
SIN_1022228	NA	LG6	24509701	24509979	Yes	Yes
SIN_1022294	AT1G04120.1	LG6	23934107	23941525	Yes	Yes
SIN_1022316	AT2G20470.1	LG6	23792868	23802638	Yes	Yes
SIN_1022317	AT4G19191.1	LG6	23784346	23787437	NA	Yes
SIN_1022319	AT1G03900.1	LG6	23772072	23775017	Yes	Yes
SIN_1022329	AT1G65660.1	LG6	23696438	23700507	NA	Yes
SIN_1022349	ATCG00140.1	LG6	23549673	23550012	Yes	Yes
SIN_1022368	NA	LG6	23377686	23377976	Yes	Yes
SIN_1022371	NA	LG6	23348500	23353831	Yes	Yes
SIN_1022375	AT4G25910.1	LG6	23319431	23323855	Yes	Yes
SIN_1022407	AT4G25810.1	LG6	23057812	23059261	Yes	Yes
SIN_1022408	NA	LG6	23054636	23055281	Yes	Yes
SIN_1022409	AT4G14130.1	LG6	23050575	23051920	Yes	Yes
SIN_1022425	AT1G06510.1	LG6	22919671	22921614	Yes	Yes
SIN_1022430	NA	LG6	22844093	22844641	Yes	Yes
SIN_1022438	NA	LG6	22764610	22765801	Yes	Yes
SIN_1022445	AT3G14570.1	LG6	22700773	22717334	Yes	Yes
SIN_1022451	NA	LG6	22671738	22671893	Yes	Yes
SIN_1022463	AT2G03200.1	LG6	22585045	22586363	Yes	Yes
SIN_1022499	AT1G17220.1	LG6	22289940	22296835	Yes	Yes
SIN_1022524	NA	LG6	22094779	22099807	Yes	Yes
SIN_1022525	AT1G53440.1	LG6	22080741	22088781	Yes	Yes
SIN_1022531	AT2G34250.1	LG6	22047034	22050434	Yes	Yes
SIN_1022536	AT1G78780.2	LG6	22024153	22025228	Yes	Yes
SIN_1022543	AT3G14920.1	LG6	21985002	21987736	Yes	Yes
SIN_1022575	AT3G15095.1	LG6	21731536	21734511	Yes	Yes
SIN_1022601	AT1G53140.1	LG6	21560963	21565635	Yes	Yes
SIN_1022607	NA	LG6	21528441	21528800	Yes	Yes
SIN_1022622	NA	LG6	21448955	21450739	Yes	Yes
SIN_1022630	NA	LG6	21395990	21397011	Yes	Yes
SIN_1022639	AT3G05010.1	LG8	15243197	15245690	Yes	Yes
SIN_1022648	AT1G32490.1	LG8	15307200	15321277	Yes	Yes
SIN_1022652	AT1G58848.1	LG8	15342892	15348305	Yes	Yes
SIN_1022662	AT4G00050.1	LG8	15436133	15440366	Yes	Yes
SIN_1022770	AT1G56560.1	LG8	16324100	16327799	Yes	Yes
SIN_1022822	AT3G05940.1	LG8	16702202	16708072	Yes	Yes
SIN_1022828	AT1G79020.1	LG8	16740813	16750902	Yes	Yes
SIN_1022836	AT2G02400.1	LG8	16804948	16809279	Yes	Yes
SIN_1022853	AT2G02560.1	LG8	16940940	16965479	Yes	Yes
SIN_1022857	AT1G59750.4	LG8	17008982	17014748	Yes	Yes
SIN_1022883	AT5G49910.1	LG8	17215163	17220416	Yes	Yes
SIN_1022900	AT1G80160.1	LG8	17328075	17329714	Yes	Yes
SIN_1022901	AT4G24320.1	LG8	17336093	17337299	Yes	Yes
SIN_1022907	AT1G09795.1	LG8	17383925	17388483	Yes	Yes
SIN_1022930	AT1G71220.1	LG8	17523578	17542283	Yes	Yes
SIN_1022934	AT1G71190.1	LG8	17580067	17582436	Yes	Yes
SIN_1022956	AT5G24690.1	LG8	17692939	17697299	Yes	Yes
SIN_1022958	AT1G77700.1	LG8	17700140	17701265	Yes	Yes
SIN_1022970	AT3G54630.1	LG8	17768185	17771749	Yes	Yes
SIN_1022973	AT1G15200.1	LG8	17791855	17796023	Yes	Yes
SIN_1022992	AT3G26410.1	LG8	17886017	17889512	Yes	Yes
SIN_1023000	AT5G64550.1	LG8	17943002	17944874	Yes	Yes
SIN_1023062	AT2G14095.1	LG8	18350085	18351327	Yes	Yes
SIN_1023084	AT1G09730.2	LG8	18488108	18507119	Yes	Yes
SIN_1023085	AT3G25820.1	LG8	18507909	18514495	Yes	Yes
SIN_1023086	AT3G25820.1	LG8	18516400	18519295	Yes	Yes
SIN_1023096	AT4G33650.1	LG8	18570775	18582806	Yes	Yes
SIN_1023156	AT1G50000.1	LG8	18967606	18970990	Yes	Yes
SIN_1023183	NA	LG6	7274663	7276133	NA	Yes
SIN_1023187	NA	LG6	7223491	7224013	NA	Yes
SIN_1023190	NA	LG6	7207597	7210526	NA	Yes
SIN_1023215	AT2G30320.1	LG6	6972676	6977095	NA	Yes
SIN_1023222	NA	LG6	6918976	6920373	NA	Yes
SIN_1023229	AT1G06980.1	LG6	6858708	6859139	Yes	Yes
SIN_1023234	AT5G58450.1	LG6	6791257	6798715	NA	Yes
SIN_1023238	NA	LG6	6761557	6761946	Yes	Yes
SIN_1023241	AT5G37060.1	LG6	6736809	6739376	Yes	Yes
SIN_1023246	AT1G19520.1	LG6	6684131	6690254	Yes	Yes
SIN_1023257	AT5G58350.1	LG6	6563260	6568141	Yes	Yes
SIN_1023280	AT3G46780.1	LG6	6299928	6303295	Yes	Yes
SIN_1023285	AT1G07220.1	LG6	6235433	6239008	Yes	Yes
SIN_1023286	AT2G29650.1	LG6	6205359	6228187	Yes	Yes
SIN_1023289	AT5G26250.1	LG6	6170188	6171921	NA	Yes
SIN_1023292	AT2G30300.1	LG6	6146673	6148374	Yes	Yes
SIN_1023295	NA	LG6	6101280	6102371	Yes	Yes
SIN_1023302	NA	LG6	6023202	6024765	Yes	Yes
SIN_1023310	NA	LG6	5965887	5966195	NA	Yes
SIN_1023312	NA	LG6	5956647	5957270	Yes	Yes
SIN_1023320	AT2G40590.1	LG6	5873345	5875373	Yes	Yes
SIN_1023326	AT4G32010.1	LG6	5805453	5815750	Yes	Yes
SIN_1023331	AT4G11140.1	LG6	5711211	5712902	Yes	Yes
SIN_1023333	AT5G58300.1	LG6	5683009	5685338	Yes	Yes
SIN_1023365	AT1G30825.1	LG6	5339305	5351577	Yes	Yes
SIN_1023397	AT4G12840.2	LG6	5094366	5098695	Yes	Yes
SIN_1023451	NA	LG6	4661838	4662500	Yes	Yes
SIN_1023462	AT1G08500.1	LG6	4495832	4500083	Yes	Yes
SIN_1023467	AT2G32540.1	LG6	4450871	4454231	NA	Yes
SIN_1023487	AT5G03960.1	LG5	13382434	13384602	Yes	Yes
SIN_1023489	NA	LG5	13363277	13364575	Yes	Yes
SIN_1023500	AT2G41370.1	LG5	13282881	13285182	Yes	Yes
SIN_1023509	AT2G36780.1	LG5	13207329	13209150	Yes	Yes
SIN_1023517	NA	LG5	13129889	13130927	Yes	Yes
SIN_1023531	NA	LG5	13045117	13047132	NA	Yes
SIN_1023558	AT5G06860.1	LG5	12853777	12855063	Yes	Yes
SIN_1023587	NA	LG5	12692599	12692880	Yes	Yes
SIN_1023595	AT3G58050.1	LG5	12629862	12636273	Yes	Yes
SIN_1023603	AT3G11964.1	LG5	12566037	12582448	Yes	Yes
SIN_1023634	AT1G03230.1	LG5	12271855	12273145	Yes	Yes
SIN_1023649	AT3G54320.2	LG5	12109850	12115512	Yes	Yes
SIN_1023651	AT3G10690.1	LG5	12080854	12098328	Yes	Yes
SIN_1023663	AT5G47500.1	LG2	11815079	11821323	Yes	Yes
SIN_1023670	NA	LG2	11738999	11739241	NA	Yes
SIN_1023677	AT1G31870.1	LG2	11647552	11653711	Yes	Yes
SIN_1023687	NA	LG2	11545603	11546405	NA	Yes
SIN_1023691	AT1G20960.1	LG2	11463728	11472320	NA	Yes
SIN_1023699	AT2G40950.1	LG2	11383414	11386783	Yes	Yes
SIN_1023714	AT3G56590.1	LG2	11286008	11289675	Yes	Yes
SIN_1023721	AT5G64270.1	LG2	11180891	11188837	NA	Yes
SIN_1023740	AT5G17710.2	LG2	11006980	11011068	Yes	Yes
SIN_1023746	AT1G33080.1	LG2	10949901	10952788	Yes	Yes
SIN_1023760	AT3G56850.1	LG2	10827430	10827924	Yes	Yes
SIN_1023788	AT5G17790.1	LG2	10592331	10596145	Yes	Yes
SIN_1023794	AT2G23945.1	LG2	10532960	10534315	Yes	Yes
SIN_1023807	NA	LG2	10444225	10445549	Yes	Yes
SIN_1023808	NA	LG2	10429735	10431987	NA	Yes
SIN_1023845	AT2G18840.1	LG2	10025485	10026355	Yes	Yes
SIN_1023846	AT2G18840.1	LG2	10019301	10021078	Yes	Yes
SIN_1023850	NA	LG2	10000332	10001074	Yes	Yes
SIN_1023879	NA	LG2	9634141	9634425	Yes	Yes
SIN_1023888	NA	LG2	9536906	9538178	Yes	Yes
SIN_1023901	AT2G23000.1	LG2	9198538	9205692	NA	Yes
SIN_1023926	NA	LG2	8839122	8839494	NA	Yes
SIN_1023929	NA	LG2	8816957	8818014	NA	Yes
SIN_1023930	NA	LG2	8804313	8805072	Yes	Yes
SIN_1023948	AT3G21470.1	LG2	8466677	8468539	Yes	Yes
SIN_1023949	NA	LG2	8453051	8455420	Yes	Yes
SIN_1023968	NA	LG2	8217177	8223368	Yes	Yes
SIN_1023971	NA	LG2	8148389	8149695	Yes	Yes
SIN_1023973	AT5G11050.1	LG2	8094147	8096168	Yes	Yes
SIN_1023974	AT1G27750.1	LG2	8059156	8066763	Yes	Yes
SIN_1024008	AT1G47210.2	LG2	7648127	7650214	Yes	Yes
SIN_1024013	NA	LG2	7590519	7591663	Yes	Yes
SIN_1024021	AT5G19440.1	LG9	6527700	6530628	Yes	Yes
SIN_1024033	AT3G44600.1	LG9	6458787	6466117	Yes	Yes
SIN_1024038	AT3G44680.1	LG9	6413357	6418230	Yes	Yes
SIN_1024040	AT2G36380.1	LG9	6393713	6400335	Yes	Yes
SIN_1024075	AT2G27980.1	LG9	6016248	6021559	Yes	Yes
SIN_1024077	AT2G27960.1	LG9	5996361	5997423	Yes	Yes
SIN_1024102	AT2G28080.1	LG9	5766806	5769233	Yes	Yes
SIN_1024133	AT2G37170.1	LG9	5474952	5476958	Yes	Yes
SIN_1024140	AT2G28470.1	LG9	5422474	5428787	Yes	Yes
SIN_1024144	AT3G45290.1	LG9	5370463	5376469	Yes	Yes
SIN_1024160	AT5G60210.1	LG9	5213064	5214134	Yes	Yes
SIN_1024172	AT2G28590.1	LG9	5069427	5071495	Yes	Yes
SIN_1024178	NA	LG9	4998105	4999823	Yes	Yes
SIN_1024233	AT1G55570.1	LG9	4587031	4588964	Yes	Yes
SIN_1024235	AT1G55570.1	LG9	4576673	4578548	NA	Yes
SIN_1024243	AT5G56350.1	LG9	4528507	4531754	Yes	Yes
SIN_1024250	AT2G17140.1	LG9	4477151	4482487	NA	Yes
SIN_1024293	NA	LG9	4203125	4211452	Yes	Yes
SIN_1024310	AT4G13010.1	LG9	4080404	4083942	Yes	Yes
SIN_1024324	AT3G07410.1	LG9	3992688	3994995	Yes	Yes
SIN_1024345	AT5G59200.1	LG9	3873291	3877928	NA	Yes
SIN_1024353	AT3G20015.1	LG9	3808506	3809943	Yes	Yes
SIN_1024360	AT4G12770.2	LG9	3755105	3763740	Yes	Yes
SIN_1024365	AT3G20000.1	LG9	3722334	3729406	Yes	Yes
SIN_1024371	AT3G27650.1	LG9	3670652	3671261	Yes	Yes
SIN_1024372	NA	LG9	3667715	3669120	Yes	Yes
SIN_1024395	AT3G51620.2	LG9	3449196	3455055	Yes	Yes
SIN_1024412	AT1G26610.1	LG9	3357711	3359996	Yes	Yes
SIN_1024456	AT5G59880.1	LG9	3014876	3015308	Yes	Yes
SIN_1024478	AT2G39390.1	LG9	2870519	2871204	Yes	Yes
SIN_1024496	AT2G28610.1	LG9	2705349	2707511	Yes	Yes
SIN_1024530	AT1G07920.1	LG9	2437067	2438509	NA	Yes
SIN_1024538	AT1G61560.1	LG9	2349247	2355598	Yes	Yes
SIN_1024556	AT2G37170.1	LG9	2227907	2229637	Yes	Yes
SIN_1024586	AT5G60740.1	LG9	1975708	1984077	Yes	Yes
SIN_1024590	AT5G60770.1	LG9	1928886	1930679	Yes	Yes
SIN_1024600	NA	LG9	1851093	1852980	Yes	Yes
SIN_1024601	AT4G05160.1	LG9	1834559	1838323	Yes	Yes
SIN_1024602	AT1G08110.1	LG9	1826780	1829600	Yes	Yes
SIN_1024604	NA	LG11	9898750	9899052	Yes	Yes
SIN_1024619	AT3G13050.1	LG11	9788115	9795685	Yes	Yes
SIN_1024643	AT2G03140.1	LG11	9592591	9604114	Yes	Yes
SIN_1024644	NA	LG11	9583147	9584227	Yes	Yes
SIN_1024682	AT2G05940.1	LG11	9227853	9230939	Yes	Yes
SIN_1024694	AT5G35560.1	LG11	9109340	9120155	Yes	Yes
SIN_1024728	AT2G26430.1	LG11	8816260	8818927	Yes	Yes
SIN_1024774	AT4G26210.1	LG11	8359009	8360043	Yes	Yes
SIN_1024779	AT1G70980.1	LG11	8329643	8333306	Yes	Yes
SIN_1024780	AT2G19750.1	LG11	8326561	8327159	Yes	Yes
SIN_1024804	AT3G16490.1	LG11	8085493	8087082	Yes	Yes
SIN_1024834	NA	LG11	7706667	7706849	Yes	Yes
SIN_1024835	AT1G52190.1	LG11	7692384	7697551	Yes	Yes
SIN_1024854	NA	LG11	7530282	7531053	Yes	Yes
SIN_1024866	NA	LG11	7418181	7421092	Yes	Yes
SIN_1024869	AT2G26680.1	LG11	7392376	7395417	Yes	Yes
SIN_1024880	AT2G26690.1	LG11	7238570	7264621	Yes	Yes
SIN_1024889	AT5G19855.1	LG11	7167304	7169654	Yes	Yes
SIN_1024896	NA	LG11	7101944	7102300	Yes	Yes
SIN_1024919	NA	LG11	6927672	6929410	Yes	Yes
SIN_1024922	NA	LG11	6914709	6915363	Yes	Yes
SIN_1024955	AT3G42170.1	LG11	6616029	6619625	Yes	Yes
SIN_1024958	AT3G17668.1	LG11	6554293	6556002	Yes	Yes
SIN_1024964	AT2G35930.1	LG11	6504013	6505284	Yes	Yes
SIN_1024978	AT5G20420.1	LG11	6327521	6332812	NA	Yes
SIN_1024996	AT2G21630.1	LG11	6127739	6136762	NA	Yes
SIN_1025038	NA	LG11	5620315	5624150	Yes	Yes
SIN_1025044	AT2G25630.1	LG11	5538985	5545746	NA	Yes
SIN_1025046	AT2G44480.1	LG11	5491905	5495657	NA	Yes
SIN_1025054	ATCG00490.1	LG11	5436987	5437646	NA	Yes
SIN_1025065	AT2G44480.1	LG11	5312662	5318289	Yes	Yes
SIN_1025079	NA	LG11	5010637	5012160	NA	Yes
SIN_1025098	NA	LG11	4690849	4691933	NA	NA
SIN_1025111	NA	LG15	9842814	9842984	Yes	Yes
SIN_1025119	AT5G64790.1	LG15	9758265	9760107	Yes	Yes
SIN_1025122	NA	LG15	9694264	9695836	Yes	Yes
SIN_1025127	AT4G39370.1	LG15	9612606	9617857	Yes	Yes
SIN_1025130	NA	LG15	9589270	9590269	Yes	Yes
SIN_1025174	AT1G22490.1	LG15	8988065	8990886	Yes	Yes
SIN_1025182	NA	LG15	8867308	8868423	NA	Yes
SIN_1025245	AT2G01570.1	LG15	8084804	8086499	Yes	Yes
SIN_1025271	AT5G17330.1	LG15	7831338	7834396	Yes	Yes
SIN_1025272	AT5G17330.1	LG15	7826162	7828300	Yes	Yes
SIN_1025305	AT3G51290.2	LG15	7507122	7510684	Yes	Yes
SIN_1025326	AT4G20325.1	LG15	7257974	7262140	Yes	Yes
SIN_1025327	AT5G38830.1	LG15	7245839	7250193	Yes	Yes
SIN_1025331	AT2G17970.2	LG15	7194126	7199322	Yes	Yes
SIN_1025376	AT2G38820.2	LG15	6737545	6744496	NA	Yes
SIN_1025382	NA	LG15	6681078	6681299	NA	Yes
SIN_1025383	NA	LG15	6677917	6678851	Yes	Yes
SIN_1025398	AT4G31940.1	LG15	6537039	6539565	Yes	Yes
SIN_1025430	AT2G03200.1	LG15	6290558	6291391	Yes	Yes
SIN_1025453	AT5G63840.1	LG15	6066237	6074415	Yes	Yes
SIN_1025469	AT5G63640.1	LG15	5942035	5947840	Yes	Yes
SIN_1025510	NA	LG15	5640027	5641048	Yes	Yes
SIN_1025512	AT5G66760.1	LG15	5605786	5612216	Yes	Yes
SIN_1025516	AT2G18460.1	LG15	5577297	5579937	Yes	Yes
SIN_1025517	AT3G50670.1	LG15	5569711	5574994	Yes	Yes
SIN_1025518	AT4G34440.1	LG15	5561222	5567692	Yes	Yes
SIN_1025532	AT4G36740.1	LG15	5455219	5457272	Yes	Yes
SIN_1025539	AT4G36810.1	LG15	5378439	5380348	Yes	Yes
SIN_1025540	AT1G13280.1	LG15	5374675	5376343	Yes	Yes
SIN_1025555	AT3G02560.1	LG15	5168846	5169889	Yes	Yes
SIN_1025557	AT2G18410.1	LG15	5155118	5158131	Yes	Yes
SIN_1025570	NA	LG15	5058508	5059218	Yes	Yes
SIN_1025592	NA	LG15	4905454	4905723	Yes	Yes
SIN_1025604	AT2G18740.1	LG15	4830549	4831120	Yes	Yes
SIN_1025621	NA	LG15	4665017	4665757	Yes	Yes
SIN_1025625	NA	LG15	4640164	4640449	Yes	Yes
SIN_1025672	AT5G67620.1	LG15	4237931	4239557	Yes	Yes
SIN_1025683	AT5G67530.1	LG15	4163824	4168295	Yes	Yes
SIN_1025695	AT2G23070.1	LG15	4083465	4088691	Yes	Yes
SIN_1025706	AT3G28740.1	LG15	4000075	4001456	NA	Yes
SIN_1025716	AT4G37470.1	LG15	3895435	3897555	Yes	Yes
SIN_1025722	AT2G23093.1	LG15	3853981	3857436	Yes	Yes
SIN_1025739	AT3G05140.1	LG10	11009046	11021984	Yes	Yes
SIN_1025757	AT1G48120.1	LG10	11217813	11218483	NA	Yes
SIN_1025770	AT1G54870.1	LG10	11333173	11360809	NA	Yes
SIN_1025776	AT1G09010.1	LG10	11454398	11473431	Yes	Yes
SIN_1025783	NA	LG10	11532284	11532979	Yes	Yes
SIN_1025873	NA	LG10	12758966	12760436	NA	Yes
SIN_1025892	NA	LG10	13016870	13017433	Yes	Yes
SIN_1025913	AT1G09250.1	LG10	13200538	13201077	Yes	Yes
SIN_1025915	NA	LG10	13249631	13250113	Yes	Yes
SIN_1025925	AT2G47180.1	LG10	13337551	13339272	Yes	Yes
SIN_1025952	AT1G59740.1	LG10	13661216	13664931	Yes	Yes
SIN_1025967	AT5G49720.1	LG10	13807620	13811625	Yes	Yes
SIN_1026021	NA	LG10	14263369	14263934	Yes	Yes
SIN_1026027	AT1G58100.1	LG10	14326976	14328461	Yes	Yes
SIN_1026071	AT1G68170.1	LG10	14656553	14661507	Yes	Yes
SIN_1026076	AT4G25980.1	LG10	14707436	14710260	Yes	Yes
SIN_1026086	AT5G64080.1	LG10	14814167	14816330	Yes	Yes
SIN_1026103	AT4G33510.1	LG10	14933898	14941397	Yes	Yes
SIN_1026129	AT5G09650.1	LG10	15130711	15133235	Yes	Yes
SIN_1026130	AT5G64510.1	LG10	15133947	15135830	Yes	Yes
SIN_1026148	AT3G19650.1	LG10	15257683	15259890	Yes	Yes
SIN_1026170	NA	LG10	15397461	15398302	Yes	Yes
SIN_1026174	AT2G14960.1	LG10	15427351	15429372	Yes	Yes
SIN_1026195	AT4G34100.2	LG10	15581489	15586969	Yes	Yes
SIN_1026254	AT1G62960.1	LG1	3830442	3833376	Yes	Yes
SIN_1026256	AT1G12480.1	LG1	3873441	3876367	Yes	Yes
SIN_1026276	AT4G10500.1	LG1	4239214	4241304	NA	Yes
SIN_1026277	NA	LG1	4342248	4343239	Yes	Yes
SIN_1026284	NA	LG1	4460724	4461361	Yes	Yes
SIN_1026290	AT5G67360.1	LG1	4563907	4565933	Yes	Yes
SIN_1026307	NA	LG1	5055185	5055538	NA	Yes
SIN_1026318	AT4G16710.1	LG1	5279559	5281179	Yes	Yes
SIN_1026333	AT5G50230.1	LG8	14075454	14084212	Yes	Yes
SIN_1026412	AT2G33550.1	LG8	13445325	13449057	Yes	Yes
SIN_1026428	AT5G13220.2	LG8	13286916	13288865	NA	Yes
SIN_1026443	AT4G24970.1	LG8	13110776	13117633	NA	Yes
SIN_1026453	AT5G13120.1	LG8	13039893	13043545	Yes	Yes
SIN_1026459	AT5G50740.1	LG8	12983974	12986338	Yes	Yes
SIN_1026478	AT2G25560.1	LG8	12784308	12788245	Yes	Yes
SIN_1026483	AT5G43270.2	LG8	12733636	12738184	Yes	Yes
SIN_1026496	AT1G13710.1	LG8	12612269	12614667	Yes	Yes
SIN_1026499	AT1G67980.1	LG8	12575371	12576748	Yes	Yes
SIN_1026502	AT1G24735.1	LG8	12538775	12541486	Yes	Yes
SIN_1026505	AT1G27400.1	LG8	12513400	12514530	NA	Yes
SIN_1026518	AT1G67560.1	LG8	12404127	12408056	Yes	Yes
SIN_1026519	AT5G63380.1	LG8	12399648	12403692	Yes	Yes
SIN_1026521	AT1G67590.1	LG8	12386112	12388797	NA	Yes
SIN_1026523	AT1G27880.1	LG8	12360882	12368000	Yes	Yes
SIN_1026526	AT3G50120.1	LG8	12339171	12340565	Yes	Yes
SIN_1026527	AT3G50160.1	LG8	12334436	12336026	NA	Yes
SIN_1026551	AT1G24470.1	LG8	12159592	12160233	Yes	Yes
SIN_1026557	AT1G67750.1	LG8	12122360	12124092	Yes	Yes
SIN_1026584	AT1G67856.1	LG8	11906296	11906781	NA	Yes
SIN_1026613	NA	LG8	11525937	11526596	Yes	Yes
SIN_1026621	AT1G70580.1	LG8	11488561	11493682	Yes	Yes
SIN_1026631	NA	LG8	11405518	11406573	Yes	Yes
SIN_1026670	AT1G60200.1	LG8	11004582	11010782	Yes	Yes
SIN_1026688	AT3G28050.1	LG8	10813890	10820045	Yes	Yes
SIN_1026691	NA	LG8	10787392	10787902	NA	NA
SIN_1026700	NA	LG8	10698947	10701983	Yes	Yes
SIN_1026704	AT1G10520.1	LG8	10666905	10676633	Yes	Yes
SIN_1026753	AT1G59640.1	LG8	10284711	10286964	Yes	Yes
SIN_1026763	AT5G62620.1	LG8	10205380	10206948	Yes	Yes
SIN_1026766	AT1G10360.1	LG8	10185071	10188369	Yes	Yes
SIN_1026767	NA	LG8	10179179	10179465	NA	Yes
SIN_1026768	NA	LG8	10177314	10178617	NA	Yes
SIN_1026770	AT1G10360.1	LG8	10153846	10154414	Yes	Yes
SIN_1026774	AT1G10370.1	LG8	10137624	10138410	Yes	Yes
SIN_1026776	AT1G69910.1	LG8	10127307	10128782	Yes	Yes
SIN_1026783	AT2G38280.1	LG8	10074084	10086366	Yes	Yes
SIN_1026798	AT5G58840.1	LG8	9949278	9950743	Yes	Yes
SIN_1026811	NA	LG8	9840679	9842034	Yes	Yes
SIN_1026821	AT1G14360.1	LG8	9723771	9726379	NA	Yes
SIN_1026825	NA	LG8	9656188	9658415	NA	Yes
SIN_1026828	NA	LG8	9624741	9626058	NA	Yes
SIN_1026834	AT4G03560.1	LG8	9501753	9531333	Yes	Yes
SIN_1026835	AT2G30990.1	LG8	9487336	9489693	Yes	Yes
SIN_1026841	AT1G79190.1	LG8	9428267	9436851	NA	Yes
SIN_1026857	AT3G12750.1	LG8	9341134	9343591	Yes	Yes
SIN_1026859	AT1G79430.2	LG8	9334873	9337092	NA	Yes
SIN_1026870	AT1G54350.1	LG8	9264509	9270289	Yes	Yes
SIN_1026892	AT2G03870.2	LG8	9107980	9110886	Yes	Yes
SIN_1026893	AT5G47650.1	LG8	9104535	9107248	Yes	Yes
SIN_1026914	AT3G07810.2	LG8	8996298	8999187	Yes	Yes
SIN_1026937	AT4G22190.1	LG8	8882609	8884878	Yes	Yes
SIN_1026943	AT4G22120.1	LG8	8826563	8831357	Yes	Yes
SIN_1026944	AT1G11930.1	LG8	8818232	8825838	Yes	Yes
SIN_1026955	AT1G09890.1	LG8	8759717	8763105	Yes	Yes
SIN_1026959	NA	LG8	8740250	8740741	Yes	Yes
SIN_1026971	AT1G11600.1	LG8	8674398	8676507	NA	Yes
SIN_1026972	AT1G11600.1	LG8	8662105	8663654	Yes	Yes
SIN_1027023	NA	LG8	8290842	8294106	Yes	Yes
SIN_1027034	AT4G21670.1	LG8	8218085	8226244	Yes	Yes
SIN_1027057	AT4G04960.1	LG8	8072336	8074548	Yes	Yes
SIN_1027071	NA	LG8	7983263	7983880	Yes	Yes
SIN_1027085	AT1G53210.1	LG8	7895578	7897490	Yes	Yes
SIN_1027095	AT2G34090.2	LG8	7846248	7856442	Yes	Yes
SIN_1027105	AT3G58630.1	LG8	7794900	7795910	Yes	Yes
SIN_1027121	NA	LG8	7697190	7699327	Yes	Yes
SIN_1027136	AT1G03687.1	LG8	7470349	7478534	Yes	Yes
SIN_1027138	NA	LG8	7442940	7443424	NA	Yes
SIN_1027141	AT1G53710.1	LG8	7410682	7415830	Yes	Yes
SIN_1027146	NA	LG8	7284691	7285311	Yes	Yes
SIN_1027147	NA	LG8	7275070	7275623	Yes	Yes
SIN_1027148	NA	LG8	7163753	7180549	NA	Yes
