# Supplementary material for: Identification of Sesame Genomic Variations from Genome Comparison of Landrace and Variety
Source: Front Plant Sci. 2016 Aug 3;7:1169. doi: 10.3389/fpls.2016.01169 (PMC4971434; doi:10.3389/fpls.2016.01169)
Supplement: Supplementary file 12 [file Table12.XLSX]

## Sheet: Table S12
Table S12 Genes with large-effect SNPs and InDels in ‘Baizhima’ and ‘Mishuozhima’
Sesame gene ID	Large effect variation	Genome	LG	Start	End	Arabidopsis homologous gene ID	Function	Arabidopsis homologous gene dscription
SIN_1021854	SNP	Baizhima	LG3	14700853	14707976	AT1G04210.1	disease resistance related	Leucine-rich repeat protein kinase family protein; FUNCTIONS IN: protein serine/threonine kinase activity, protein kinase activity, ATP binding; INVOLVED IN: protein amino acid phosphorylation; LOCATED IN: cellular_component unknown; CONTAINS InterPro DOMAIN/s: Protein kinase, catalytic domain (InterPro:IPR000719), Leucine-rich repeat (InterPro:IPR001611), Serine/threonine-protein kinase-like dom…
SIN_1019936	SNP	Baizhima&Mishuozhima	LG5	13592935	13602375	AT1G05180.1	development	AUXIN RESISTANT 1 (AXR1); CONTAINS InterPro DOMAIN/s: Molybdenum cofactor biosynthesis, MoeB (InterPro:IPR009036), UBA/THIF-type NAD/FAD binding fold (InterPro:IPR000594), NAD(P)-binding domain (InterPro:IPR016040); BEST Arabidopsis thaliana protein match is: AXR1-like (TAIR:AT2G32410.1); Has 6539 Blast hits to 5902 proteins in 1375 species: Archae - 158; Bacteria - 2625; Metazoa - 1326; Fungi - …
SIN_1010972	SNP	Mishuozhima	LG11	15370388	15384373	AT1G06840.1	disease resistance related	Leucine-rich repeat protein kinase family protein; FUNCTIONS IN: protein serine/threonine kinase activity, protein kinase activity, ATP binding; INVOLVED IN: transmembrane receptor protein tyrosine kinase signaling pathway, protein amino acid phosphorylation; LOCATED IN: plasma membrane, membrane; EXPRESSED IN: 20 plant structures; EXPRESSED DURING: 9 growth stages; CONTAINS InterPro DOMAIN/s: Pr…
SIN_1015799	InDel	Baizhima	LG3	19797151	19808055	AT1G22770.1	flowering-related	GIGANTEA (GI); Has 351 Blast hits to 349 proteins in 54 species: Archae - 0; Bacteria - 0; Metazoa - 0; Fungi - 0; Plants - 351; Viruses - 0; Other Eukaryotes - 0 (source: NCBI BLink).
SIN_1014317	SNP	Mishuozhima	LG12	1556503	1558141	AT1G28590.1	lipid related	GDSL-like Lipase/Acylhydrolase superfamily protein; FUNCTIONS IN: hydrolase activity, acting on ester bonds, carboxylesterase activity; INVOLVED IN: lipid metabolic process; LOCATED IN: endomembrane system; CONTAINS InterPro DOMAIN/s: Lipase, GDSL (InterPro:IPR001087); BEST Arabidopsis thaliana protein match is: GDSL-like Lipase/Acylhydrolase superfamily protein (TAIR:AT2G27360.1); Has 3435 Blast…
SIN_1015795	SNP	Baizhima&Mishuozhima	LG3	19861261	19866184	AT1G34110.1	disease resistance related	Leucine-rich receptor-like protein kinase family protein; FUNCTIONS IN: protein serine/threonine kinase activity, protein kinase activity, ATP binding; INVOLVED IN: transmembrane receptor protein tyrosine kinase signaling pathway, protein amino acid phosphorylation; LOCATED IN: endomembrane system; EXPRESSED IN: 13 plant structures; EXPRESSED DURING: 4 anthesis, F mature embryo stage, petal diffe…
SIN_1026709	SNP	Baizhima	LG8	10619878	10626419	AT1G44350.1	development	IAA-leucine resistant (ILR)-like gene 6 (ILL6); FUNCTIONS IN: metallopeptidase activity, IAA-amino acid conjugate hydrolase activity; INVOLVED IN: proteolysis, regulation of systemic acquired resistance, auxin metabolic process; LOCATED IN: endomembrane system; EXPRESSED IN: 22 plant structures; EXPRESSED DURING: 13 growth stages; CONTAINS InterPro DOMAIN/s: Peptidase M20 (InterPro:IPR002933), Pe…
SIN_1020190	SNP	Baizhima&Mishuozhima	LG3	6033021	6038732	AT1G48380.1	development	ROOT HAIRLESS 1 (RHL1); FUNCTIONS IN: protein binding, DNA binding; INVOLVED IN: root hair initiation, DNA endoreduplication; LOCATED IN: nucleolus; EXPRESSED IN: 19 plant structures; EXPRESSED DURING: 10 growth stages; Has 191 Blast hits to 179 proteins in 66 species: Archae - 0; Bacteria - 2; Metazoa - 46; Fungi - 37; Plants - 69; Viruses - 0; Other Eukaryotes - 37 (source: NCBI BLink).
SIN_1002522	SNP	Baizhima	LG4	5660195	5662786	AT1G53350.1	disease resistance related	Disease resistance protein (CC-NBS-LRR class) family; FUNCTIONS IN: ATP binding; INVOLVED IN: apoptosis, defense response; EXPRESSED IN: 19 plant structures; EXPRESSED DURING: 9 growth stages; CONTAINS InterPro DOMAIN/s: NB-ARC (InterPro:IPR002182), Disease resistance protein (InterPro:IPR000767); BEST Arabidopsis thaliana protein match is: Disease resistance protein (CC-NBS-LRR class) family (TA…
SIN_1001419	SNP	Baizhima&Mishuozhima	LG5	11783385	11786396	AT1G58390.1	disease resistance related	Disease resistance protein (CC-NBS-LRR class) family; FUNCTIONS IN: ATP binding; INVOLVED IN: defense response, apoptosis; LOCATED IN: cellular_component unknown; EXPRESSED IN: 8 plant structures; EXPRESSED DURING: 4 anthesis, F mature embryo stage, petal differentiation and expansion stage, LP.08 eight leaves visible, D bilateral stage; CONTAINS InterPro DOMAIN/s: NB-ARC (InterPro:IPR002182), Di…
SIN_1007109	SNP	Mishuozhima	LG4	15664231	15667952	AT1G58390.1	disease resistance related	Disease resistance protein (CC-NBS-LRR class) family; FUNCTIONS IN: ATP binding; INVOLVED IN: defense response, apoptosis; LOCATED IN: cellular_component unknown; EXPRESSED IN: 8 plant structures; EXPRESSED DURING: 4 anthesis, F mature embryo stage, petal differentiation and expansion stage, LP.08 eight leaves visible, D bilateral stage; CONTAINS InterPro DOMAIN/s: NB-ARC (InterPro:IPR002182), Di…
SIN_1015981	SNP	Baizhima&Mishuozhima	LG5	7808914	7812143	AT1G58390.1	disease resistance related	Disease resistance protein (CC-NBS-LRR class) family; FUNCTIONS IN: ATP binding; INVOLVED IN: defense response, apoptosis; LOCATED IN: cellular_component unknown; EXPRESSED IN: 8 plant structures; EXPRESSED DURING: 4 anthesis, F mature embryo stage, petal differentiation and expansion stage, LP.08 eight leaves visible, D bilateral stage; CONTAINS InterPro DOMAIN/s: NB-ARC (InterPro:IPR002182), Di…
SIN_1019025	SNP	Mishuozhima	LG10	4179867	4183080	AT1G58390.1	disease resistance related	Disease resistance protein (CC-NBS-LRR class) family; FUNCTIONS IN: ATP binding; INVOLVED IN: defense response, apoptosis; LOCATED IN: cellular_component unknown; EXPRESSED IN: 8 plant structures; EXPRESSED DURING: 4 anthesis, F mature embryo stage, petal differentiation and expansion stage, LP.08 eight leaves visible, D bilateral stage; CONTAINS InterPro DOMAIN/s: NB-ARC (InterPro:IPR002182), Di…
SIN_1019025	InDel	Baizhima	LG10	4179867	4183080	AT1G58390.1	disease resistance related	Disease resistance protein (CC-NBS-LRR class) family; FUNCTIONS IN: ATP binding; INVOLVED IN: defense response, apoptosis; LOCATED IN: cellular_component unknown; EXPRESSED IN: 8 plant structures; EXPRESSED DURING: 4 anthesis, F mature embryo stage, petal differentiation and expansion stage, LP.08 eight leaves visible, D bilateral stage; CONTAINS InterPro DOMAIN/s: NB-ARC (InterPro:IPR002182), Di…
SIN_1007109	InDel	Baizhima	LG4	15664231	15667952	AT1G58390.1	disease resistance related	Disease resistance protein (CC-NBS-LRR class) family; FUNCTIONS IN: ATP binding; INVOLVED IN: defense response, apoptosis; LOCATED IN: cellular_component unknown; EXPRESSED IN: 8 plant structures; EXPRESSED DURING: 4 anthesis, F mature embryo stage, petal differentiation and expansion stage, LP.08 eight leaves visible, D bilateral stage; CONTAINS InterPro DOMAIN/s: NB-ARC (InterPro:IPR002182), Di…
SIN_1022652	InDel	Baizhima	LG8	15342892	15348305	AT1G58848.1	disease resistance related	Disease resistance protein (CC-NBS-LRR class) family; FUNCTIONS IN: ATP binding; INVOLVED IN: defense response, apoptosis; CONTAINS InterPro DOMAIN/s: NB-ARC (InterPro:IPR002182), Disease resistance protein (InterPro:IPR000767); BEST Arabidopsis thaliana protein match is: Disease resistance protein (CC-NBS-LRR class) family (TAIR:AT1G59218.2); Has 17671 Blast hits to 15071 proteins in 568 species…
SIN_1001431	SNP	Baizhima&Mishuozhima	LG5	11996505	11999630	AT1G59124.1	disease resistance related	Disease resistance protein (CC-NBS-LRR class) family; FUNCTIONS IN: ATP binding; INVOLVED IN: apoptosis, defense response; LOCATED IN: cellular_component unknown; CONTAINS InterPro DOMAIN/s: NB-ARC (InterPro:IPR002182), Disease resistance protein (InterPro:IPR000767); BEST Arabidopsis thaliana protein match is: Disease resistance protein (CC-NBS-LRR class) family (TAIR:AT1G58807.2); Has 15438 Bla…
SIN_1001432	SNP	Mishuozhima	LG5	12008288	12013723	AT1G59780.1	disease resistance related	NB-ARC domain-containing disease resistance protein; FUNCTIONS IN: ATP binding; INVOLVED IN: defense response, apoptosis; LOCATED IN: cellular_component unknown; EXPRESSED IN: hypocotyl, root, flower, synergid; EXPRESSED DURING: 4 anthesis; CONTAINS InterPro DOMAIN/s: NB-ARC (InterPro:IPR002182), Disease resistance protein (InterPro:IPR000767); BEST Arabidopsis thaliana protein match is: Disease …
SIN_1005219	SNP	Baizhima&Mishuozhima	LG5	11054314	11055288	AT1G59780.1	disease resistance related	NB-ARC domain-containing disease resistance protein; FUNCTIONS IN: ATP binding; INVOLVED IN: defense response, apoptosis; LOCATED IN: cellular_component unknown; EXPRESSED IN: hypocotyl, root, flower, synergid; EXPRESSED DURING: 4 anthesis; CONTAINS InterPro DOMAIN/s: NB-ARC (InterPro:IPR002182), Disease resistance protein (InterPro:IPR000767); BEST Arabidopsis thaliana protein match is: Disease …
SIN_1018979	SNP	Mishuozhima	LG10	3827736	3834120	AT1G59780.1	disease resistance related	NB-ARC domain-containing disease resistance protein; FUNCTIONS IN: ATP binding; INVOLVED IN: defense response, apoptosis; LOCATED IN: cellular_component unknown; EXPRESSED IN: hypocotyl, root, flower, synergid; EXPRESSED DURING: 4 anthesis; CONTAINS InterPro DOMAIN/s: NB-ARC (InterPro:IPR002182), Disease resistance protein (InterPro:IPR000767); BEST Arabidopsis thaliana protein match is: Disease …
SIN_1019016	SNP	Baizhima&Mishuozhima	LG10	4116005	4119214	AT1G59780.1	disease resistance related	NB-ARC domain-containing disease resistance protein; FUNCTIONS IN: ATP binding; INVOLVED IN: defense response, apoptosis; LOCATED IN: cellular_component unknown; EXPRESSED IN: hypocotyl, root, flower, synergid; EXPRESSED DURING: 4 anthesis; CONTAINS InterPro DOMAIN/s: NB-ARC (InterPro:IPR002182), Disease resistance protein (InterPro:IPR000767); BEST Arabidopsis thaliana protein match is: Disease …
SIN_1020156	SNP	Mishuozhima	LG3	6437728	6439011	AT1G59780.1	disease resistance related	NB-ARC domain-containing disease resistance protein; FUNCTIONS IN: ATP binding; INVOLVED IN: defense response, apoptosis; LOCATED IN: cellular_component unknown; EXPRESSED IN: hypocotyl, root, flower, synergid; EXPRESSED DURING: 4 anthesis; CONTAINS InterPro DOMAIN/s: NB-ARC (InterPro:IPR002182), Disease resistance protein (InterPro:IPR000767); BEST Arabidopsis thaliana protein match is: Disease …
SIN_1020385	SNP	Baizhima	LG3	4463356	4464639	AT1G59780.1	disease resistance related	NB-ARC domain-containing disease resistance protein; FUNCTIONS IN: ATP binding; INVOLVED IN: defense response, apoptosis; LOCATED IN: cellular_component unknown; EXPRESSED IN: hypocotyl, root, flower, synergid; EXPRESSED DURING: 4 anthesis; CONTAINS InterPro DOMAIN/s: NB-ARC (InterPro:IPR002182), Disease resistance protein (InterPro:IPR000767); BEST Arabidopsis thaliana protein match is: Disease …
SIN_1005968	SNP	Mishuozhima	LG4	8196839	8200661	AT1G65010.1	flowering-related	INVOLVED IN: flower development; LOCATED IN: chloroplast; EXPRESSED IN: 22 plant structures; EXPRESSED DURING: 13 growth stages; CONTAINS InterPro DOMAIN/s: Protein of unknown function DUF827, plant (InterPro:IPR008545); BEST Arabidopsis thaliana protein match is: Plant protein of unknown function (DUF827) (TAIR:AT4G27595.1); Has 334261 Blast hits to 142886 proteins in 4027 species: Archae - 5350…
SIN_1009330	SNP	Mishuozhima	LG7	9996190	10006855	AT1G65580.1	Other	FRAGILE FIBER3 (FRA3); FUNCTIONS IN: inositol or phosphatidylinositol phosphatase activity; EXPRESSED IN: 23 plant structures; EXPRESSED DURING: 13 growth stages; CONTAINS InterPro DOMAIN/s: Inositol polyphosphate related phosphatase (InterPro:IPR000300), WD40 repeat-like-containing domain (InterPro:IPR011046), WD40/YVTN repeat-like-containing domain (InterPro:IPR015943), WD40 repeat (InterPro:IP…
SIN_1026518	SNP	Mishuozhima	LG8	12404127	12408056	AT1G67560.1	lipid related	PLAT/LH2 domain-containing lipoxygenase family protein; FUNCTIONS IN: oxidoreductase activity, acting on single donors with incorporation of molecular oxygen, incorporation of two atoms of oxygen, lipoxygenase activity, iron ion binding, metal ion binding; INVOLVED IN: oxidation reduction, growth; LOCATED IN: chloroplast; EXPRESSED IN: 22 plant structures; EXPRESSED DURING: 13 growth stages; CONT…
SIN_1018790	SNP	Baizhima&Mishuozhima	LG4	4093191	4094299	AT1G69490.1	flowering-related	NAC-like, activated by AP3/PI (NAP); CONTAINS InterPro DOMAIN/s: No apical meristem (NAM) protein (InterPro:IPR003441); BEST Arabidopsis thaliana protein match is: NAC domain containing protein 25 (TAIR:AT1G61110.1); Has 3046 Blast hits to 3040 proteins in 76 species: Archae - 0; Bacteria - 0; Metazoa - 0; Fungi - 0; Plants - 3046; Viruses - 0; Other Eukaryotes - 0 (source: NCBI BLink).
SIN_1017131	InDel	Baizhima	LG2	1075662	1079218	AT1G77850.1	development	auxin response factor 17 (ARF17); FUNCTIONS IN: sequence-specific DNA binding transcription factor activity; INVOLVED IN: anatomical structure morphogenesis, auxin mediated signaling pathway, adventitious root development, regulation of transcription; LOCATED IN: nucleus; EXPRESSED IN: 23 plant structures; EXPRESSED DURING: 13 growth stages; CONTAINS InterPro DOMAIN/s: Transcriptional factor B3 (…
SIN_1014667	SNP	Mishuozhima	LG8	20899993	20900574	AT2G21100.1	disease resistance related	Disease resistance-responsive (dirigent-like protein) family protein; FUNCTIONS IN: molecular_function unknown; INVOLVED IN: lignan biosynthetic process, defense response; LOCATED IN: endomembrane system; EXPRESSED IN: hypocotyl, root, flower; EXPRESSED DURING: petal differentiation and expansion stage; CONTAINS InterPro DOMAIN/s: Plant disease resistance response protein (InterPro:IPR004265); BE…
SIN_1014674	InDel	Baizhima	LG8	20874213	20875161	AT2G21110.1	disease resistance related	Disease resistance-responsive (dirigent-like protein) family protein; FUNCTIONS IN: molecular_function unknown; INVOLVED IN: defense response; LOCATED IN: endomembrane system; EXPRESSED IN: central cell; CONTAINS InterPro DOMAIN/s: Plant disease resistance response protein (InterPro:IPR004265); BEST Arabidopsis thaliana protein match is: Disease resistance-responsive (dirigent-like protein) famil…
SIN_1004554	InDel	Mishuozhima	LG10	16306102	16306844	AT2G21660.1	flowering-related	cold, circadian rhythm, and rna binding 2 (CCR2); FUNCTIONS IN: double-stranded DNA binding, RNA binding, single-stranded DNA binding; INVOLVED IN: in 12 processes; LOCATED IN: nucleus, chloroplast, peroxisome, cytoplasm; EXPRESSED IN: 27 plant structures; EXPRESSED DURING: 15 growth stages; CONTAINS InterPro DOMAIN/s: RNA recognition motif, glycine rich protein (InterPro:IPR015465), RNA recognit…
SIN_1004098	SNP	Mishuozhima	LG13	3957076	3957381	AT2G22540.1	flowering-related	SHORT VEGETATIVE PHASE (SVP); CONTAINS InterPro DOMAIN/s: Transcription factor, MADS-box (InterPro:IPR002100), Transcription factor, K-box (InterPro:IPR002487); BEST Arabidopsis thaliana protein match is: AGAMOUS-like 24 (TAIR:AT4G24540.1); Has 7469 Blast hits to 7448 proteins in 905 species: Archae - 3; Bacteria - 14; Metazoa - 824; Fungi - 324; Plants - 6168; Viruses - 0; Other Eukaryotes - 136…
SIN_1020834	SNP	Mishuozhima	LG6	16772413	16776868	AT2G25930.1	flowering-related	EARLY FLOWERING 3 (ELF3); BEST Arabidopsis thaliana protein match is: unknown protein (TAIR:AT3G21320.1); Has 3878 Blast hits to 3344 proteins in 292 species: Archae - 0; Bacteria - 125; Metazoa - 1474; Fungi - 865; Plants - 343; Viruses - 16; Other Eukaryotes - 1055 (source: NCBI BLink).
SIN_1007933	InDel	Mishuozhima	LG15	473352	475077	AT2G26730.1	disease resistance related	Leucine-rich repeat protein kinase family protein; FUNCTIONS IN: protein serine/threonine kinase activity, protein kinase activity, ATP binding; INVOLVED IN: transmembrane receptor protein tyrosine kinase signaling pathway, protein amino acid phosphorylation; LOCATED IN: plasma membrane; EXPRESSED IN: 24 plant structures; EXPRESSED DURING: 13 growth stages; CONTAINS InterPro DOMAIN/s: Serine/thre…
SIN_1001572	SNP	Baizhima&Mishuozhima	LG4	6108165	6118201	AT2G26890.1	Other	GRAVITROPISM DEFECTIVE 2 (GRV2); FUNCTIONS IN: binding, heat shock protein binding; INVOLVED IN: in 10 processes; LOCATED IN: in 6 components; EXPRESSED IN: 30 plant structures; EXPRESSED DURING: 14 growth stages; CONTAINS InterPro DOMAIN/s: Molecular chaperone, heat shock protein, Hsp40, DnaJ (InterPro:IPR015609), Heat shock protein DnaJ, N-terminal (InterPro:IPR001623), Armadillo-type fold (Int…
SIN_1010011	SNP	Mishuozhima	LG10	284970	285591	AT2G32030.1	lipid related	Acyl-CoA N-acyltransferases (NAT) superfamily protein; FUNCTIONS IN: N-acetyltransferase activity; INVOLVED IN: metabolic process; LOCATED IN: cellular_component unknown; EXPRESSED IN: 12 plant structures; EXPRESSED DURING: 8 growth stages; CONTAINS InterPro DOMAIN/s: GCN5-related N-acetyltransferase, C-terminal (InterPro:IPR022610), GCN5-related N-acetyltransferase (InterPro:IPR000182), Acyl-CoA…
SIN_1007108	SNP	Mishuozhima	LG4	15669276	15671395	AT2G33320.1	lipid related	Calcium-dependent lipid-binding (CaLB domain) family protein; CONTAINS InterPro DOMAIN/s: C2 calcium/lipid-binding domain, CaLB (InterPro:IPR008973), C2 calcium-dependent membrane targeting (InterPro:IPR000008); BEST Arabidopsis thaliana protein match is: Calcium-dependent lipid-binding (CaLB domain) family protein (TAIR:AT1G04540.1); Has 1158 Blast hits to 704 proteins in 125 species: Archae - 2…
SIN_1016754	SNP	Mishuozhima	LG4	11585732	11589621	AT2G34930.1	disease resistance related	disease resistance family protein / LRR family protein; INVOLVED IN: signal transduction, defense response to fungus, defense response; LOCATED IN: cell wall; EXPRESSED IN: 10 plant structures; EXPRESSED DURING: 7 growth stages; CONTAINS InterPro DOMAIN/s: Leucine-rich repeat-containing N-terminal domain, type 2 (InterPro:IPR013210), Leucine-rich repeat (InterPro:IPR001611); BEST Arabidopsis thal…
SIN_1017113	InDel	Mishuozhima	LG2	1175373	1178518	AT2G34930.1	disease resistance related	disease resistance family protein / LRR family protein; INVOLVED IN: signal transduction, defense response to fungus, defense response; LOCATED IN: cell wall; EXPRESSED IN: 10 plant structures; EXPRESSED DURING: 7 growth stages; CONTAINS InterPro DOMAIN/s: Leucine-rich repeat-containing N-terminal domain, type 2 (InterPro:IPR013210), Leucine-rich repeat (InterPro:IPR001611); BEST Arabidopsis thal…
SIN_1017112	InDel	Mishuozhima	LG2	1182232	1187384	AT2G34930.1	disease resistance related	disease resistance family protein / LRR family protein; INVOLVED IN: signal transduction, defense response to fungus, defense response; LOCATED IN: cell wall; EXPRESSED IN: 10 plant structures; EXPRESSED DURING: 7 growth stages; CONTAINS InterPro DOMAIN/s: Leucine-rich repeat-containing N-terminal domain, type 2 (InterPro:IPR013210), Leucine-rich repeat (InterPro:IPR001611); BEST Arabidopsis thal…
SIN_1007847	SNP	Baizhima	LG5	2922475	2924523	AT2G36270.1	development	ABA INSENSITIVE 5 (ABI5); CONTAINS InterPro DOMAIN/s: Basic-leucine zipper (bZIP) transcription factor (InterPro:IPR004827), bZIP transcription factor, bZIP-1 (InterPro:IPR011616); BEST Arabidopsis thaliana protein match is: abscisic acid responsive element-binding factor 1 (TAIR:AT1G49720.1); Has 3780 Blast hits to 3404 proteins in 335 species: Archae - 4; Bacteria - 363; Metazoa - 820; Fungi - …
SIN_1012957	SNP	Baizhima&Mishuozhima	LG11	12104539	12108167	AT2G36570.1	disease resistance related	Leucine-rich repeat protein kinase family protein; FUNCTIONS IN: protein serine/threonine kinase activity, kinase activity, ATP binding; INVOLVED IN: transmembrane receptor protein tyrosine kinase signaling pathway, protein amino acid phosphorylation; LOCATED IN: plasma membrane; EXPRESSED IN: 21 plant structures; EXPRESSED DURING: 13 growth stages; CONTAINS InterPro DOMAIN/s: Protein kinase, cat…
SIN_1005440	SNP	Baizhima&Mishuozhima	LG5	56966	64367	AT2G36720.1	lipid related	Acyl-CoA N-acyltransferase with RING/FYVE/PHD-type zinc finger domain; FUNCTIONS IN: DNA binding, zinc ion binding; INVOLVED IN: regulation of transcription, DNA-dependent; LOCATED IN: nucleus; EXPRESSED IN: 22 plant structures; EXPRESSED DURING: 13 growth stages; CONTAINS InterPro DOMAIN/s: Zinc finger, RING-type (InterPro:IPR001841), Zinc finger, PHD-type, conserved site (InterPro:IPR019786), Z…
SIN_1016087	SNP	Baizhima&Mishuozhima	LG5	9415397	9422322	AT2G36720.1	lipid related	Acyl-CoA N-acyltransferase with RING/FYVE/PHD-type zinc finger domain; FUNCTIONS IN: DNA binding, zinc ion binding; INVOLVED IN: regulation of transcription, DNA-dependent; LOCATED IN: nucleus; EXPRESSED IN: 22 plant structures; EXPRESSED DURING: 13 growth stages; CONTAINS InterPro DOMAIN/s: Zinc finger, RING-type (InterPro:IPR001841), Zinc finger, PHD-type, conserved site (InterPro:IPR019786), Z…
SIN_1012573	InDel	Baizhima	LG06	663558	666825	AT2G40940.1	development	ethylene response sensor 1 (ERS1); FUNCTIONS IN: ethylene binding, protein histidine kinase activity, receptor activity; INVOLVED IN: negative regulation of ethylene mediated signaling pathway; LOCATED IN: membrane; EXPRESSED IN: 22 plant structures; EXPRESSED DURING: 13 growth stages; CONTAINS InterPro DOMAIN/s: Signal transduction histidine kinase, homodimeric (InterPro:IPR009082), Signal trans…
SIN_1020097	InDel	Mishuozhima	LG05	16491529	16498171	AT3G14460.1	disease resistance related	LRR and NB-ARC domains-containing disease resistance protein; FUNCTIONS IN: ATP binding; INVOLVED IN: apoptosis, defense response; CONTAINS InterPro DOMAIN/s: NB-ARC (InterPro:IPR002182), Leucine-rich repeat (InterPro:IPR001611), Disease resistance protein (InterPro:IPR000767); BEST Arabidopsis thaliana protein match is: NB-ARC domain-containing disease resistance protein (TAIR:AT3G14470.1); Has …
SIN_1010385	SNP	Mishuozhima	LG3	8739087	8742839	AT3G14470.1	disease resistance related	NB-ARC domain-containing disease resistance protein; FUNCTIONS IN: protein binding; INVOLVED IN: apoptosis, defense response; LOCATED IN: endomembrane system; EXPRESSED IN: 23 plant structures; EXPRESSED DURING: 14 growth stages; CONTAINS InterPro DOMAIN/s: Leucine-rich repeat-containing protein (InterPro:IPR015766), NB-ARC (InterPro:IPR002182), Leucine-rich repeat (InterPro:IPR001611), Disease r…
SIN_1010386	SNP	Mishuozhima	LG3	8754029	8757320	AT3G14470.1	disease resistance related	NB-ARC domain-containing disease resistance protein; FUNCTIONS IN: protein binding; INVOLVED IN: apoptosis, defense response; LOCATED IN: endomembrane system; EXPRESSED IN: 23 plant structures; EXPRESSED DURING: 14 growth stages; CONTAINS InterPro DOMAIN/s: Leucine-rich repeat-containing protein (InterPro:IPR015766), NB-ARC (InterPro:IPR002182), Leucine-rich repeat (InterPro:IPR001611), Disease r…
SIN_1020099	SNP	Mishuozhima	LG5	16517352	16520715	AT3G14470.1	disease resistance related	NB-ARC domain-containing disease resistance protein; FUNCTIONS IN: protein binding; INVOLVED IN: apoptosis, defense response; LOCATED IN: endomembrane system; EXPRESSED IN: 23 plant structures; EXPRESSED DURING: 14 growth stages; CONTAINS InterPro DOMAIN/s: Leucine-rich repeat-containing protein (InterPro:IPR015766), NB-ARC (InterPro:IPR002182), Leucine-rich repeat (InterPro:IPR001611), Disease r…
SIN_1004873	InDel	Baizhima	LG15	2696591	2698054	AT3G19320.1	disease resistance related	Leucine-rich repeat (LRR) family protein; LOCATED IN: endomembrane system; EXPRESSED IN: root; CONTAINS InterPro DOMAIN/s: Leucine-rich repeat (InterPro:IPR001611); BEST Arabidopsis thaliana protein match is: Leucine-rich repeat (LRR) family protein (TAIR:AT1G49750.1); Has 128497 Blast hits to 47794 proteins in 2067 species: Archae - 184; Bacteria - 14728; Metazoa - 28641; Fungi - 6922; Plants - …
SIN_1010009	SNP	Mishuozhima	LG10	272407	273729	AT3G22600.1	lipid related	Bifunctional inhibitor/lipid-transfer protein/seed storage 2S albumin superfamily protein; FUNCTIONS IN: lipid binding; INVOLVED IN: lipid transport; LOCATED IN: anchored to membrane; EXPRESSED IN: 14 plant structures; EXPRESSED DURING: 10 growth stages; CONTAINS InterPro DOMAIN/s: Bifunctional inhibitor/plant lipid transfer protein/seed storage (InterPro:IPR016140), Plant lipid transfer protein/…
SIN_1009796	InDel	Mishuozhima	LG06	3308767	3313474	AT3G45140.1	lipid related	lipoxygenase 2 (LOX2); FUNCTIONS IN: lipoxygenase activity; INVOLVED IN: in 7 processes; LOCATED IN: chloroplast thylakoid membrane, chloroplast stroma, chloroplast, chloroplast envelope; EXPRESSED IN: 24 plant structures; EXPRESSED DURING: 13 growth stages; CONTAINS InterPro DOMAIN/s: Lipoxygenase, iron binding site (InterPro:IPR020833), Lipoxygenase, C-terminal (InterPro:IPR013819), Lipoxygenas…
SIN_1017199	SNP	Baizhima	LG2	668736	678622	AT3G47570.1	disease resistance related	Leucine-rich repeat protein kinase family protein; FUNCTIONS IN: protein serine/threonine kinase activity, kinase activity, ATP binding; INVOLVED IN: transmembrane receptor protein tyrosine kinase signaling pathway, protein amino acid phosphorylation; LOCATED IN: plasma membrane; EXPRESSED IN: 13 plant structures; EXPRESSED DURING: 8 growth stages; CONTAINS InterPro DOMAIN/s: Protein kinase, ATP …
SIN_1019125	SNP	Baizhima&Mishuozhima	LG10	5060528	5063738	AT3G47570.1	disease resistance related	Leucine-rich repeat protein kinase family protein; FUNCTIONS IN: protein serine/threonine kinase activity, kinase activity, ATP binding; INVOLVED IN: transmembrane receptor protein tyrosine kinase signaling pathway, protein amino acid phosphorylation; LOCATED IN: plasma membrane; EXPRESSED IN: 13 plant structures; EXPRESSED DURING: 8 growth stages; CONTAINS InterPro DOMAIN/s: Protein kinase, ATP …
SIN_1019126	SNP	Mishuozhima	LG10	5070471	5073567	AT3G47570.1	disease resistance related	Leucine-rich repeat protein kinase family protein; FUNCTIONS IN: protein serine/threonine kinase activity, kinase activity, ATP binding; INVOLVED IN: transmembrane receptor protein tyrosine kinase signaling pathway, protein amino acid phosphorylation; LOCATED IN: plasma membrane; EXPRESSED IN: 13 plant structures; EXPRESSED DURING: 8 growth stages; CONTAINS InterPro DOMAIN/s: Protein kinase, ATP …
SIN_1019128	SNP	Mishuozhima	LG10	5088075	5090058	AT3G47570.1	disease resistance related	Leucine-rich repeat protein kinase family protein; FUNCTIONS IN: protein serine/threonine kinase activity, kinase activity, ATP binding; INVOLVED IN: transmembrane receptor protein tyrosine kinase signaling pathway, protein amino acid phosphorylation; LOCATED IN: plasma membrane; EXPRESSED IN: 13 plant structures; EXPRESSED DURING: 8 growth stages; CONTAINS InterPro DOMAIN/s: Protein kinase, ATP …
SIN_1017200	InDel	Baizhima	LG2	664468	668353	AT3G47570.1	disease resistance related	Leucine-rich repeat protein kinase family protein; FUNCTIONS IN: protein serine/threonine kinase activity, kinase activity, ATP binding; INVOLVED IN: transmembrane receptor protein tyrosine kinase signaling pathway, protein amino acid phosphorylation; LOCATED IN: plasma membrane; EXPRESSED IN: 13 plant structures; EXPRESSED DURING: 8 growth stages; CONTAINS InterPro DOMAIN/s: Protein kinase, ATP …
SIN_1017396	SNP	Mishuozhima	LG3	11010523	11019515	AT3G48430.1	flowering-related	relative of early flowering 6 (REF6); FUNCTIONS IN: sequence-specific DNA binding transcription factor activity, zinc ion binding, nucleic acid binding; INVOLVED IN: in 6 processes; LOCATED IN: nucleus; EXPRESSED IN: 8 plant structures; CONTAINS InterPro DOMAIN/s: Transcription factor jumonji/aspartyl beta-hydroxylase (InterPro:IPR003347), Zinc finger, C2H2-like (InterPro:IPR015880), Transcriptio…
SIN_1023649	InDel	Baizhima	LG5	12109850	12115512	AT3G54320.2	lipid related	WRINKLED 1 (WRI1); CONTAINS InterPro DOMAIN/s: DNA-binding, integrase-type (InterPro:IPR016177), Pathogenesis-related transcriptional factor/ERF, DNA-binding (InterPro:IPR001471); BEST Arabidopsis thaliana protein match is: Integrase-type DNA-binding superfamily protein (TAIR:AT4G37750.1); Has 35333 Blast hits to 34131 proteins in 2444 species: Archae - 798; Bacteria - 22429; Metazoa - 974; Fungi…
SIN_1019795	SNP	Mishuozhima	LG8	2125478	2138562	AT4G15090.1	Other	FAR-RED IMPAIRED RESPONSE 1 (FAR1); CONTAINS InterPro DOMAIN/s: MULE transposase, conserved domain (InterPro:IPR018289), Zinc finger, PMZ-type (InterPro:IPR006564), Transcription factor, FAR1-related (InterPro:IPR004330), Zinc finger, SWIM-type (InterPro:IPR007527); BEST Arabidopsis thaliana protein match is: far-red elongated hypocotyls 3 (TAIR:AT3G22170.2); Has 1639 Blast hits to 1460 proteins …
SIN_1019635	InDel	Mishuozhima	LG8	651548	655562	AT4G18130.1	flowering-related	phytochrome E (PHYE); FUNCTIONS IN: protein histidine kinase activity, G-protein coupled photoreceptor activity, signal transducer activity; INVOLVED IN: in 8 processes; LOCATED IN: membrane; EXPRESSED IN: 22 plant structures; EXPRESSED DURING: 13 growth stages; CONTAINS InterPro DOMAIN/s: Phytochrome, central region (InterPro:IPR013515), Signal transduction histidine kinase, core (InterPro:IPR00…
SIN_1016676	SNP	Mishuozhima	LG4	10934896	10938956	AT4G23740.1	disease resistance related	Leucine-rich repeat protein kinase family protein; FUNCTIONS IN: protein serine/threonine kinase activity, kinase activity, ATP binding; INVOLVED IN: transmembrane receptor protein tyrosine kinase signaling pathway, protein amino acid phosphorylation; LOCATED IN: plasma membrane; EXPRESSED IN: 22 plant structures; EXPRESSED DURING: 13 growth stages; CONTAINS InterPro DOMAIN/s: Protein kinase, ATP…
SIN_1016677	SNP	Mishuozhima	LG4	10940194	10943138	AT4G23740.1	disease resistance related	Leucine-rich repeat protein kinase family protein; FUNCTIONS IN: protein serine/threonine kinase activity, kinase activity, ATP binding; INVOLVED IN: transmembrane receptor protein tyrosine kinase signaling pathway, protein amino acid phosphorylation; LOCATED IN: plasma membrane; EXPRESSED IN: 22 plant structures; EXPRESSED DURING: 13 growth stages; CONTAINS InterPro DOMAIN/s: Protein kinase, ATP…
SIN_1016678	SNP	Mishuozhima	LG4	10946087	10949152	AT4G23740.1	disease resistance related	Leucine-rich repeat protein kinase family protein; FUNCTIONS IN: protein serine/threonine kinase activity, kinase activity, ATP binding; INVOLVED IN: transmembrane receptor protein tyrosine kinase signaling pathway, protein amino acid phosphorylation; LOCATED IN: plasma membrane; EXPRESSED IN: 22 plant structures; EXPRESSED DURING: 13 growth stages; CONTAINS InterPro DOMAIN/s: Protein kinase, ATP…
SIN_1017204	InDel	Mishuozhima	LG2	628808	631007	AT4G25420.1	development	GA20OX1; CONTAINS InterPro DOMAIN/s: Isopenicillin N synthase (InterPro:IPR002283), Oxoglutarate/iron-dependent oxygenase (InterPro:IPR005123); BEST Arabidopsis thaliana protein match is: gibberellin 20 oxidase 2 (TAIR:AT5G51810.1); Has 8544 Blast hits to 8501 proteins in 990 species: Archae - 0; Bacteria - 1084; Metazoa - 124; Fungi - 981; Plants - 4942; Viruses - 0; Other Eukaryotes - 1413 (sou…
SIN_1013017	InDel	Baizhima	LG11	11672471	11673731	AT5G03840.1	flowering-related	TERMINAL FLOWER 1 (TFL1); CONTAINS InterPro DOMAIN/s: Phosphatidylethanolamine-binding, conserved site (InterPro:IPR001858), Phosphatidylethanolamine-binding protein PEBP (InterPro:IPR008914); BEST Arabidopsis thaliana protein match is: centroradialis (TAIR:AT2G27550.1); Has 1807 Blast hits to 1807 proteins in 277 species: Archae - 0; Bacteria - 0; Metazoa - 736; Fungi - 347; Plants - 385; Viruse…
SIN_1007987	SNP	Baizhima&Mishuozhima	LG15	780041	782549	AT5G15130.1	Other	WRKY DNA-binding protein 72 (WRKY72); CONTAINS InterPro DOMAIN/s: DNA-binding WRKY (InterPro:IPR003657); BEST Arabidopsis thaliana protein match is: WRKY DNA-binding protein 61 (TAIR:AT1G18860.1); Has 6758 Blast hits to 4151 proteins in 378 species: Archae - 0; Bacteria - 669; Metazoa - 395; Fungi - 387; Plants - 3478; Viruses - 9; Other Eukaryotes - 1820 (source: NCBI BLink).
SIN_1009338	InDel	Mishuozhima	LG7	10113252	10115566	AT5G18430.1	lipid related	GDSL-like Lipase/Acylhydrolase superfamily protein; FUNCTIONS IN: hydrolase activity, acting on ester bonds, carboxylesterase activity; INVOLVED IN: lipid metabolic process; LOCATED IN: endomembrane system; EXPRESSED IN: 12 plant structures; EXPRESSED DURING: 7 growth stages; CONTAINS InterPro DOMAIN/s: Lipase, GDSL (InterPro:IPR001087); BEST Arabidopsis thaliana protein match is: Li-tolerant lip…
SIN_1024898	SNP	Baizhima&Mishuozhima	LG11	7088175	7090959	AT5G26880.1	flowering-related	AGAMOUS-like 26 (AGL26); FUNCTIONS IN: RNA binding, sequence-specific DNA binding, sequence-specific DNA binding transcription factor activity, RNA methyltransferase activity; INVOLVED IN: regulation of transcription, DNA-dependent, RNA processing; LOCATED IN: nucleus; EXPRESSED IN: 22 plant structures; EXPRESSED DURING: 13 growth stages; CONTAINS InterPro DOMAIN/s: tRNA/rRNA methyltransferase, S…
SIN_1020344	SNP	Baizhima	LG3	4818217	4824557	AT5G35450.1	disease resistance related	Disease resistance protein (CC-NBS-LRR class) family; FUNCTIONS IN: ATP binding; INVOLVED IN: defense response, apoptosis; LOCATED IN: plasma membrane; EXPRESSED IN: 21 plant structures; EXPRESSED DURING: 10 growth stages; CONTAINS InterPro DOMAIN/s: NB-ARC (InterPro:IPR002182), Disease resistance protein (InterPro:IPR000767); BEST Arabidopsis thaliana protein match is: Disease resistance protein…
SIN_1020369	InDel	Baizhima	LG3	4581839	4584457	AT5G35450.1	disease resistance related	Disease resistance protein (CC-NBS-LRR class) family; FUNCTIONS IN: ATP binding; INVOLVED IN: defense response, apoptosis; LOCATED IN: plasma membrane; EXPRESSED IN: 21 plant structures; EXPRESSED DURING: 10 growth stages; CONTAINS InterPro DOMAIN/s: NB-ARC (InterPro:IPR002182), Disease resistance protein (InterPro:IPR000767); BEST Arabidopsis thaliana protein match is: Disease resistance protein…
SIN_1005608	InDel	Baizhima	LG04	7984632	7988246	AT5G35450.1	disease resistance related	Disease resistance protein (CC-NBS-LRR class) family; FUNCTIONS IN: ATP binding; INVOLVED IN: defense response, apoptosis; LOCATED IN: plasma membrane; EXPRESSED IN: 21 plant structures; EXPRESSED DURING: 10 growth stages; CONTAINS InterPro DOMAIN/s: NB-ARC (InterPro:IPR002182), Disease resistance protein (InterPro:IPR000767); BEST Arabidopsis thaliana protein match is: Disease resistance protein…
SIN_1019239	InDel	Mishuozhima	LG14	1966852	1968147	AT5G37020.2	development	auxin response factor 8 (ARF8); FUNCTIONS IN: sequence-specific DNA binding transcription factor activity; INVOLVED IN: flower development, response to auxin stimulus, fruit development, regulation of transcription, DNA-dependent; LOCATED IN: nucleus; EXPRESSED IN: 31 plant structures; EXPRESSED DURING: 13 growth stages; CONTAINS InterPro DOMAIN/s: Aux/IAA-ARF-dimerisation (InterPro:IPR011525), T…
SIN_1018543	InDel	Mishuozhima	LG6	11422951	11424578	AT5G40330.1	Other	myb domain protein 23 (MYB23); CONTAINS InterPro DOMAIN/s: SANT, DNA-binding (InterPro:IPR001005), Homeodomain-like (InterPro:IPR009057), Myb, DNA-binding (InterPro:IPR014778), HTH transcriptional regulator, Myb-type, DNA-binding (InterPro:IPR017930), Homeodomain-related (InterPro:IPR012287), Myb transcription factor (InterPro:IPR015495); BEST Arabidopsis thaliana protein match is: myb domain pro…
SIN_1022832	SNP	Mishuozhima	LG8	16779940	16785345	AT5G49760.1	disease resistance related	Leucine-rich repeat protein kinase family protein; FUNCTIONS IN: kinase activity; INVOLVED IN: protein amino acid phosphorylation; LOCATED IN: plasma membrane, vacuole; EXPRESSED IN: 24 plant structures; EXPRESSED DURING: 13 growth stages; CONTAINS InterPro DOMAIN/s: Protein kinase, ATP binding site (InterPro:IPR017441), Protein kinase, catalytic domain (InterPro:IPR000719), Leucine-rich repeat-c…
SIN_1023333	InDel	Baizhima	LG6	5683009	5685338	AT5G58300.1	disease resistance related	Leucine-rich repeat protein kinase family protein; FUNCTIONS IN: protein serine/threonine kinase activity, kinase activity, ATP binding; INVOLVED IN: transmembrane receptor protein tyrosine kinase signaling pathway, protein amino acid phosphorylation; LOCATED IN: plasma membrane; EXPRESSED IN: 22 plant structures; EXPRESSED DURING: 13 growth stages; CONTAINS InterPro DOMAIN/s: Protein kinase, ATP…
SIN_1019167	SNP	Mishuozhima	LG10	5511225	5511706	AT5G59310.1	lipid related	lipid transfer protein 4 (LTP4); FUNCTIONS IN: lipid binding; INVOLVED IN: response to water deprivation, response to abscisic acid stimulus, lipid transport; LOCATED IN: endomembrane system; EXPRESSED IN: 16 plant structures; EXPRESSED DURING: 8 growth stages; CONTAINS InterPro DOMAIN/s: Bifunctional inhibitor/plant lipid transfer protein/seed storage (InterPro:IPR016140), Plant lipid transfer p…
SIN_1005989	SNP	Mishuozhima	LG8	15096112	15104658	AT5G61380.1	flowering-related	TIMING OF CAB EXPRESSION 1 (TOC1); CONTAINS InterPro DOMAIN/s: CheY-like (InterPro:IPR011006), Signal transduction response regulator, receiver domain (InterPro:IPR001789), CCT domain (InterPro:IPR010402); BEST Arabidopsis thaliana protein match is: pseudo-response regulator 3 (TAIR:AT5G60100.3); Has 1807 Blast hits to 1807 proteins in 277 species: Archae - 0; Bacteria - 0; Metazoa - 736; Fungi -…
SIN_1026086	InDel	Baizhima	LG10	14814167	14816330	AT5G64080.1	lipid related	Bifunctional inhibitor/lipid-transfer protein/seed storage 2S albumin superfamily protein; FUNCTIONS IN: lipid binding; INVOLVED IN: lipid transport; LOCATED IN: anchored to plasma membrane, anchored to membrane; EXPRESSED IN: 25 plant structures; EXPRESSED DURING: 14 growth stages; CONTAINS InterPro DOMAIN/s: Bifunctional inhibitor/plant lipid transfer protein/seed storage (InterPro:IPR016140), …
